# Supplementary material for: High density linkage map construction and QTL mapping for runner production in allo-octoploid strawberry Fragaria × ananassa based on ddRAD-seq derived SNPs
Source: Sci Rep. 2019 Mar 1;9:3275. doi: 10.1038/s41598-019-39808-9 (PMC6397268; doi:10.1038/s41598-019-39808-9)
Supplement: Supplementary file 2 — Supplementary Dataset 2 [file 41598_2019_39808_MOESM2_ESM.xlsx]

## Sheet: Sheet1
Table S2: List of marker pairs excluded during caculation of linkage maps as determined by the JoinMap Program. These loci are excluded as these are perfectly identical and map exactly in the same positions and thereby, adds little to the calculation effort.
SL	Locus1	Locus2	Similarity
1	FAN7	FAN566	1
2	FAN15	FAN16	1
3	FAN17	FAN749	1
4	FAN25	FAN1998	1
5	FAN28	FAN1232	1
6	FAN28	FAN2000	1
7	FAN29	FAN1406	1
8	FAN40	FAN1240	1
9	FAN46	FAN1447	1
10	FAN46	FAN2029	1
11	FAN51	FAN372	1
12	FAN53	FAN1148	1
13	FAN58	FAN214	1
14	FAN58	FAN292	1
15	FAN58	FAN816	1
16	FAN58	FAN1336	1
17	FAN62	FAN2059	1
18	FAN65	FAN1493	1
19	FAN76	FAN2096	1
20	FAN78	FAN418	1
21	FAN78	FAN746	1
22	FAN78	FAN747	1
23	FAN78	FAN1262	1
24	FAN89	FAN435	1
25	FAN93	FAN2125	1
26	FAN113	FAN114	1
27	FAN119	FAN761	1
28	FAN119	FAN935	1
29	FAN119	FAN2170	1
30	FAN120	FAN1600	1
31	FAN120	FAN2173	1
32	FAN126	FAN1160	1
33	FAN133	FAN316	1
34	FAN133	FAN317	1
35	FAN133	FAN1051	1
36	FAN138	FAN1377	1
37	FAN138	FAN2009	1
38	FAN145	FAN684	1
39	FAN145	FAN1068	1
40	FAN145	FAN1319	1
41	FAN150	FAN285	1
42	FAN152	FAN545	1
43	FAN152	FAN1335	1
44	FAN152	FAN1702	1
45	FAN158	FAN542	1
46	FAN158	FAN1949	1
47	FAN161	FAN1205	1
48	FAN161	FAN2271	1
49	FAN164	FAN1113	1
50	FAN164	FAN1206	1
51	FAN164	FAN1717	1
52	FAN165	FAN211	1
53	FAN165	FAN275	1
54	FAN165	FAN490	1
55	FAN165	FAN540	1
56	FAN165	FAN1052	1
57	FAN165	FAN1333	1
58	FAN165	FAN1567	1
59	FAN165	FAN1572	1
60	FAN165	FAN1631	1
61	FAN165	FAN1796	1
62	FAN165	FAN1818	1
63	FAN165	FAN1915	1
64	FAN165	FAN1916	1
65	FAN165	FAN2010	1
66	FAN165	FAN2197	1
67	FAN165	FAN2258	1
68	FAN165	FAN2275	1
69	FAN168	FAN687	1
70	FAN168	FAN706	1
71	FAN168	FAN1653	1
72	FAN168	FAN2220	1
73	FAN169	FAN2287	1
74	FAN170	FAN171	1
75	FAN170	FAN560	1
76	FAN170	FAN1117	1
77	FAN170	FAN1118	1
78	FAN170	FAN1353	1
79	FAN170	FAN1354	1
80	FAN171	FAN560	1
81	FAN171	FAN1117	1
82	FAN171	FAN1118	1
83	FAN171	FAN1353	1
84	FAN171	FAN1354	1
85	FAN181	FAN571	1
86	FAN181	FAN712	1
87	FAN181	FAN855	1
88	FAN181	FAN1831	1
89	FAN184	FAN1132	1
90	FAN211	FAN275	1
91	FAN211	FAN490	1
92	FAN211	FAN540	1
93	FAN211	FAN1052	1
94	FAN211	FAN1333	1
95	FAN211	FAN1567	1
96	FAN211	FAN1572	1
97	FAN211	FAN1631	1
98	FAN211	FAN1796	1
99	FAN211	FAN1818	1
100	FAN211	FAN1915	1
101	FAN211	FAN1916	1
102	FAN211	FAN2010	1
103	FAN211	FAN2197	1
104	FAN211	FAN2258	1
105	FAN211	FAN2275	1
106	FAN214	FAN292	1
107	FAN214	FAN816	1
108	FAN214	FAN1336	1
109	FAN218	FAN702	1
110	FAN218	FAN1342	1
111	FAN218	FAN2267	1
112	FAN226	FAN290	1
113	FAN226	FAN530	1
114	FAN226	FAN943	1
115	FAN226	FAN1349	1
116	FAN226	FAN1719	1
117	FAN226	FAN1942	1
118	FAN226	FAN1952	1
119	FAN226	FAN2093	1
120	FAN231	FAN965	1
121	FAN237	FAN977	1
122	FAN251	FAN760	1
123	FAN254	FAN1010	1
124	FAN254	FAN1171	1
125	FAN254	FAN1720	1
126	FAN254	FAN1882	1
127	FAN268	FAN776	1
128	FAN268	FAN1040	1
129	FAN271	FAN483	1
130	FAN271	FAN778	1
131	FAN275	FAN490	1
132	FAN275	FAN540	1
133	FAN275	FAN1052	1
134	FAN275	FAN1333	1
135	FAN275	FAN1567	1
136	FAN275	FAN1572	1
137	FAN275	FAN1631	1
138	FAN275	FAN1796	1
139	FAN275	FAN1818	1
140	FAN275	FAN1915	1
141	FAN275	FAN1916	1
142	FAN275	FAN2010	1
143	FAN275	FAN2197	1
144	FAN275	FAN2258	1
145	FAN275	FAN2275	1
146	FAN282	FAN511	1
147	FAN282	FAN1933	1
148	FAN283	FAN1081	1
149	FAN283	FAN1666	1
150	FAN290	FAN530	1
151	FAN290	FAN943	1
152	FAN290	FAN1349	1
153	FAN290	FAN1719	1
154	FAN290	FAN1942	1
155	FAN290	FAN1952	1
156	FAN290	FAN2093	1
157	FAN292	FAN816	1
158	FAN292	FAN1336	1
159	FAN293	FAN695	1
160	FAN293	FAN863	1
161	FAN298	FAN1826	1
162	FAN298	FAN1999	1
163	FAN305	FAN837	1
164	FAN305	FAN1363	1
165	FAN306	FAN1388	1
166	FAN307	FAN1362	1
167	FAN307	FAN1963	1
168	FAN309	FAN310	1
169	FAN309	FAN842	1
170	FAN309	FAN1967	1
171	FAN309	FAN1968	1
172	FAN310	FAN842	1
173	FAN310	FAN1967	1
174	FAN310	FAN1968	1
175	FAN316	FAN317	1
176	FAN316	FAN1051	1
177	FAN317	FAN1051	1
178	FAN319	FAN1100	1
179	FAN320	FAN713	1
180	FAN321	FAN661	1
181	FAN324	FAN325	1
182	FAN324	FAN2279	1
183	FAN325	FAN2279	1
184	FAN327	FAN1136	1
185	FAN327	FAN1228	1
186	FAN329	FAN868	1
187	FAN329	FAN1991	1
188	FAN330	FAN1735	1
189	FAN332	FAN871	1
190	FAN338	FAN2001	1
191	FAN341	FAN719	1
192	FAN341	FAN878	1
193	FAN358	FAN723	1
194	FAN358	FAN724	1
195	FAN359	FAN590	1
196	FAN359	FAN1747	1
197	FAN360	FAN463	1
198	FAN367	FAN1454	1
199	FAN382	FAN2046	1
200	FAN386	FAN917	1
201	FAN388	FAN1250	1
202	FAN388	FAN1490	1
203	FAN388	FAN1757	1
204	FAN388	FAN2065	1
205	FAN389	FAN737	1
206	FAN391	FAN392	1
207	FAN396	FAN926	1
208	FAN397	FAN621	1
209	FAN402	FAN1256	1
210	FAN403	FAN2074	1
211	FAN412	FAN815	1
212	FAN418	FAN746	1
213	FAN418	FAN747	1
214	FAN418	FAN1262	1
215	FAN420	FAN421	1
216	FAN420	FAN562	1
217	FAN420	FAN731	1
218	FAN420	FAN828	1
219	FAN420	FAN1466	1
220	FAN421	FAN562	1
221	FAN421	FAN731	1
222	FAN421	FAN828	1
223	FAN421	FAN1466	1
224	FAN424	FAN1880	1
225	FAN429	FAN968	1
226	FAN429	FAN2111	1
227	FAN431	FAN484	1
228	FAN441	FAN1279	1
229	FAN446	FAN2133	1
230	FAN450	FAN757	1
231	FAN460	FAN1797	1
232	FAN470	FAN1020	1
233	FAN470	FAN2031	1
234	FAN470	FAN2159	1
235	FAN471	FAN1589	1
236	FAN474	FAN1595	1
237	FAN475	FAN577	1
238	FAN475	FAN784	1
239	FAN475	FAN1048	1
240	FAN475	FAN1178	1
241	FAN475	FAN1542	1
242	FAN476	FAN1662	1
243	FAN476	FAN1905	1
244	FAN477	FAN1906	1
245	FAN479	FAN1304	1
246	FAN483	FAN778	1
247	FAN490	FAN540	1
248	FAN490	FAN1052	1
249	FAN490	FAN1333	1
250	FAN490	FAN1567	1
251	FAN490	FAN1572	1
252	FAN490	FAN1631	1
253	FAN490	FAN1796	1
254	FAN490	FAN1818	1
255	FAN490	FAN1915	1
256	FAN490	FAN1916	1
257	FAN490	FAN2010	1
258	FAN490	FAN2197	1
259	FAN490	FAN2258	1
260	FAN490	FAN2275	1
261	FAN493	FAN494	1
262	FAN493	FAN785	1
263	FAN493	FAN978	1
264	FAN493	FAN1054	1
265	FAN493	FAN1276	1
266	FAN493	FAN1312	1
267	FAN493	FAN1602	1
268	FAN493	FAN1917	1
269	FAN493	FAN2200	1
270	FAN494	FAN785	1
271	FAN494	FAN978	1
272	FAN494	FAN1054	1
273	FAN494	FAN1276	1
274	FAN494	FAN1312	1
275	FAN494	FAN1602	1
276	FAN494	FAN1917	1
277	FAN494	FAN2200	1
278	FAN501	FAN680	1
279	FAN501	FAN1641	1
280	FAN501	FAN2207	1
281	FAN511	FAN1933	1
282	FAN524	FAN1939	1
283	FAN530	FAN943	1
284	FAN530	FAN1349	1
285	FAN530	FAN1719	1
286	FAN530	FAN1942	1
287	FAN530	FAN1952	1
288	FAN530	FAN2093	1
289	FAN540	FAN1052	1
290	FAN540	FAN1333	1
291	FAN540	FAN1567	1
292	FAN540	FAN1572	1
293	FAN540	FAN1631	1
294	FAN540	FAN1796	1
295	FAN540	FAN1818	1
296	FAN540	FAN1915	1
297	FAN540	FAN1916	1
298	FAN540	FAN2010	1
299	FAN540	FAN2197	1
300	FAN540	FAN2258	1
301	FAN540	FAN2275	1
302	FAN542	FAN1949	1
303	FAN545	FAN1335	1
304	FAN545	FAN1702	1
305	FAN560	FAN1117	1
306	FAN560	FAN1118	1
307	FAN560	FAN1353	1
308	FAN560	FAN1354	1
309	FAN562	FAN731	1
310	FAN562	FAN828	1
311	FAN562	FAN1466	1
312	FAN565	FAN1821	1
313	FAN571	FAN712	1
314	FAN571	FAN855	1
315	FAN571	FAN1831	1
316	FAN574	FAN1223	1
317	FAN574	FAN1980	1
318	FAN577	FAN784	1
319	FAN577	FAN1048	1
320	FAN577	FAN1178	1
321	FAN577	FAN1542	1
322	FAN579	FAN869	1
323	FAN587	FAN1688	1
324	FAN589	FAN2023	1
325	FAN590	FAN1747	1
326	FAN599	FAN2039	1
327	FAN609	FAN610	1
328	FAN627	FAN1265	1
329	FAN633	FAN2131	1
330	FAN636	FAN1303	1
331	FAN637	FAN638	1
332	FAN637	FAN1890	1
333	FAN638	FAN1890	1
334	FAN653	FAN1785	1
335	FAN659	FAN2161	1
336	FAN660	FAN1025	1
337	FAN665	FAN1036	1
338	FAN665	FAN1876	1
339	FAN665	FAN1945	1
340	FAN666	FAN1910	1
341	FAN671	FAN1047	1
342	FAN680	FAN1641	1
343	FAN680	FAN2207	1
344	FAN684	FAN1068	1
345	FAN684	FAN1319	1
346	FAN686	FAN1383	1
347	FAN687	FAN706	1
348	FAN687	FAN1653	1
349	FAN687	FAN2220	1
350	FAN695	FAN863	1
351	FAN697	FAN1093	1
352	FAN697	FAN1683	1
353	FAN698	FAN1053	1
354	FAN699	FAN1711	1
355	FAN702	FAN1342	1
356	FAN702	FAN2267	1
357	FAN705	FAN1347	1
358	FAN705	FAN2206	1
359	FAN706	FAN1653	1
360	FAN706	FAN2220	1
361	FAN707	FAN1667	1
362	FAN712	FAN855	1
363	FAN712	FAN1831	1
364	FAN717	FAN1090	1
365	FAN717	FAN1203	1
366	FAN717	FAN1830	1
367	FAN717	FAN2014	1
368	FAN719	FAN878	1
369	FAN723	FAN724	1
370	FAN728	FAN1145	1
371	FAN728	FAN1748	1
372	FAN731	FAN828	1
373	FAN731	FAN1466	1
374	FAN740	FAN1153	1
375	FAN742	FAN1475	1
376	FAN742	FAN2202	1
377	FAN746	FAN747	1
378	FAN746	FAN1262	1
379	FAN747	FAN1262	1
380	FAN761	FAN935	1
381	FAN761	FAN2170	1
382	FAN767	FAN2152	1
383	FAN776	FAN1040	1
384	FAN784	FAN1048	1
385	FAN784	FAN1178	1
386	FAN784	FAN1542	1
387	FAN785	FAN978	1
388	FAN785	FAN1054	1
389	FAN785	FAN1276	1
390	FAN785	FAN1312	1
391	FAN785	FAN1602	1
392	FAN785	FAN1917	1
393	FAN785	FAN2200	1
394	FAN799	FAN1082	1
395	FAN799	FAN1200	1
396	FAN802	FAN2235	1
397	FAN812	FAN2249	1
398	FAN816	FAN1336	1
399	FAN817	FAN1115	1
400	FAN828	FAN1466	1
401	FAN834	FAN1359	1
402	FAN837	FAN1363	1
403	FAN842	FAN1967	1
404	FAN842	FAN1968	1
405	FAN848	FAN1217	1
406	FAN855	FAN1831	1
407	FAN868	FAN1991	1
408	FAN884	FAN1417	1
409	FAN885	FAN1140	1
410	FAN893	FAN2017	1
411	FAN912	FAN2047	1
412	FAN913	FAN1471	1
413	FAN913	FAN2048	1
414	FAN935	FAN2170	1
415	FAN943	FAN1349	1
416	FAN943	FAN1719	1
417	FAN943	FAN1942	1
418	FAN943	FAN1952	1
419	FAN943	FAN2093	1
420	FAN946	FAN1260	1
421	FAN946	FAN1513	1
422	FAN952	FAN1517	1
423	FAN952	FAN1765	1
424	FAN959	FAN960	1
425	FAN959	FAN1268	1
426	FAN959	FAN1524	1
427	FAN959	FAN1525	1
428	FAN959	FAN1768	1
429	FAN960	FAN1268	1
430	FAN960	FAN1524	1
431	FAN960	FAN1525	1
432	FAN960	FAN1768	1
433	FAN968	FAN2111	1
434	FAN978	FAN1054	1
435	FAN978	FAN1276	1
436	FAN978	FAN1312	1
437	FAN978	FAN1602	1
438	FAN978	FAN1917	1
439	FAN978	FAN2200	1
440	FAN990	FAN991	1
441	FAN990	FAN1894	1
442	FAN991	FAN1894	1
443	FAN1002	FAN1576	1
444	FAN1010	FAN1171	1
445	FAN1010	FAN1720	1
446	FAN1010	FAN1882	1
447	FAN1014	FAN1174	1
448	FAN1020	FAN2031	1
449	FAN1020	FAN2159	1
450	FAN1028	FAN1574	1
451	FAN1035	FAN1598	1
452	FAN1036	FAN1876	1
453	FAN1036	FAN1945	1
454	FAN1048	FAN1178	1
455	FAN1048	FAN1542	1
456	FAN1052	FAN1333	1
457	FAN1052	FAN1567	1
458	FAN1052	FAN1572	1
459	FAN1052	FAN1631	1
460	FAN1052	FAN1796	1
461	FAN1052	FAN1818	1
462	FAN1052	FAN1915	1
463	FAN1052	FAN1916	1
464	FAN1052	FAN2010	1
465	FAN1052	FAN2197	1
466	FAN1052	FAN2258	1
467	FAN1052	FAN2275	1
468	FAN1054	FAN1276	1
469	FAN1054	FAN1312	1
470	FAN1054	FAN1602	1
471	FAN1054	FAN1917	1
472	FAN1054	FAN2200	1
473	FAN1068	FAN1319	1
474	FAN1071	FAN1655	1
475	FAN1081	FAN1666	1
476	FAN1082	FAN1200	1
477	FAN1084	FAN1427	1
478	FAN1084	FAN1671	1
479	FAN1088	FAN2239	1
480	FAN1090	FAN1203	1
481	FAN1090	FAN1830	1
482	FAN1090	FAN2014	1
483	FAN1093	FAN1683	1
484	FAN1113	FAN1206	1
485	FAN1113	FAN1717	1
486	FAN1117	FAN1118	1
487	FAN1117	FAN1353	1
488	FAN1117	FAN1354	1
489	FAN1118	FAN1353	1
490	FAN1118	FAN1354	1
491	FAN1120	FAN1121	1
492	FAN1120	FAN2288	1
493	FAN1120	FAN2289	1
494	FAN1121	FAN2288	1
495	FAN1121	FAN2289	1
496	FAN1126	FAN1828	1
497	FAN1136	FAN1228	1
498	FAN1139	FAN1266	1
499	FAN1145	FAN1748	1
500	FAN1161	FAN1825	1
501	FAN1171	FAN1720	1
502	FAN1171	FAN1882	1
503	FAN1178	FAN1542	1
504	FAN1179	FAN1789	1
505	FAN1181	FAN1907	1
506	FAN1189	FAN2193	1
507	FAN1195	FAN1315	1
508	FAN1195	FAN2214	1
509	FAN1198	FAN1661	1
510	FAN1201	FAN2231	1
511	FAN1203	FAN1830	1
512	FAN1203	FAN2014	1
513	FAN1204	FAN2245	1
514	FAN1205	FAN2271	1
515	FAN1206	FAN1717	1
516	FAN1223	FAN1980	1
517	FAN1226	FAN1988	1
518	FAN1231	FAN1404	1
519	FAN1232	FAN2000	1
520	FAN1250	FAN1490	1
521	FAN1250	FAN1757	1
522	FAN1250	FAN2065	1
523	FAN1255	FAN2071	1
524	FAN1260	FAN1513	1
525	FAN1268	FAN1524	1
526	FAN1268	FAN1525	1
527	FAN1268	FAN1768	1
528	FAN1276	FAN1312	1
529	FAN1276	FAN1602	1
530	FAN1276	FAN1917	1
531	FAN1276	FAN2200	1
532	FAN1287	FAN1288	1
533	FAN1311	FAN1632	1
534	FAN1312	FAN1602	1
535	FAN1312	FAN1917	1
536	FAN1312	FAN2200	1
537	FAN1315	FAN2214	1
538	FAN1316	FAN2215	1
539	FAN1329	FAN2244	1
540	FAN1333	FAN1567	1
541	FAN1333	FAN1572	1
542	FAN1333	FAN1631	1
543	FAN1333	FAN1796	1
544	FAN1333	FAN1818	1
545	FAN1333	FAN1915	1
546	FAN1333	FAN1916	1
547	FAN1333	FAN2010	1
548	FAN1333	FAN2197	1
549	FAN1333	FAN2258	1
550	FAN1333	FAN2275	1
551	FAN1335	FAN1702	1
552	FAN1342	FAN2267	1
553	FAN1343	FAN1815	1
554	FAN1347	FAN2206	1
555	FAN1349	FAN1719	1
556	FAN1349	FAN1942	1
557	FAN1349	FAN1952	1
558	FAN1349	FAN2093	1
559	FAN1353	FAN1354	1
560	FAN1362	FAN1963	1
561	FAN1377	FAN2009	1
562	FAN1392	FAN1986	1
563	FAN1420	FAN1421	1
564	FAN1427	FAN1671	1
565	FAN1440	FAN1849	1
566	FAN1447	FAN2029	1
567	FAN1471	FAN2048	1
568	FAN1475	FAN2202	1
569	FAN1484	FAN1485	1
570	FAN1484	FAN2062	1
571	FAN1485	FAN2062	1
572	FAN1490	FAN1757	1
573	FAN1490	FAN2065	1
574	FAN1494	FAN1851	1
575	FAN1494	FAN2198	1
576	FAN1502	FAN2076	1
577	FAN1507	FAN1901	1
578	FAN1517	FAN1765	1
579	FAN1524	FAN1525	1
580	FAN1524	FAN1768	1
581	FAN1525	FAN1768	1
582	FAN1526	FAN2104	1
583	FAN1564	FAN1781	1
584	FAN1567	FAN1572	1
585	FAN1567	FAN1631	1
586	FAN1567	FAN1796	1
587	FAN1567	FAN1818	1
588	FAN1567	FAN1915	1
589	FAN1567	FAN1916	1
590	FAN1567	FAN2010	1
591	FAN1567	FAN2197	1
592	FAN1567	FAN2258	1
593	FAN1567	FAN2275	1
594	FAN1572	FAN1631	1
595	FAN1572	FAN1796	1
596	FAN1572	FAN1818	1
597	FAN1572	FAN1915	1
598	FAN1572	FAN1916	1
599	FAN1572	FAN2010	1
600	FAN1572	FAN2197	1
601	FAN1572	FAN2258	1
602	FAN1572	FAN2275	1
603	FAN1600	FAN2173	1
604	FAN1602	FAN1917	1
605	FAN1602	FAN2200	1
606	FAN1604	FAN1605	1
607	FAN1631	FAN1796	1
608	FAN1631	FAN1818	1
609	FAN1631	FAN1915	1
610	FAN1631	FAN1916	1
611	FAN1631	FAN2010	1
612	FAN1631	FAN2197	1
613	FAN1631	FAN2258	1
614	FAN1631	FAN2275	1
615	FAN1641	FAN2207	1
616	FAN1653	FAN2220	1
617	FAN1656	FAN2223	1
618	FAN1662	FAN1905	1
619	FAN1663	FAN1664	1
620	FAN1663	FAN1665	1
621	FAN1664	FAN1665	1
622	FAN1691	FAN1809	1
623	FAN1695	FAN1948	1
624	FAN1701	FAN1812	1
625	FAN1703	FAN2266	1
626	FAN1719	FAN1942	1
627	FAN1719	FAN1952	1
628	FAN1719	FAN2093	1
629	FAN1720	FAN1882	1
630	FAN1723	FAN1819	1
631	FAN1723	FAN2286	1
632	FAN1757	FAN2065	1
633	FAN1759	FAN2068	1
634	FAN1796	FAN1818	1
635	FAN1796	FAN1915	1
636	FAN1796	FAN1916	1
637	FAN1796	FAN2010	1
638	FAN1796	FAN2197	1
639	FAN1796	FAN2258	1
640	FAN1796	FAN2275	1
641	FAN1800	FAN2216	1
642	FAN1818	FAN1915	1
643	FAN1818	FAN1916	1
644	FAN1818	FAN2010	1
645	FAN1818	FAN2197	1
646	FAN1818	FAN2258	1
647	FAN1818	FAN2275	1
648	FAN1819	FAN2286	1
649	FAN1826	FAN1999	1
650	FAN1830	FAN2014	1
651	FAN1845	FAN2181	1
652	FAN1851	FAN2198	1
653	FAN1876	FAN1945	1
654	FAN1915	FAN1916	1
655	FAN1915	FAN2010	1
656	FAN1915	FAN2197	1
657	FAN1915	FAN2258	1
658	FAN1915	FAN2275	1
659	FAN1916	FAN2010	1
660	FAN1916	FAN2197	1
661	FAN1916	FAN2258	1
662	FAN1916	FAN2275	1
663	FAN1917	FAN2200	1
664	FAN1929	FAN2229	1
665	FAN1942	FAN1952	1
666	FAN1942	FAN2093	1
667	FAN1952	FAN2093	1
668	FAN1967	FAN1968	1
669	FAN2010	FAN2197	1
670	FAN2010	FAN2258	1
671	FAN2010	FAN2275	1
672	FAN2031	FAN2159	1
673	FAN2043	FAN2044	1
674	FAN2049	FAN2050	1
675	FAN2117	FAN2118	1
676	FAN2127	FAN2128	1
677	FAN2197	FAN2258	1
678	FAN2197	FAN2275	1
679	FAN2227	FAN2228	1
680	FAN2258	FAN2275	1
681	FAN2288	FAN2289	1
682	FAN2292	FAN2563	1
683	FAN2293	FAN3764	1
684	FAN2295	FAN4250	1
685	FAN2305	FAN2628	1
686	FAN2305	FAN3093	1
687	FAN2305	FAN3841	1
688	FAN2305	FAN3842	1
689	FAN2305	FAN3843	1
690	FAN2305	FAN4271	1
691	FAN2334	FAN2648	1
692	FAN2334	FAN2649	1
693	FAN2334	FAN2875	1
694	FAN2334	FAN2876	1
695	FAN2334	FAN3239	1
696	FAN2335	FAN2555	1
697	FAN2335	FAN4108	1
698	FAN2349	FAN2472	1
699	FAN2349	FAN4516	1
700	FAN2349	FAN4517	1
701	FAN2353	FAN2495	1
702	FAN2355	FAN2969	1
703	FAN2355	FAN2970	1
704	FAN2364	FAN3536	1
705	FAN2370	FAN2723	1
706	FAN2371	FAN3335	1
707	FAN2377	FAN4313	1
708	FAN2383	FAN3979	1
709	FAN2384	FAN3137	1
710	FAN2385	FAN3366	1
711	FAN2387	FAN4209	1
712	FAN2388	FAN3478	1
713	FAN2388	FAN4329	1
714	FAN2392	FAN2514	1
715	FAN2398	FAN2783	1
716	FAN2416	FAN3414	1
717	FAN2417	FAN2878	1
718	FAN2419	FAN2538	1
719	FAN2420	FAN2726	1
720	FAN2420	FAN2921	1
721	FAN2420	FAN2958	1
722	FAN2420	FAN3146	1
723	FAN2420	FAN3526	1
724	FAN2420	FAN3670	1
725	FAN2420	FAN4308	1
726	FAN2420	FAN4681	1
727	FAN2423	FAN4066	1
728	FAN2423	FAN4224	1
729	FAN2427	FAN2849	1
730	FAN2428	FAN2533	1
731	FAN2428	FAN3731	1
732	FAN2431	FAN2858	1
733	FAN2434	FAN2536	1
734	FAN2434	FAN2861	1
735	FAN2441	FAN2442	1
736	FAN2443	FAN4113	1
737	FAN2443	FAN4725	1
738	FAN2451	FAN2452	1
739	FAN2451	FAN3181	1
740	FAN2452	FAN3181	1
741	FAN2464	FAN2915	1
742	FAN2464	FAN3039	1
743	FAN2464	FAN3210	1
744	FAN2470	FAN2581	1
745	FAN2472	FAN4516	1
746	FAN2472	FAN4517	1
747	FAN2473	FAN2836	1
748	FAN2475	FAN3613	1
749	FAN2483	FAN2627	1
750	FAN2488	FAN4279	1
751	FAN2524	FAN3421	1
752	FAN2528	FAN4069	1
753	FAN2533	FAN3731	1
754	FAN2536	FAN2861	1
755	FAN2555	FAN4108	1
756	FAN2559	FAN2893	1
757	FAN2561	FAN4244	1
758	FAN2568	FAN4114	1
759	FAN2573	FAN3208	1
760	FAN2573	FAN4143	1
761	FAN2576	FAN4411	1
762	FAN2584	FAN2923	1
763	FAN2584	FAN3086	1
764	FAN2591	FAN2888	1
765	FAN2612	FAN2613	1
766	FAN2614	FAN3627	1
767	FAN2616	FAN3060	1
768	FAN2622	FAN3580	1
769	FAN2628	FAN3093	1
770	FAN2628	FAN3841	1
771	FAN2628	FAN3842	1
772	FAN2628	FAN3843	1
773	FAN2628	FAN4271	1
774	FAN2629	FAN3258	1
775	FAN2630	FAN2756	1
776	FAN2630	FAN3361	1
777	FAN2630	FAN3362	1
778	FAN2630	FAN3686	1
779	FAN2630	FAN4699	1
780	FAN2633	FAN4474	1
781	FAN2636	FAN4735	1
782	FAN2648	FAN2649	1
783	FAN2648	FAN2875	1
784	FAN2648	FAN2876	1
785	FAN2648	FAN3239	1
786	FAN2649	FAN2875	1
787	FAN2649	FAN2876	1
788	FAN2649	FAN3239	1
789	FAN2650	FAN3874	1
790	FAN2664	FAN3143	1
791	FAN2664	FAN3697	1
792	FAN2664	FAN4618	1
793	FAN2665	FAN3566	1
794	FAN2669	FAN2954	1
795	FAN2689	FAN4525	1
796	FAN2716	FAN3125	1
797	FAN2719	FAN2738	1
798	FAN2726	FAN2921	1
799	FAN2726	FAN2958	1
800	FAN2726	FAN3146	1
801	FAN2726	FAN3526	1
802	FAN2726	FAN3670	1
803	FAN2726	FAN4308	1
804	FAN2726	FAN4681	1
805	FAN2733	FAN2997	1
806	FAN2733	FAN3340	1
807	FAN2733	FAN4567	1
808	FAN2756	FAN3361	1
809	FAN2756	FAN3362	1
810	FAN2756	FAN3686	1
811	FAN2756	FAN4699	1
812	FAN2770	FAN4541	1
813	FAN2777	FAN3015	1
814	FAN2777	FAN3016	1
815	FAN2777	FAN4286	1
816	FAN2786	FAN3026	1
817	FAN2796	FAN4635	1
818	FAN2797	FAN4147	1
819	FAN2797	FAN4423	1
820	FAN2801	FAN4641	1
821	FAN2801	FAN4642	1
822	FAN2803	FAN4032	1
823	FAN2816	FAN3712	1
824	FAN2817	FAN4350	1
825	FAN2825	FAN4054	1
826	FAN2827	FAN3417	1
827	FAN2843	FAN3338	1
828	FAN2853	FAN3437	1
829	FAN2857	FAN3052	1
830	FAN2874	FAN3463	1
831	FAN2874	FAN4110	1
832	FAN2874	FAN4723	1
833	FAN2875	FAN2876	1
834	FAN2875	FAN3239	1
835	FAN2876	FAN3239	1
836	FAN2885	FAN3474	1
837	FAN2886	FAN3476	1
838	FAN2886	FAN3750	1
839	FAN2886	FAN4239	1
840	FAN2896	FAN4248	1
841	FAN2896	FAN4392	1
842	FAN2897	FAN4393	1
843	FAN2899	FAN3772	1
844	FAN2901	FAN3075	1
845	FAN2907	FAN2908	1
846	FAN2915	FAN3039	1
847	FAN2915	FAN3210	1
848	FAN2916	FAN2917	1
849	FAN2921	FAN2958	1
850	FAN2921	FAN3146	1
851	FAN2921	FAN3526	1
852	FAN2921	FAN3670	1
853	FAN2921	FAN4308	1
854	FAN2921	FAN4681	1
855	FAN2923	FAN3086	1
856	FAN2958	FAN3146	1
857	FAN2958	FAN3526	1
858	FAN2958	FAN3670	1
859	FAN2958	FAN4308	1
860	FAN2958	FAN4681	1
861	FAN2963	FAN4512	1
862	FAN2967	FAN3940	1
863	FAN2967	FAN4518	1
864	FAN2969	FAN2970	1
865	FAN2972	FAN2973	1
866	FAN2979	FAN4538	1
867	FAN2997	FAN3340	1
868	FAN2997	FAN4567	1
869	FAN3003	FAN3986	1
870	FAN3003	FAN4698	1
871	FAN3005	FAN3135	1
872	FAN3015	FAN3016	1
873	FAN3015	FAN4286	1
874	FAN3016	FAN4286	1
875	FAN3024	FAN3025	1
876	FAN3024	FAN4336	1
877	FAN3025	FAN4336	1
878	FAN3027	FAN3549	1
879	FAN3039	FAN3210	1
880	FAN3046	FAN3162	1
881	FAN3055	FAN4230	1
882	FAN3058	FAN3668	1
883	FAN3059	FAN3458	1
884	FAN3061	FAN4103	1
885	FAN3061	FAN4104	1
886	FAN3061	FAN4105	1
887	FAN3063	FAN3575	1
888	FAN3063	FAN4726	1
889	FAN3064	FAN3576	1
890	FAN3070	FAN3484	1
891	FAN3089	FAN3449	1
892	FAN3092	FAN3837	1
893	FAN3093	FAN3841	1
894	FAN3093	FAN3842	1
895	FAN3093	FAN3843	1
896	FAN3093	FAN4271	1
897	FAN3113	FAN3283	1
898	FAN3113	FAN3284	1
899	FAN3113	FAN3895	1
900	FAN3113	FAN3932	1
901	FAN3115	FAN3296	1
902	FAN3122	FAN3325	1
903	FAN3122	FAN3326	1
904	FAN3123	FAN3941	1
905	FAN3126	FAN4555	1
906	FAN3134	FAN3356	1
907	FAN3134	FAN3678	1
908	FAN3134	FAN3833	1
909	FAN3134	FAN4582	1
910	FAN3143	FAN3697	1
911	FAN3143	FAN4618	1
912	FAN3146	FAN3526	1
913	FAN3146	FAN3670	1
914	FAN3146	FAN4308	1
915	FAN3146	FAN4681	1
916	FAN3148	FAN3392	1
917	FAN3153	FAN4039	1
918	FAN3156	FAN3157	1
919	FAN3163	FAN3918	1
920	FAN3165	FAN3435	1
921	FAN3167	FAN4082	1
922	FAN3168	FAN3394	1
923	FAN3168	FAN4704	1
924	FAN3177	FAN4296	1
925	FAN3208	FAN4143	1
926	FAN3228	FAN3814	1
927	FAN3242	FAN4451	1
928	FAN3243	FAN3244	1
929	FAN3245	FAN3828	1
930	FAN3245	FAN4455	1
931	FAN3247	FAN4269	1
932	FAN3260	FAN4469	1
933	FAN3276	FAN3277	1
934	FAN3283	FAN3284	1
935	FAN3283	FAN3895	1
936	FAN3283	FAN3932	1
937	FAN3284	FAN3895	1
938	FAN3284	FAN3932	1
939	FAN3291	FAN3525	1
940	FAN3291	FAN3648	1
941	FAN3291	FAN3898	1
942	FAN3301	FAN3910	1
943	FAN3306	FAN4291	1
944	FAN3306	FAN4530	1
945	FAN3325	FAN3326	1
946	FAN3340	FAN4567	1
947	FAN3345	FAN3964	1
948	FAN3345	FAN3965	1
949	FAN3356	FAN3678	1
950	FAN3356	FAN3833	1
951	FAN3356	FAN4582	1
952	FAN3361	FAN3362	1
953	FAN3361	FAN3686	1
954	FAN3361	FAN4699	1
955	FAN3362	FAN3686	1
956	FAN3362	FAN4699	1
957	FAN3376	FAN3377	1
958	FAN3393	FAN4636	1
959	FAN3394	FAN4704	1
960	FAN3397	FAN3706	1
961	FAN3400	FAN3481	1
962	FAN3403	FAN4390	1
963	FAN3411	FAN3710	1
964	FAN3423	FAN4057	1
965	FAN3440	FAN4693	1
966	FAN3454	FAN3571	1
967	FAN3454	FAN4711	1
968	FAN3460	FAN4099	1
969	FAN3463	FAN4110	1
970	FAN3463	FAN4723	1
971	FAN3476	FAN3750	1
972	FAN3476	FAN4239	1
973	FAN3478	FAN4329	1
974	FAN3479	FAN4368	1
975	FAN3479	FAN4369	1
976	FAN3498	FAN3806	1
977	FAN3498	FAN3807	1
978	FAN3507	FAN4159	1
979	FAN3511	FAN3767	1
980	FAN3511	FAN4132	1
981	FAN3514	FAN3868	1
982	FAN3514	FAN4164	1
983	FAN3519	FAN4382	1
984	FAN3523	FAN4173	1
985	FAN3525	FAN3648	1
986	FAN3525	FAN3898	1
987	FAN3526	FAN3670	1
988	FAN3526	FAN4308	1
989	FAN3526	FAN4681	1
990	FAN3571	FAN4711	1
991	FAN3575	FAN4726	1
992	FAN3595	FAN3596	1
993	FAN3599	FAN3794	1
994	FAN3628	FAN3823	1
995	FAN3641	FAN3884	1
996	FAN3641	FAN4500	1
997	FAN3648	FAN3898	1
998	FAN3653	FAN3905	1
999	FAN3654	FAN4519	1
1000	FAN3654	FAN4520	1
1001	FAN3670	FAN4308	1
1002	FAN3670	FAN4681	1
1003	FAN3678	FAN3833	1
1004	FAN3678	FAN4582	1
1005	FAN3686	FAN4699	1
1006	FAN3697	FAN4618	1
1007	FAN3727	FAN4070	1
1008	FAN3727	FAN4358	1
1009	FAN3747	FAN4719	1
1010	FAN3750	FAN4239	1
1011	FAN3767	FAN4132	1
1012	FAN3806	FAN3807	1
1013	FAN3813	FAN4268	1
1014	FAN3828	FAN4455	1
1015	FAN3831	FAN4458	1
1016	FAN3833	FAN4582	1
1017	FAN3841	FAN3842	1
1018	FAN3841	FAN3843	1
1019	FAN3841	FAN4271	1
1020	FAN3842	FAN3843	1
1021	FAN3842	FAN4271	1
1022	FAN3843	FAN4271	1
1023	FAN3868	FAN4164	1
1024	FAN3871	FAN4511	1
1025	FAN3884	FAN4500	1
1026	FAN3891	FAN3892	1
1027	FAN3894	FAN4280	1
1028	FAN3895	FAN3932	1
1029	FAN3922	FAN4602	1
1030	FAN3923	FAN4189	1
1031	FAN3940	FAN4518	1
1032	FAN3964	FAN3965	1
1033	FAN3986	FAN4698	1
1034	FAN4010	FAN4011	1
1035	FAN4010	FAN4615	1
1036	FAN4011	FAN4615	1
1037	FAN4013	FAN4014	1
1038	FAN4022	FAN4628	1
1039	FAN4027	FAN4028	1
1040	FAN4030	FAN4649	1
1041	FAN4041	FAN4537	1
1042	FAN4059	FAN4680	1
1043	FAN4066	FAN4224	1
1044	FAN4070	FAN4358	1
1045	FAN4103	FAN4104	1
1046	FAN4103	FAN4105	1
1047	FAN4104	FAN4105	1
1048	FAN4109	FAN4722	1
1049	FAN4110	FAN4723	1
1050	FAN4113	FAN4725	1
1051	FAN4147	FAN4423	1
1052	FAN4215	FAN4646	1
1053	FAN4245	FAN4391	1
1054	FAN4248	FAN4392	1
1055	FAN4291	FAN4530	1
1056	FAN4308	FAN4681	1
1057	FAN4368	FAN4369	1
1058	FAN4414	FAN4572	1
1059	FAN4431	FAN4432	1
1060	FAN4516	FAN4517	1
1061	FAN4519	FAN4520	1
1062	FAN4638	FAN4639	1
1063	FAN4641	FAN4642	1
1064	FAN4731	FAN4732	1
