# Supplementary material for: High density linkage map construction and QTL mapping for runner production in allo-octoploid strawberry Fragaria × ananassa based on ddRAD-seq derived SNPs
Source: Sci Rep. 2019 Mar 1;9:3275. doi: 10.1038/s41598-019-39808-9 (PMC6397268; doi:10.1038/s41598-019-39808-9)
Supplement: Supplementary file 3 — Supplementary Dataset 3 [file 41598_2019_39808_MOESM3_ESM.xlsx]

## Sheet: Similar loci
Table S3: List of marker pairs showing highly similar patterns of segregation as determined by the JoinMap Program.
SL	Locus1	Locus2	Similarity
1	FAN1	FAN707	0.96
2	FAN1	FAN1420	0.98
3	FAN7	FAN447	0.98
4	FAN7	FAN832	0.96
5	FAN7	FAN1146	0.98
6	FAN17	FAN963	0.96
7	FAN17	FAN2102	0.96
8	FAN18	FAN323	0.96
9	FAN18	FAN420	0.98
10	FAN18	FAN1898	0.96
11	FAN25	FAN874	0.98
12	FAN28	FAN338	0.98
13	FAN31	FAN1432	0.96
14	FAN37	FAN1074	0.98
15	FAN40	FAN1088	0.96
16	FAN49	FAN429	0.96
17	FAN49	FAN470	0.96
18	FAN50	FAN1856	0.98
19	FAN51	FAN1435	0.98
20	FAN53	FAN329	0.96
21	FAN53	FAN686	0.98
22	FAN53	FAN1802	0.98
23	FAN58	FAN383	0.98
24	FAN58	FAN536	0.96
25	FAN58	FAN1397	0.96
26	FAN58	FAN2201	0.98
27	FAN62	FAN387	0.98
28	FAN62	FAN504	0.98
29	FAN62	FAN1061	0.96
30	FAN65	FAN431	0.96
31	FAN65	FAN534	0.96
32	FAN65	FAN1494	0.98
33	FAN71	FAN405	0.96
34	FAN71	FAN931	0.98
35	FAN73	FAN603	0.96
36	FAN80	FAN160	0.96
37	FAN80	FAN283	0.96
38	FAN82	FAN1197	0.96
39	FAN85	FAN165	0.98
40	FAN85	FAN558	0.96
41	FAN85	FAN1195	0.96
42	FAN85	FAN1385	0.96
43	FAN85	FAN1552	0.96
44	FAN85	FAN1761	0.96
45	FAN85	FAN1929	0.96
46	FAN85	FAN2259	0.96
47	FAN86	FAN2112	0.96
48	FAN89	FAN307	0.98
49	FAN89	FAN1966	0.96
50	FAN93	FAN441	0.98
51	FAN93	FAN1179	0.96
52	FAN96	FAN937	0.98
53	FAN96	FAN938	0.96
54	FAN96	FAN1106	0.98
55	FAN98	FAN245	0.98
56	FAN98	FAN262	0.96
57	FAN98	FAN475	0.96
58	FAN98	FAN1086	0.98
59	FAN99	FAN1553	0.98
60	FAN108	FAN138	0.96
61	FAN108	FAN1283	0.96
62	FAN119	FAN355	0.98
63	FAN119	FAN359	0.96
64	FAN119	FAN602	0.98
65	FAN119	FAN1120	0.96
66	FAN119	FAN1644	0.98
67	FAN120	FAN154	0.96
68	FAN120	FAN477	0.96
69	FAN120	FAN953	0.98
70	FAN120	FAN1299	0.96
71	FAN120	FAN1878	0.96
72	FAN126	FAN821	0.98
73	FAN126	FAN1506	0.98
74	FAN126	FAN2038	0.96
75	FAN128	FAN1185	0.98
76	FAN129	FAN172	0.96
77	FAN129	FAN2101	0.96
78	FAN132	FAN1930	0.98
79	FAN132	FAN2264	0.96
80	FAN133	FAN319	0.98
81	FAN133	FAN666	0.96
82	FAN133	FAN765	0.96
83	FAN133	FAN959	0.96
84	FAN133	FAN1398	0.96
85	FAN133	FAN1859	0.96
86	FAN133	FAN1873	0.98
87	FAN133	FAN2211	0.96
88	FAN138	FAN168	0.96
89	FAN138	FAN238	0.98
90	FAN138	FAN242	0.98
91	FAN138	FAN281	0.96
92	FAN138	FAN1194	0.96
93	FAN138	FAN1283	0.96
94	FAN140	FAN488	0.96
95	FAN140	FAN2257	0.96
96	FAN142	FAN1316	0.96
97	FAN147	FAN1693	0.96
98	FAN147	FAN1795	0.98
99	FAN147	FAN2227	0.96
100	FAN150	FAN1139	0.96
101	FAN152	FAN197	0.98
102	FAN152	FAN222	0.96
103	FAN152	FAN901	0.96
104	FAN152	FAN1559	0.96
105	FAN152	FAN2078	0.98
106	FAN153	FAN2240	0.98
107	FAN154	FAN477	0.96
108	FAN154	FAN953	0.98
109	FAN154	FAN1878	0.96
110	FAN158	FAN1102	0.98
111	FAN160	FAN283	0.96
112	FAN160	FAN300	0.96
113	FAN160	FAN510	0.96
114	FAN160	FAN742	0.98
115	FAN160	FAN1234	0.98
116	FAN160	FAN1599	0.98
117	FAN160	FAN2192	0.98
118	FAN162	FAN493	0.98
119	FAN162	FAN1521	0.96
120	FAN162	FAN1918	0.96
121	FAN162	FAN2183	0.96
122	FAN165	FAN207	0.96
123	FAN165	FAN428	0.96
124	FAN165	FAN558	0.98
125	FAN165	FAN1195	0.98
126	FAN165	FAN1385	0.98
127	FAN165	FAN1507	0.96
128	FAN165	FAN1552	0.96
129	FAN165	FAN1761	0.98
130	FAN165	FAN1929	0.98
131	FAN165	FAN2259	0.98
132	FAN168	FAN242	0.98
133	FAN168	FAN281	0.96
134	FAN172	FAN1355	0.98
135	FAN172	FAN2101	0.96
136	FAN179	FAN1380	0.98
137	FAN181	FAN184	0.96
138	FAN181	FAN318	0.98
139	FAN181	FAN861	0.96
140	FAN184	FAN318	0.98
141	FAN184	FAN861	0.96
142	FAN193	FAN1380	0.96
143	FAN197	FAN1559	0.96
144	FAN197	FAN2078	0.96
145	FAN218	FAN1224	0.98
146	FAN218	FAN1496	0.96
147	FAN225	FAN845	0.96
148	FAN225	FAN1827	0.98
149	FAN226	FAN237	0.96
150	FAN226	FAN248	0.98
151	FAN226	FAN388	0.98
152	FAN226	FAN396	0.96
153	FAN226	FAN744	0.98
154	FAN226	FAN1546	0.96
155	FAN227	FAN416	0.98
156	FAN233	FAN1343	0.96
157	FAN237	FAN1546	0.96
158	FAN238	FAN242	0.96
159	FAN242	FAN281	0.98
160	FAN245	FAN262	0.98
161	FAN245	FAN475	0.96
162	FAN245	FAN1086	0.96
163	FAN248	FAN388	0.96
164	FAN248	FAN744	0.96
165	FAN250	FAN450	0.98
166	FAN251	FAN947	0.96
167	FAN262	FAN475	0.98
168	FAN262	FAN1073	0.96
169	FAN262	FAN1086	0.98
170	FAN262	FAN2089	0.96
171	FAN271	FAN1634	0.96
172	FAN282	FAN798	0.96
173	FAN283	FAN300	0.96
174	FAN283	FAN510	0.96
175	FAN283	FAN742	0.98
176	FAN293	FAN1479	0.96
177	FAN300	FAN510	0.96
178	FAN300	FAN742	0.98
179	FAN302	FAN1435	0.96
180	FAN306	FAN574	0.96
181	FAN306	FAN1026	0.98
182	FAN307	FAN1966	0.98
183	FAN309	FAN470	0.96
184	FAN318	FAN861	0.98
185	FAN318	FAN1738	0.96
186	FAN319	FAN1859	0.98
187	FAN319	FAN1873	0.96
188	FAN319	FAN2211	0.98
189	FAN321	FAN771	0.98
190	FAN321	FAN812	0.96
191	FAN321	FAN1249	0.98
192	FAN321	FAN1450	0.98
193	FAN321	FAN1845	0.96
194	FAN323	FAN420	0.98
195	FAN323	FAN1898	0.96
196	FAN324	FAN426	0.96
197	FAN328	FAN715	0.96
198	FAN329	FAN1802	0.98
199	FAN332	FAN936	0.98
200	FAN332	FAN1403	0.98
201	FAN332	FAN1647	0.96
202	FAN332	FAN2187	0.98
203	FAN336	FAN1994	0.98
204	FAN342	FAN343	0.98
205	FAN346	FAN1740	0.98
206	FAN355	FAN602	0.96
207	FAN355	FAN1644	0.96
208	FAN360	FAN1258	0.98
209	FAN360	FAN1320	0.96
210	FAN360	FAN1889	0.98
211	FAN367	FAN906	0.98
212	FAN383	FAN2201	0.96
213	FAN387	FAN504	0.96
214	FAN388	FAN744	0.96
215	FAN388	FAN1546	0.98
216	FAN390	FAN521	0.96
217	FAN394	FAN619	0.96
218	FAN394	FAN925	0.98
219	FAN402	FAN403	0.98
220	FAN402	FAN2075	0.96
221	FAN403	FAN707	0.96
222	FAN404	FAN664	0.98
223	FAN405	FAN931	0.98
224	FAN411	FAN1095	0.98
225	FAN412	FAN1181	0.98
226	FAN412	FAN1432	0.96
227	FAN412	FAN1800	0.98
228	FAN420	FAN1898	0.98
229	FAN426	FAN891	0.98
230	FAN426	FAN1062	0.98
231	FAN428	FAN1507	0.96
232	FAN429	FAN470	0.96
233	FAN429	FAN1021	0.98
234	FAN431	FAN534	0.96
235	FAN431	FAN1343	0.98
236	FAN431	FAN1494	0.98
237	FAN431	FAN1705	0.96
238	FAN431	FAN2178	0.96
239	FAN441	FAN1179	0.98
240	FAN441	FAN1323	0.96
241	FAN446	FAN2222	0.96
242	FAN447	FAN1146	0.96
243	FAN448	FAN1013	0.98
244	FAN448	FAN1139	0.96
245	FAN470	FAN887	0.98
246	FAN470	FAN1021	0.98
247	FAN470	FAN1411	0.96
248	FAN472	FAN662	0.98
249	FAN475	FAN1073	0.98
250	FAN475	FAN1086	0.98
251	FAN475	FAN1861	0.96
252	FAN477	FAN953	0.98
253	FAN477	FAN1878	0.96
254	FAN479	FAN565	0.98
255	FAN479	FAN1822	0.98
256	FAN481	FAN1514	0.96
257	FAN488	FAN2257	0.96
258	FAN493	FAN554	0.96
259	FAN493	FAN1521	0.98
260	FAN493	FAN1909	0.96
261	FAN493	FAN1918	0.98
262	FAN493	FAN2183	0.98
263	FAN496	FAN786	0.98
264	FAN503	FAN627	0.96
265	FAN503	FAN1109	0.96
266	FAN503	FAN1161	0.98
267	FAN504	FAN900	0.96
268	FAN504	FAN1061	0.98
269	FAN506	FAN1071	0.98
270	FAN508	FAN631	0.98
271	FAN508	FAN983	0.96
272	FAN508	FAN1134	0.98
273	FAN509	FAN1430	0.96
274	FAN510	FAN742	0.98
275	FAN510	FAN962	0.96
276	FAN521	FAN605	0.96
277	FAN522	FAN2243	0.98
278	FAN531	FAN2246	0.98
279	FAN533	FAN686	0.96
280	FAN534	FAN979	0.98
281	FAN534	FAN1494	0.98
282	FAN536	FAN2201	0.98
283	FAN544	FAN1009	0.98
284	FAN554	FAN1521	0.96
285	FAN558	FAN1195	0.96
286	FAN558	FAN1385	0.96
287	FAN558	FAN1761	0.96
288	FAN558	FAN1929	0.96
289	FAN558	FAN2259	0.96
290	FAN559	FAN598	0.96
291	FAN565	FAN1822	0.96
292	FAN575	FAN1984	0.96
293	FAN587	FAN990	0.98
294	FAN587	FAN1663	0.96
295	FAN599	FAN1463	0.98
296	FAN602	FAN1644	0.96
297	FAN603	FAN817	0.96
298	FAN603	FAN2081	0.96
299	FAN619	FAN925	0.98
300	FAN627	FAN1109	0.96
301	FAN627	FAN1161	0.98
302	FAN630	FAN956	0.98
303	FAN630	FAN1346	0.98
304	FAN631	FAN1134	0.96
305	FAN633	FAN1180	0.96
306	FAN641	FAN880	0.96
307	FAN641	FAN1062	0.96
308	FAN645	FAN1563	0.98
309	FAN653	FAN1488	0.98
310	FAN665	FAN700	0.96
311	FAN676	FAN1795	0.96
312	FAN686	FAN1802	0.96
313	FAN691	FAN1085	0.98
314	FAN691	FAN1695	0.96
315	FAN692	FAN1639	0.96
316	FAN692	FAN1663	0.98
317	FAN698	FAN1184	0.98
318	FAN700	FAN709	0.98
319	FAN700	FAN1057	0.96
320	FAN703	FAN1109	0.98
321	FAN703	FAN1161	0.96
322	FAN707	FAN1420	0.98
323	FAN707	FAN1857	0.98
324	FAN707	FAN2149	0.98
325	FAN707	FAN2265	0.98
326	FAN717	FAN1045	0.98
327	FAN717	FAN1477	0.96
328	FAN717	FAN1845	0.98
329	FAN717	FAN2032	0.98
330	FAN728	FAN811	0.96
331	FAN728	FAN2247	0.96
332	FAN742	FAN1187	0.96
333	FAN742	FAN1234	0.96
334	FAN742	FAN1599	0.96
335	FAN742	FAN2192	0.96
336	FAN771	FAN1249	0.96
337	FAN771	FAN1450	0.96
338	FAN796	FAN1660	0.98
339	FAN805	FAN2196	0.98
340	FAN811	FAN2175	0.98
341	FAN812	FAN1249	0.98
342	FAN812	FAN1450	0.96
343	FAN817	FAN1007	0.98
344	FAN817	FAN1103	0.96
345	FAN817	FAN1104	0.98
346	FAN817	FAN2081	0.96
347	FAN819	FAN1827	0.96
348	FAN821	FAN1506	0.96
349	FAN821	FAN1626	0.96
350	FAN824	FAN1411	0.98
351	FAN830	FAN1208	0.98
352	FAN832	FAN1146	0.98
353	FAN832	FAN1950	0.98
354	FAN845	FAN1827	0.98
355	FAN845	FAN1971	0.98
356	FAN858	FAN1908	0.96
357	FAN858	FAN2083	0.96
358	FAN858	FAN2209	0.96
359	FAN875	FAN2002	0.98
360	FAN887	FAN1021	0.96
361	FAN891	FAN1062	0.96
362	FAN900	FAN1061	0.96
363	FAN916	FAN2233	0.98
364	FAN928	FAN1028	0.98
365	FAN928	FAN1540	0.96
366	FAN936	FAN1403	0.96
367	FAN936	FAN1647	0.98
368	FAN936	FAN2187	0.96
369	FAN937	FAN938	0.98
370	FAN937	FAN1106	0.96
371	FAN946	FAN1158	0.96
372	FAN951	FAN1241	0.96
373	FAN953	FAN1878	0.98
374	FAN953	FAN1879	0.96
375	FAN956	FAN1346	0.96
376	FAN959	FAN1398	0.96
377	FAN966	FAN2108	0.98
378	FAN971	FAN972	0.98
379	FAN972	FAN1163	0.96
380	FAN979	FAN1494	0.96
381	FAN983	FAN2127	0.98
382	FAN992	FAN2038	0.96
383	FAN996	FAN1570	0.98
384	FAN1004	FAN1656	0.98
385	FAN1007	FAN1104	0.96
386	FAN1007	FAN2081	0.98
387	FAN1014	FAN1879	0.96
388	FAN1023	FAN1588	0.98
389	FAN1028	FAN1101	0.96
390	FAN1028	FAN1540	0.98
391	FAN1031	FAN1346	0.96
392	FAN1039	FAN2049	0.96
393	FAN1045	FAN1477	0.98
394	FAN1045	FAN1686	0.96
395	FAN1045	FAN1845	0.96
396	FAN1045	FAN2032	0.96
397	FAN1072	FAN2201	0.96
398	FAN1073	FAN1086	0.96
399	FAN1074	FAN1724	0.96
400	FAN1084	FAN1970	0.96
401	FAN1085	FAN1695	0.98
402	FAN1099	FAN1795	0.96
403	FAN1103	FAN1104	0.98
404	FAN1106	FAN1703	0.96
405	FAN1109	FAN1161	0.98
406	FAN1146	FAN1950	0.96
407	FAN1161	FAN1302	0.96
408	FAN1161	FAN1369	0.96
409	FAN1161	FAN1930	0.96
410	FAN1172	FAN1583	0.98
411	FAN1181	FAN1800	0.96
412	FAN1187	FAN2192	0.96
413	FAN1195	FAN1385	0.96
414	FAN1195	FAN1761	0.96
415	FAN1195	FAN1929	0.96
416	FAN1195	FAN2259	0.96
417	FAN1204	FAN1616	0.96
418	FAN1208	FAN1350	0.96
419	FAN1212	FAN1346	0.96
420	FAN1234	FAN1599	0.96
421	FAN1234	FAN2192	0.96
422	FAN1249	FAN1450	0.98
423	FAN1249	FAN1477	0.96
424	FAN1258	FAN1889	0.96
425	FAN1259	FAN2091	0.96
426	FAN1334	FAN1658	0.96
427	FAN1343	FAN1494	0.96
428	FAN1385	FAN1507	0.96
429	FAN1385	FAN1761	0.96
430	FAN1385	FAN1929	0.96
431	FAN1385	FAN2259	0.96
432	FAN1403	FAN2187	0.96
433	FAN1413	FAN1800	0.96
434	FAN1416	FAN1738	0.98
435	FAN1420	FAN1857	0.96
436	FAN1420	FAN2149	0.96
437	FAN1420	FAN2265	0.96
438	FAN1431	FAN1502	0.96
439	FAN1432	FAN1800	0.98
440	FAN1451	FAN1452	0.98
441	FAN1457	FAN2038	0.98
442	FAN1474	FAN2055	0.96
443	FAN1477	FAN1845	0.98
444	FAN1480	FAN2057	0.96
445	FAN1497	FAN1564	0.96
446	FAN1505	FAN1798	0.96
447	FAN1521	FAN1810	0.96
448	FAN1521	FAN1918	0.96
449	FAN1521	FAN2183	0.96
450	FAN1551	FAN2253	0.96
451	FAN1552	FAN1761	0.96
452	FAN1599	FAN2192	0.96
453	FAN1634	FAN1919	0.98
454	FAN1639	FAN1663	0.98
455	FAN1640	FAN1681	0.98
456	FAN1656	FAN1701	0.96
457	FAN1693	FAN1795	0.98
458	FAN1693	FAN2227	0.96
459	FAN1699	FAN1810	0.98
460	FAN1707	FAN1708	0.96
461	FAN1718	FAN1955	0.98
462	FAN1724	FAN1798	0.96
463	FAN1728	FAN1958	0.98
464	FAN1732	FAN2038	0.96
465	FAN1761	FAN1929	0.96
466	FAN1761	FAN2259	0.96
467	FAN1772	FAN2253	0.96
468	FAN1795	FAN2227	0.98
469	FAN1827	FAN1971	0.96
470	FAN1840	FAN2006	0.96
471	FAN1845	FAN2032	0.96
472	FAN1857	FAN2149	0.96
473	FAN1857	FAN2265	0.96
474	FAN1859	FAN2211	0.96
475	FAN1873	FAN2211	0.98
476	FAN1908	FAN2083	0.96
477	FAN1908	FAN2209	0.96
478	FAN1909	FAN1918	0.96
479	FAN1918	FAN2183	0.96
480	FAN1929	FAN2259	0.96
481	FAN1951	FAN2261	0.98
482	FAN2083	FAN2209	0.98
483	FAN2149	FAN2265	0.96
484	FAN2293	FAN2622	0.98
485	FAN2297	FAN3077	0.98
486	FAN2299	FAN3080	0.98
487	FAN2305	FAN2711	0.98
488	FAN2305	FAN2774	0.96
489	FAN2305	FAN2819	0.98
490	FAN2305	FAN2907	0.98
491	FAN2305	FAN3130	0.96
492	FAN2305	FAN3194	0.96
493	FAN2305	FAN3369	0.96
494	FAN2305	FAN3603	0.96
495	FAN2305	FAN3813	0.98
496	FAN2305	FAN4470	0.98
497	FAN2308	FAN2388	0.96
498	FAN2315	FAN3810	0.98
499	FAN2319	FAN2569	0.96
500	FAN2319	FAN3071	0.98
501	FAN2324	FAN2719	0.96
502	FAN2324	FAN2926	0.96
503	FAN2324	FAN3719	0.96
504	FAN2324	FAN4041	0.96
505	FAN2325	FAN3486	0.96
506	FAN2325	FAN3732	0.96
507	FAN2327	FAN2777	0.96
508	FAN2327	FAN3115	0.96
509	FAN2334	FAN3097	0.96
510	FAN2334	FAN3134	0.96
511	FAN2334	FAN3560	0.98
512	FAN2334	FAN3818	0.98
513	FAN2335	FAN3150	0.96
514	FAN2335	FAN4060	0.98
515	FAN2342	FAN3522	0.98
516	FAN2347	FAN2991	0.96
517	FAN2347	FAN3866	0.98
518	FAN2349	FAN2684	0.98
519	FAN2349	FAN3211	0.98
520	FAN2349	FAN3608	0.98
521	FAN2349	FAN4499	0.96
522	FAN2349	FAN4671	0.96
523	FAN2349	FAN4710	0.98
524	FAN2353	FAN3400	0.98
525	FAN2353	FAN3683	0.96
526	FAN2353	FAN4561	0.96
527	FAN2354	FAN3912	0.98
528	FAN2355	FAN2899	0.96
529	FAN2358	FAN3011	0.96
530	FAN2361	FAN4483	0.96
531	FAN2369	FAN4017	0.96
532	FAN2370	FAN2685	0.98
533	FAN2370	FAN2743	0.96
534	FAN2370	FAN3163	0.98
535	FAN2370	FAN3453	0.96
536	FAN2370	FAN4322	0.96
537	FAN2372	FAN4304	0.96
538	FAN2378	FAN4575	0.98
539	FAN2381	FAN4085	0.98
540	FAN2383	FAN2770	0.96
541	FAN2384	FAN3727	0.96
542	FAN2387	FAN2894	0.96
543	FAN2387	FAN2979	0.96
544	FAN2387	FAN3064	0.96
545	FAN2387	FAN3762	0.96
546	FAN2387	FAN4165	0.98
547	FAN2387	FAN4225	0.96
548	FAN2398	FAN3054	0.96
549	FAN2398	FAN3092	0.96
550	FAN2398	FAN3291	0.96
551	FAN2407	FAN4402	0.96
552	FAN2416	FAN3094	0.98
553	FAN2416	FAN3160	0.96
554	FAN2416	FAN4085	0.96
555	FAN2417	FAN3581	0.98
556	FAN2417	FAN3734	0.96
557	FAN2417	FAN4116	0.96
558	FAN2417	FAN4709	0.96
559	FAN2417	FAN4718	0.98
560	FAN2419	FAN2777	0.96
561	FAN2419	FAN2981	0.96
562	FAN2419	FAN3626	0.96
563	FAN2419	FAN3680	0.96
564	FAN2419	FAN3830	0.96
565	FAN2419	FAN4023	0.98
566	FAN2420	FAN2812	0.96
567	FAN2420	FAN2834	0.98
568	FAN2420	FAN3040	0.96
569	FAN2420	FAN3322	0.96
570	FAN2420	FAN3616	0.96
571	FAN2420	FAN3669	0.98
572	FAN2420	FAN3795	0.98
573	FAN2421	FAN3367	0.96
574	FAN2421	FAN4341	0.96
575	FAN2425	FAN4475	0.96
576	FAN2427	FAN3349	0.98
577	FAN2427	FAN3822	0.96
578	FAN2428	FAN2703	0.96
579	FAN2428	FAN4094	0.98
580	FAN2428	FAN4359	0.96
581	FAN2429	FAN3167	0.98
582	FAN2430	FAN3519	0.96
583	FAN2431	FAN3172	0.96
584	FAN2433	FAN4556	0.96
585	FAN2434	FAN3055	0.96
586	FAN2436	FAN4088	0.98
587	FAN2437	FAN3511	0.98
588	FAN2443	FAN3063	0.98
589	FAN2443	FAN4221	0.96
590	FAN2445	FAN2446	0.98
591	FAN2446	FAN3276	0.96
592	FAN2448	FAN2885	0.96
593	FAN2451	FAN3182	0.98
594	FAN2462	FAN2719	0.98
595	FAN2462	FAN3367	0.98
596	FAN2462	FAN4024	0.96
597	FAN2462	FAN4041	0.96
598	FAN2462	FAN4071	0.96
599	FAN2464	FAN3024	0.98
600	FAN2464	FAN4191	0.96
601	FAN2464	FAN4645	0.96
602	FAN2473	FAN2548	0.98
603	FAN2473	FAN3861	0.98
604	FAN2474	FAN2475	0.96
605	FAN2474	FAN3499	0.98
606	FAN2475	FAN3499	0.98
607	FAN2476	FAN4067	0.96
608	FAN2476	FAN4327	0.98
609	FAN2478	FAN3279	0.96
610	FAN2478	FAN3507	0.96
611	FAN2478	FAN4030	0.98
612	FAN2478	FAN4443	0.98
613	FAN2482	FAN3866	0.96
614	FAN2485	FAN2639	0.98
615	FAN2490	FAN3885	0.98
616	FAN2501	FAN4290	0.96
617	FAN2502	FAN2548	0.96
618	FAN2513	FAN3054	0.98
619	FAN2515	FAN2765	0.98
620	FAN2515	FAN4190	0.96
621	FAN2517	FAN3827	0.98
622	FAN2517	FAN4290	0.96
623	FAN2525	FAN2967	0.96
624	FAN2528	FAN2535	0.96
625	FAN2528	FAN2857	0.96
626	FAN2528	FAN3003	0.98
627	FAN2528	FAN4676	0.96
628	FAN2535	FAN2857	0.96
629	FAN2535	FAN3003	0.98
630	FAN2535	FAN4676	0.96
631	FAN2537	FAN4366	0.96
632	FAN2539	FAN3479	0.98
633	FAN2539	FAN4051	0.96
634	FAN2548	FAN3861	0.98
635	FAN2549	FAN2883	0.96
636	FAN2558	FAN4388	0.96
637	FAN2559	FAN4388	0.98
638	FAN2560	FAN4389	0.96
639	FAN2564	FAN2895	0.96
640	FAN2568	FAN3469	0.96
641	FAN2569	FAN3071	0.98
642	FAN2569	FAN4287	0.98
643	FAN2571	FAN2736	0.96
644	FAN2571	FAN3588	0.96
645	FAN2576	FAN4185	0.96
646	FAN2583	FAN4420	0.96
647	FAN2591	FAN3138	0.96
648	FAN2591	FAN4116	0.98
649	FAN2604	FAN2605	0.98
650	FAN2606	FAN3168	0.96
651	FAN2607	FAN2681	0.96
652	FAN2607	FAN2808	0.96
653	FAN2607	FAN3413	0.96
654	FAN2607	FAN4721	0.96
655	FAN2610	FAN3177	0.96
656	FAN2610	FAN3186	0.96
657	FAN2612	FAN2636	0.98
658	FAN2612	FAN3857	0.96
659	FAN2614	FAN2620	0.96
660	FAN2615	FAN3084	0.96
661	FAN2616	FAN2617	0.98
662	FAN2616	FAN3165	0.96
663	FAN2621	FAN4076	0.96
664	FAN2625	FAN3403	0.96
665	FAN2630	FAN2725	0.96
666	FAN2630	FAN2754	0.96
667	FAN2630	FAN2843	0.98
668	FAN2630	FAN3404	0.96
669	FAN2630	FAN3407	0.96
670	FAN2630	FAN3583	0.96
671	FAN2630	FAN4035	0.98
672	FAN2630	FAN4185	0.96
673	FAN2630	FAN4631	0.98
674	FAN2630	FAN4675	0.98
675	FAN2636	FAN3857	0.98
676	FAN2636	FAN4314	0.96
677	FAN2655	FAN2864	0.96
678	FAN2659	FAN3163	0.96
679	FAN2659	FAN4322	0.98
680	FAN2664	FAN3150	0.98
681	FAN2664	FAN4015	0.98
682	FAN2664	FAN4016	0.96
683	FAN2665	FAN2928	0.98
684	FAN2667	FAN3643	0.98
685	FAN2668	FAN3643	0.96
686	FAN2670	FAN3644	0.96
687	FAN2674	FAN3112	0.98
688	FAN2677	FAN3177	0.98
689	FAN2677	FAN3831	0.98
690	FAN2677	FAN4355	0.96
691	FAN2680	FAN4222	0.98
692	FAN2680	FAN4404	0.96
693	FAN2680	FAN4407	0.96
694	FAN2681	FAN2808	0.96
695	FAN2681	FAN3413	0.96
696	FAN2681	FAN4721	0.96
697	FAN2682	FAN4283	0.96
698	FAN2682	FAN4513	0.98
699	FAN2684	FAN3211	0.96
700	FAN2684	FAN3608	0.96
701	FAN2684	FAN4710	0.96
702	FAN2685	FAN3163	0.96
703	FAN2688	FAN3303	0.96
704	FAN2693	FAN3913	0.96
705	FAN2703	FAN3382	0.98
706	FAN2703	FAN4094	0.98
707	FAN2703	FAN4359	0.96
708	FAN2703	FAN4620	0.96
709	FAN2704	FAN3660	0.98
710	FAN2704	FAN4539	0.96
711	FAN2711	FAN2819	0.96
712	FAN2711	FAN2907	0.96
713	FAN2711	FAN3813	0.96
714	FAN2711	FAN4470	0.96
715	FAN2715	FAN3757	0.98
716	FAN2719	FAN2926	0.96
717	FAN2719	FAN3367	0.96
718	FAN2719	FAN3719	0.96
719	FAN2719	FAN4041	0.98
720	FAN2719	FAN4433	0.96
721	FAN2725	FAN2843	0.98
722	FAN2725	FAN3404	0.96
723	FAN2727	FAN2996	0.98
724	FAN2729	FAN2877	0.98
725	FAN2732	FAN3961	0.98
726	FAN2736	FAN3588	0.96
727	FAN2743	FAN3163	0.96
728	FAN2754	FAN4675	0.96
729	FAN2755	FAN2761	0.96
730	FAN2764	FAN3365	0.96
731	FAN2765	FAN4190	0.98
732	FAN2767	FAN3139	0.96
733	FAN2770	FAN3373	0.98
734	FAN2778	FAN3879	0.98
735	FAN2782	FAN3649	0.96
736	FAN2786	FAN3027	0.96
737	FAN2796	FAN2797	0.98
738	FAN2796	FAN4632	0.96
739	FAN2797	FAN2887	0.96
740	FAN2797	FAN3109	0.96
741	FAN2797	FAN3506	0.96
742	FAN2797	FAN3890	0.96
743	FAN2797	FAN4010	0.96
744	FAN2797	FAN4356	0.96
745	FAN2799	FAN3393	0.96
746	FAN2804	FAN3033	0.98
747	FAN2808	FAN3413	0.96
748	FAN2808	FAN4721	0.96
749	FAN2812	FAN2834	0.98
750	FAN2813	FAN3411	0.98
751	FAN2817	FAN3511	0.96
752	FAN2819	FAN2907	0.96
753	FAN2819	FAN3813	0.96
754	FAN2819	FAN4470	0.96
755	FAN2822	FAN2826	0.96
756	FAN2822	FAN3573	0.96
757	FAN2822	FAN4559	0.96
758	FAN2823	FAN4219	0.98
759	FAN2823	FAN4669	0.96
760	FAN2824	FAN4220	0.96
761	FAN2825	FAN3138	0.96
762	FAN2828	FAN3083	0.96
763	FAN2828	FAN3559	0.96
764	FAN2828	FAN3922	0.98
765	FAN2828	FAN3984	0.96
766	FAN2828	FAN4535	0.96
767	FAN2828	FAN4652	0.96
768	FAN2833	FAN3354	0.96
769	FAN2834	FAN3669	0.96
770	FAN2834	FAN3795	0.96
771	FAN2835	FAN3400	0.96
772	FAN2837	FAN3721	0.96
773	FAN2837	FAN3722	0.98
774	FAN2839	FAN4356	0.96
775	FAN2841	FAN3153	0.96
776	FAN2841	FAN4705	0.98
777	FAN2843	FAN3404	0.98
778	FAN2843	FAN4035	0.96
779	FAN2843	FAN4631	0.96
780	FAN2843	FAN4675	0.96
781	FAN2848	FAN3034	0.98
782	FAN2848	FAN3663	0.96
783	FAN2850	FAN4584	0.96
784	FAN2857	FAN3003	0.98
785	FAN2857	FAN4676	0.96
786	FAN2865	FAN4295	0.96
787	FAN2867	FAN3172	0.98
788	FAN2867	FAN3445	0.96
789	FAN2868	FAN4076	0.96
790	FAN2874	FAN4109	0.98
791	FAN2886	FAN4734	0.96
792	FAN2887	FAN3506	0.96
793	FAN2887	FAN4010	0.96
794	FAN2894	FAN2979	0.96
795	FAN2894	FAN3064	0.98
796	FAN2894	FAN3762	0.96
797	FAN2894	FAN4165	0.98
798	FAN2894	FAN4225	0.96
799	FAN2897	FAN3958	0.96
800	FAN2899	FAN2952	0.98
801	FAN2899	FAN3345	0.96
802	FAN2899	FAN4376	0.98
803	FAN2901	FAN3245	0.96
804	FAN2901	FAN3403	0.96
805	FAN2907	FAN3813	0.96
806	FAN2907	FAN4470	0.96
807	FAN2909	FAN4402	0.98
808	FAN2922	FAN3649	0.98
809	FAN2926	FAN3719	0.96
810	FAN2926	FAN4041	0.96
811	FAN2931	FAN3046	0.96
812	FAN2931	FAN3519	0.98
813	FAN2931	FAN4367	0.96
814	FAN2935	FAN3236	0.98
815	FAN2949	FAN4729	0.96
816	FAN2950	FAN3046	0.96
817	FAN2951	FAN4397	0.98
818	FAN2951	FAN4483	0.98
819	FAN2952	FAN3345	0.98
820	FAN2952	FAN4376	0.96
821	FAN2961	FAN3442	0.98
822	FAN2961	FAN3595	0.98
823	FAN2962	FAN2963	0.98
824	FAN2963	FAN3902	0.96
825	FAN2964	FAN3003	0.96
826	FAN2967	FAN3055	0.96
827	FAN2976	FAN4536	0.98
828	FAN2979	FAN3064	0.96
829	FAN2979	FAN3762	0.96
830	FAN2979	FAN4165	0.98
831	FAN2979	FAN4225	0.96
832	FAN2991	FAN3866	0.98
833	FAN2996	FAN3024	0.96
834	FAN3003	FAN3913	0.96
835	FAN3003	FAN4676	0.98
836	FAN3009	FAN3403	0.96
837	FAN3034	FAN3663	0.96
838	FAN3046	FAN3519	0.98
839	FAN3046	FAN4367	0.96
840	FAN3048	FAN3727	0.96
841	FAN3054	FAN3092	0.96
842	FAN3054	FAN3254	0.96
843	FAN3054	FAN3291	0.96
844	FAN3054	FAN4100	0.96
845	FAN3057	FAN3058	0.98
846	FAN3064	FAN3762	0.96
847	FAN3064	FAN4165	0.98
848	FAN3064	FAN4225	0.96
849	FAN3068	FAN4123	0.96
850	FAN3071	FAN4287	0.96
851	FAN3083	FAN3871	0.96
852	FAN3089	FAN3364	0.96
853	FAN3092	FAN4100	0.96
854	FAN3097	FAN3560	0.96
855	FAN3109	FAN3890	0.96
856	FAN3130	FAN3529	0.98
857	FAN3130	FAN4195	0.96
858	FAN3134	FAN3920	0.96
859	FAN3134	FAN4067	0.96
860	FAN3138	FAN4293	0.96
861	FAN3150	FAN4015	0.96
862	FAN3153	FAN4348	0.98
863	FAN3153	FAN4705	0.98
864	FAN3160	FAN3456	0.96
865	FAN3160	FAN4085	0.96
866	FAN3163	FAN3453	0.98
867	FAN3163	FAN4322	0.98
868	FAN3163	FAN4409	0.96
869	FAN3163	FAN4640	0.96
870	FAN3169	FAN4185	0.96
871	FAN3177	FAN3186	0.96
872	FAN3177	FAN3831	0.96
873	FAN3187	FAN3364	0.96
874	FAN3191	FAN3464	0.96
875	FAN3194	FAN3369	0.96
876	FAN3198	FAN4185	0.98
877	FAN3209	FAN3791	0.96
878	FAN3211	FAN3608	0.96
879	FAN3211	FAN4256	0.96
880	FAN3211	FAN4710	0.96
881	FAN3228	FAN3229	0.96
882	FAN3240	FAN4094	0.96
883	FAN3240	FAN4359	0.98
884	FAN3245	FAN3403	0.96
885	FAN3250	FAN3834	0.98
886	FAN3254	FAN3297	0.98
887	FAN3254	FAN3415	0.96
888	FAN3254	FAN4027	0.98
889	FAN3268	FAN3511	0.96
890	FAN3271	FAN4484	0.96
891	FAN3279	FAN3507	0.96
892	FAN3279	FAN4030	0.98
893	FAN3295	FAN4183	0.96
894	FAN3297	FAN3415	0.98
895	FAN3297	FAN4027	0.96
896	FAN3306	FAN4540	0.96
897	FAN3308	FAN4292	0.96
898	FAN3320	FAN3364	0.98
899	FAN3320	FAN4237	0.96
900	FAN3331	FAN4121	0.98
901	FAN3331	FAN4414	0.98
902	FAN3345	FAN4376	0.96
903	FAN3364	FAN4237	0.98
904	FAN3367	FAN4341	0.96
905	FAN3367	FAN4626	0.96
906	FAN3375	FAN3578	0.96
907	FAN3376	FAN4609	0.98
908	FAN3382	FAN4094	0.96
909	FAN3397	FAN4414	0.96
910	FAN3400	FAN3683	0.98
911	FAN3400	FAN4561	0.98
912	FAN3403	FAN3562	0.98
913	FAN3403	FAN3949	0.98
914	FAN3403	FAN4638	0.96
915	FAN3404	FAN4631	0.98
916	FAN3407	FAN4035	0.98
917	FAN3408	FAN4652	0.98
918	FAN3413	FAN4721	0.96
919	FAN3415	FAN4027	0.98
920	FAN3420	FAN4353	0.98
921	FAN3426	FAN4683	0.98
922	FAN3428	FAN4067	0.98
923	FAN3428	FAN4327	0.96
924	FAN3442	FAN3595	0.96
925	FAN3445	FAN4221	0.96
926	FAN3453	FAN4322	0.96
927	FAN3479	FAN4051	0.98
928	FAN3486	FAN3732	0.96
929	FAN3506	FAN4010	0.96
930	FAN3507	FAN4030	0.98
931	FAN3519	FAN4367	0.98
932	FAN3559	FAN3922	0.98
933	FAN3559	FAN3984	0.96
934	FAN3559	FAN4535	0.96
935	FAN3560	FAN3818	0.96
936	FAN3560	FAN4128	0.96
937	FAN3560	FAN4240	0.96
938	FAN3562	FAN3949	0.96
939	FAN3563	FAN3866	0.96
940	FAN3568	FAN3943	0.96
941	FAN3573	FAN4559	0.96
942	FAN3581	FAN4718	0.96
943	FAN3608	FAN4710	0.96
944	FAN3626	FAN3680	0.96
945	FAN3626	FAN3830	0.96
946	FAN3653	FAN4180	0.98
947	FAN3660	FAN4539	0.98
948	FAN3669	FAN3795	0.96
949	FAN3673	FAN3968	0.98
950	FAN3680	FAN3830	0.96
951	FAN3683	FAN4561	0.96
952	FAN3690	FAN4091	0.98
953	FAN3709	FAN4662	0.98
954	FAN3719	FAN4017	0.98
955	FAN3719	FAN4041	0.96
956	FAN3719	FAN4071	0.98
957	FAN3734	FAN4116	0.96
958	FAN3734	FAN4709	0.96
959	FAN3744	FAN4095	0.96
960	FAN3746	FAN4234	0.96
961	FAN3747	FAN4475	0.98
962	FAN3758	FAN4129	0.98
963	FAN3762	FAN4165	0.98
964	FAN3762	FAN4225	0.96
965	FAN3813	FAN4470	0.96
966	FAN3827	FAN4290	0.98
967	FAN3851	FAN4624	0.98
968	FAN3871	FAN3922	0.96
969	FAN3876	FAN4302	0.98
970	FAN3891	FAN4176	0.98
971	FAN3906	FAN3999	0.96
972	FAN3922	FAN3984	0.98
973	FAN3922	FAN4535	0.98
974	FAN3949	FAN4387	0.96
975	FAN3984	FAN4535	0.96
976	FAN4017	FAN4071	0.96
977	FAN4019	FAN4027	0.96
978	FAN4030	FAN4443	0.96
979	FAN4035	FAN4631	0.96
980	FAN4035	FAN4675	0.96
981	FAN4041	FAN4433	0.98
982	FAN4063	FAN4223	0.98
983	FAN4067	FAN4327	0.98
984	FAN4076	FAN4292	0.98
985	FAN4076	FAN4677	0.96
986	FAN4094	FAN4222	0.96
987	FAN4094	FAN4359	0.98
988	FAN4098	FAN4232	0.96
989	FAN4116	FAN4709	0.96
990	FAN4116	FAN4718	0.96
991	FAN4121	FAN4414	0.98
992	FAN4151	FAN4221	0.96
993	FAN4165	FAN4225	0.98
994	FAN4185	FAN4702	0.96
995	FAN4222	FAN4404	0.98
996	FAN4222	FAN4407	0.98
997	FAN4265	FAN4266	0.96
998	FAN4289	FAN4521	0.98
999	FAN4323	FAN4456	0.96
1000	FAN4327	FAN4604	0.96
1001	FAN4341	FAN4626	0.96
1002	FAN4348	FAN4705	0.96
1003	FAN4397	FAN4483	0.96
1004	FAN4402	FAN4428	0.96
1005	FAN4404	FAN4407	0.96
1006	FAN4475	FAN4514	0.96
1007	FAN4534	FAN4536	0.96
1008	FAN4550	FAN4551	0.98
1009	FAN4629	FAN4712	0.96
1010	FAN4631	FAN4675	0.96
