# Supplementary material for: High density linkage map construction and QTL mapping for runner production in allo-octoploid strawberry Fragaria × ananassa based on ddRAD-seq derived SNPs
Source: Sci Rep. 2019 Mar 1;9:3275. doi: 10.1038/s41598-019-39808-9 (PMC6397268; doi:10.1038/s41598-019-39808-9)
Supplement: Supplementary file 4 — Supplementary Dataset 4 [file 41598_2019_39808_MOESM4_ESM.xlsx]

## Sheet: Table S4 Marker details
Table S4. Details of the SNP based markers of each linkage groups along with corresponding Fragaria x ananassa genome IDs and the summary of batch blast results on the Fragaria vesca v4.0.a1 genome. The linkage groups are shown in Figure 3 and the summary statistics are shown in Table 1.
SL	Marker	Position (cM)	Gene ID	Chromosome (F. vesca)	% Identity	Alignment Length (bp)	Mismatches	Gap open	Query start	Query end	Physical start (bp)	Physical end (bp)	e value	Bit Score
LG1A
1	FAN4524	0	FAN_iscf00136236.1	Fvb1	95.702	2629	91	12	1	2621	3264458	3261844	0	4209
2	FAN3303	4.081	FAN_iscf00136236.1	Fvb1	95.702	2629	91	12	1	2621	3264458	3261844	0	4209
3	FAN2688	8.067	FAN_iscf00136236.1	Fvb1	95.702	2629	91	12	1	2621	3264458	3261844	0	4209
4	FAN2991	17.703	FAN_iscf00178618.1	Fvb6	95.89	1095	41	3	2142	3234	35339909	35338817	0	1770
5	FAN3563	19.253	FAN_iscf00384741.1	Fvb1	98.027	2838	17	6	1	2807	4043239	4046068	0	4894
6	FAN2347	19.288	FAN_iscf00128046.1	Fvb1	98.064	2583	26	9	1	2562	4333852	4331273	0	4471
7	FAN3866	19.314	FAN_iscf00094304.1	Fvb1	98.183	2091	31	3	2916	5002	4039401	4041488	0	3644
8	FAN2482	19.325	FAN_iscf00071525.1	Fvb1	98.074	8724	108	20	549	9247	4399553	4390865	0	15125
9	FAN3595	21.807	FAN_iscf00019693.1	Fvb1	98.544	3434	31	6	5830	9259	4203696	4207114	0	6047
10	FAN3442	23.466	FAN_iscf00384741.1	Fvb1	98.027	2838	17	6	1	2807	4043239	4046068	0	4894
11	FAN2961	23.683	FAN_iscf00128046.1	Fvb1	98.064	2583	26	9	1	2562	4333852	4331273	0	4471
12	FAN4344	25.069	FAN_iscf00283840.1	Fvb1	97.557	8802	96	37	2902	11657	4976465	4985193	0	14953
13	FAN2546	27.307	FAN_icon20383789.1	Fvb1	100	479	0	0	1	479	4695939	4695461	0	885
14	FAN3376	29.93	FAN_iscf00243704.1	Fvb1	97.805	1139	13	1	565	1691	3659522	3658384	0	1954
15	FAN4609	31.344	FAN_iscf00243704.1	Fvb1	97.805	1139	13	1	565	1691	3659522	3658384	0	1954
16	FAN2308	32.926	FAN_iscf00028983.1	Fvb1	99.502	3212	16	0	1	3212	3047050	3050261	0	5843
17	FAN2561	34.266	FAN_iscf00005464.1	Fvb6	96.549	3477	49	14	5619	9047	12798131	12794678	0	5690
18	FAN3142	35.867	FAN_iscf00243349.1	Fvb1	98.232	509	8	1	1	508	5504276	5503768	0	889
19	FAN3799	37.015	FAN_iscf00028183.1	Fvb1	98.828	1792	11	3	1	1784	2133645	2135434	0	3184
20	FAN2388	37.639	FAN_iscf00238299.1	Fvb1	96.723	1251	25	8	375	1620	1618536	1619775	0	2069
21	FAN2701	38.381	FAN_iscf00148334.1	Fvb6	95.898	1487	52	4	9	1486	234074	232588	0	2399
22	FAN2950	40.923	FAN_iscf00098054.1	Fvb1	97.667	1800	31	6	1	1796	2790074	2791866	0	3081
23	FAN2424	41.37	FAN_iscf00356515.1	Fvb1	93.01	1259	32	19	1	1216	10282511	10283756	0	1786
24	FAN4377	42.071	FAN_icon20154679.1	Fvb1	98.78	410	5	0	1	410	10514161	10514570	0	730
25	FAN3046	42.45	FAN_iscf00353214.1	Fvb1	96.456	903	20	5	2181	3083	962942	962052	0	1480
26	FAN2746	43.86	FAN_iscf00205161.1	Fvb1	94.798	1807	50	13	2154	3944	9892082	9893860	0	2776
27	FAN3519	44.11	FAN_iscf00105306.1	Fvb1	99.339	454	3	0	234	687	112982	112529	0	822
28	FAN2931	44.9	FAN_iscf00041859.1	Fvb1	98.226	1071	11	1	345	1407	1450254	1451324	0	1866
29	FAN3681	45.92	FAN_iscf00216258.1	Fvb1	98.988	2470	12	3	1	2467	7640951	7643410	0	4410
30	FAN4367	46.969	FAN_icon19506947.1	Fvb1	98.282	291	5	0	1	291	348138	347848	1.09e-143	510
31	FAN2430	47.695	FAN_iscf00392918.1	Fvb1	99.372	1432	9	0	1	1432	2035494	2036925	0	2595
32	FAN3165	48.08	FAN_iscf00370547.1	Fvb1	96.392	582	11	3	1	573	6996543	6995963	0	950
33	FAN2616	50.147	FAN_iscf00062613.1	Fvb1	96.416	2344	46	7	4049	6371	7298881	7301207	0	3829
34	FAN2617	50.944	FAN_iscf00062613.1	Fvb1	96.416	2344	46	7	4049	6371	7298881	7301207	0	3829
35	FAN3401	51.821	FAN_iscf00295907.1	Fvb1	99.726	729	2	0	1	729	1383360	1384088	0	1336
36	FAN3899	53.421	FAN_iscf00126727.1	Fvb1	91.054	1129	66	11	1	1098	7174743	7175867	0	1493
37	FAN3070	54.313	FAN_icon20802906.1	Fvb1	98.602	1073	15	0	1	1073	6985751	6986823	0	1899
38	FAN3755	57.812	FAN_iscf00002782.1	Fvb1	97.241	1051	22	3	1	1046	7566603	7565555	0	1773
39	FAN2793	60.265	FAN_iscf00270284.1	Fvb1	95.42	524	12	2	1	520	2344823	2345338	0	824
40	FAN2562	61.927	FAN_iscf00005464.1	Fvb6	96.549	3477	49	14	5619	9047	12798131	12794678	0	5690
41	FAN3852	62.093	FAN_iscf00080736.1	Fvb1	89.093	981	56	20	2020	2980	154285	153336	0	1171
42	FAN3999	62.387	FAN_iscf00243500.1	Fvb1	99.072	1078	7	2	341	1417	13046805	13047880	0	1932
43	FAN3906	62.438	FAN_iscf00132218.1	Fvb1	98.235	340	6	0	1	340	13037871	13037532	3.19e-169	595
44	FAN4262	63.762	FAN_iscf00036872.1	Fvb1	95.44	1908	67	10	3070	4963	2820381	2818480	0	3024
45	FAN3132	64.052	FAN_iscf00202234.1	Fvb1	98.782	903	3	2	1	897	16227481	16226581	0	1600
46	FAN2709	68.169	FAN_iscf00158209.1	Fvb1	99.436	709	2	2	1966	2674	8031880	8032586	0	1286
47	FAN2336	74.473	FAN_iscf00098231.1	Fvb1	96.309	894	20	1	2281	3161	14049880	14050773	0	1456
48	FAN2473	80.802	FAN_iscf00044099.1	Fvb6	97.209	2401	53	5	1	2389	11046035	11048433	0	4050
49	FAN3861	81.521	FAN_iscf00087192.1	Fvb6	99.241	395	2	1	85	478	13103133	13103527	0	712
50	FAN2548	81.657	FAN_icon20467737.1	Fvb6	99.614	518	2	0	1	518	13019886	13019369	0	946
51	FAN4074	83.15	FAN_iscf00373112.1	Fvb6	94.026	385	18	4	1792	2174	11992792	11993173	2.2e-163	579
52	FAN2502	85.95	FAN_iscf00178849.1	Fvb6	98.336	541	5	2	1	539	10862796	10862258	0	946
53	FAN4091	93.078	FAN_icon19912607.1	Fvb6	98.352	364	4	2	1	363	8959917	8960279	0	638
54	FAN3690	95.245	FAN_iscf00239465.1	Fvb6	99.422	1211	7	0	1	1211	8958781	8959991	0	2198
LG1B1
1	FAN4683	0	FAN_iscf00353214.1	Fvb1	96.456	903	20	5	2181	3083	962942	962052	0	1480
2	FAN3426	2.189	FAN_iscf00353214.1	Fvb1	96.456	903	20	5	2181	3083	962942	962052	0	1480
3	FAN3020	9.973	FAN_iscf00249373.1	Fvb1	97.547	693	11	3	1387	2077	907091	907779	0	1181
4	FAN4682	17.237	FAN_iscf00353214.1	Fvb1	96.456	903	20	5	2181	3083	962942	962052	0	1480
5	FAN4497	20.202	FAN_iscf00106094.1	Fvb5	96.379	939	17	2	1	939	11145571	11146492	0	1530
6	FAN2539	22.022	FAN_icon19506947.1	Fvb1	98.282	291	5	0	1	291	348138	347848	1.09e-143	510
7	FAN3479	23.07	FAN_icon20713114.1	Fvb1	99.471	756	4	0	1	756	144009	144764	0	1375
8	FAN4051	24.144	FAN_iscf00330189.1	Fvb2	92.18	422	17	4	198	619	19180878	19180473	6.2e-165	582
9	FAN4093	25.315	FAN_icon19961235.1	Fvb1	99.461	371	2	0	1	371	494111	493741	0	675
10	FAN3780	31.562	FAN_iscf00016669.1	Fvb1	94.317	3273	98	23	644	3860	1962136	1965376	0	4933
11	FAN3234	36.362	FAN_iscf00053124.1	Fvb1	91.602	2072	79	44	831	2848	2531297	2529267	0	2774
12	FAN2752	39.246	FAN_iscf00221930.1	Fvb1	99.792	480	1	0	895	1374	1963114	1963593	0	881
13	FAN2934	42.022	FAN_iscf00053124.1	Fvb1	91.602	2072	79	44	831	2848	2531297	2529267	0	2774
14	FAN3636	44.786	FAN_iscf00089357.1	Fvb1	97.867	2532	19	10	2286	4783	4476912	4479442	0	4344
15	FAN3598	47.303	FAN_iscf00024242.1	Fvb1	93.611	1847	60	16	232	2040	3431225	3429399	0	2704
16	FAN3336	51	FAN_iscf00179262.1	Fvb1	95.178	8524	214	54	12382	20812	3852567	3844148	0	13282
17	FAN4149	55.992	FAN_iscf00036872.1	Fvb1	95.44	1908	67	10	3070	4963	2820381	2818480	0	3024
LG1B2
1	FAN722	0	FAN_iscf00064990.1	Fvb1	99.703	2359	5	2	1	2357	5045652	5043294	0	4316
2	FAN1978	5.725	FAN_iscf00019693.1	Fvb1	98.544	3434	31	6	5830	9259	4203696	4207114	0	6047
3	FAN1209	7.896	FAN_iscf00003901.1	Fvb1	94.701	1321	31	14	1406	2714	5145320	5144027	0	2015
4	FAN1016	11.498	FAN_iscf00236611.1	Fvb1	94.591	1479	42	9	1265	2730	5401719	5403172	0	2254
5	FAN957	13.609	FAN_iscf00150808.1	Fvb1	97.368	1368	12	1	2760	4127	4893189	4891846	0	2305
6	FAN1938	15.126	FAN_iscf00384741.1	Fvb1	98.027	2838	17	6	1	2807	4043239	4046068	0	4894
7	FAN1887	18.573	FAN_iscf00167487.1	Fvb1	97.225	3495	52	16	1	3454	4070683	4074173	0	5875
8	FAN1212	20.289	FAN_iscf00009860.1	Fvb1	96	1125	11	10	640	1730	4688447	4689571	0	1797
9	FAN1031	22.173	FAN_iscf00252331.1	Fvb1	97.497	3876	32	11	876	4687	4569402	4565528	0	6560
10	FAN1346	22.221	FAN_icon20450491.1	Fvb1	98.627	510	6	1	1	509	4531614	4532123	0	902
11	FAN630	22.757	FAN_iscf00150808.1	Fvb1	97.368	1368	12	1	2760	4127	4893189	4891846	0	2305
12	FAN956	24.32	FAN_iscf00150808.1	Fvb1	97.368	1368	12	1	2760	4127	4893189	4891846	0	2305
13	FAN522	27.487	FAN_iscf00384741.1	Fvb1	98.027	2838	17	6	1	2807	4043239	4046068	0	4894
14	FAN2243	29.648	FAN_iscf00384741.1	Fvb1	98.027	2838	17	6	1	2807	4043239	4046068	0	4894
15	FAN1629	35.964	FAN_iscf00290643.1	Fvb1	96.889	868	4	7	457	1321	1673692	1674539	0	1432
16	FAN1191	38.738	FAN_iscf00295907.1	Fvb1	99.726	729	2	0	1	729	1383360	1384088	0	1336
17	FAN1838	39.857	FAN_iscf00041859.1	Fvb1	98.226	1071	11	1	345	1407	1450254	1451324	0	1866
18	FAN1648	46.331	FAN_iscf00330189.1	Fvb2	92.18	422	17	4	198	619	19180878	19180473	6.2e-165	582
LG1C1
1	FAN379	0	FAN_iscf00091341.1	Fvb1	95.501	1356	37	8	1	1354	6664884	6666217	0	2145
2	FAN1612	8.311	FAN_iscf00276883.1	Fvb1	97.026	269	8	0	1	269	8097374	8097642	2.83e-125	453
3	FAN579	9.743	FAN_iscf00034665.1	Fvb1	96.205	1344	29	5	1	1331	6660331	6658997	0	2180
4	FAN1497	11.943	FAN_iscf00116021.1	Fvb1	96.86	1274	38	2	816	2088	7155904	7157176	0	2130
5	FAN1564	15.107	FAN_iscf00198676.1	Fvb1	95.787	2848	80	18	3303	6134	7163115	7165938	0	4558
6	FAN539	16.149	FAN_icon19952107.1	Fvb1	97.855	373	5	2	1	370	6183687	6183315	0	641
7	FAN1932	18.619	FAN_iscf00356515.1	Fvb1	93.01	1259	32	19	1	1216	10282511	10283756	0	1786
8	FAN1108	21.639	FAN_icon20394253.1	Fvb1	97.723	483	11	0	1	483	12677592	12678074	0	832
9	FAN559	25.287	FAN_icon20747442.1	Fvb5	93.497	569	36	1	265	832	11737185	11737753	0	845
10	FAN598	26.975	FAN_iscf00084481.1	Fvb1	94.307	931	32	6	750	1667	12231701	12230779	0	1406
11	FAN2284	27.267	FAN_icon20700168.1
12	FAN740	27.599	FAN_iscf00115765.1	Fvb1	95.507	868	17	5	412	1257	11061260	11062127	0	1367
13	FAN922	27.672	FAN_iscf00109814.1	Fvb1	96.842	760	21	2	1	760	10331999	10332755	0	1267
14	FAN563	29.225	FAN_iscf00003334.1	Fvb1	95.977	1939	40	13	1	1930	9986280	9988189	0	3114
15	FAN1311	30.03	FAN_iscf00293002.1	Fvb1	96.66	1976	25	9	1	1960	8408900	8410850	0	3245
16	FAN1798	34.953	FAN_iscf00315119.1	Fvb1	96.691	1783	28	13	2719	4486	9881481	9879715	0	2937
17	FAN1786	35.258	FAN_iscf00227745.1	Fvb1	97.321	672	15	3	1	671	LG1C1+121:147	10129223	0	1138
18	FAN1724	35.789	FAN_icon20747442.1	Fvb5	93.497	569	36	1	265	832	11737185	11737753	0	845
19	FAN1439	36.871	FAN_iscf00066598.1	Fvb1	97.358	492	12	1	1	492	13820585	13821075	0	835
20	FAN1074	38.748	FAN_iscf00346528.1	Fvb1	98.99	2971	16	3	1	2970	18697251	18700208	0	5308
21	FAN37	38.806	FAN_iscf00054823.1	Fvb1	96.164	1486	38	4	674	2141	18757778	18756294	0	2410
22	FAN1505	40.92	FAN_iscf00131544.1	Fvb1	90.98	3226	156	53	6795	9950	10064123	10067283	0	4220
23	FAN454	42.247	FAN_iscf00205161.1	Fvb1	94.798	1807	50	13	2154	3944	9892082	9893860	0	2776
24	FAN1883	45.017	FAN_iscf00160464.1	Fvb1	97.375	381	10	0	1	381	23932092	23931712	0	649
25	FAN427	47.298	FAN_iscf00157187.1	Fvb1	96.372	1378	43	6	738	2108	9637103	9638480	0	2261
26	FAN195	50.528	FAN_iscf00054823.1	Fvb1	96.164	1486	38	4	674	2141	18757778	18756294	0	2410
LG1C2
1	FAN986	0	FAN_iscf00184948.1	Fvb1	99.063	1814	9	2	1	1812	20650547	20648740	0	3249
2	FAN488	7.362	FAN_iscf00288164.1	Fvb1	98.946	1707	14	2	1	1706	18303210	18301507	0	3049
3	FAN140	9.191	FAN_iscf00313561.1	Fvb1	96.324	925	19	3	3	912	17282214	17281290	0	1506
4	FAN56	9.825	FAN_iscf00097283.1	Fvb1	99.877	813	1	0	416	1228	11436646	11435834	0	1496
5	FAN1761	11.51	FAN_iscf00127838.1	Fvb1	97.907	1051	15	4	922	1971	13311740	13312784	0	1812
6	FAN1385	11.992	FAN_iscf00022265.1	Fvb1	99.016	305	3	0	2	306	13630605	13630301	8.08e-155	547
7	FAN1507	13.21	FAN_iscf00132218.1	Fvb1	98.235	340	6	0	1	340	13037871	13037532	3.19e-169	595
8	FAN207	13.323	FAN_iscf00090735.1	Fvb1	98.746	3986	26	7	81	4063	17765998	17762034	0	7062
9	FAN1552	13.325	FAN_iscf00190965.1	Fvb2	92.948	2269	119	16	6443	8708	220039	222269	0	3265
10	FAN1723	13.344	FAN_icon20722518.1	Fvb1	98.839	775	5	2	1	775	18827975	18827205	0	1378
11	FAN558	13.357	FAN_icon20722518.1	Fvb1	98.839	775	5	2	1	775	18827975	18827205	0	1378
12	FAN1929	13.362	FAN_iscf00355414.1	Fvb2	94.755	591	25	4	3017	3604	363028	363615	0	915
13	FAN165	13.368	FAN_icon20635524.1	Fvb1	97.192	641	14	1	1	641	12994958	12995594	0	1081
14	FAN85	14.117	FAN_iscf00160532.1	Fvb1	98.403	939	6	1	2	931	11853741	11854679	0	1642
15	FAN428	14.736	FAN_iscf00160532.1	Fvb1	98.403	939	6	1	2	931	11853741	11854679	0	1642
16	FAN2259	15.227	FAN_icon19966581.1	Fvb1	96.522	230	4	1	1	230	16038410	16038635	1.39e-103	377
17	FAN1195	15.69	FAN_iscf00325920.1	Fvb1	89.551	1158	34	23	133	1240	15135521	15136641	0	1387
18	FAN24	16.231	FAN_iscf00035918.1	Fvb1	99.177	2065	15	2	3267	5330	20068230	20070293	0	3718
19	FAN2257	17.17	FAN_icon19949403.1	Fvb1	95.801	381	3	3	1	368	17962192	17962572	2.08e-171	603
20	FAN442	18.696	FAN_iscf00184948.1	Fvb1	99.063	1814	9	2	1	1812	20650547	20648740	0	3249
21	FAN1138	23.391	FAN_iscf00036070.1	Fvb1	97.754	2271	21	13	2032	4272	7971670	7969400	0	3884
22	FAN1452	26.525	FAN_iscf00080156.1	Fvb1	98.118	744	10	4	1822	2563	19418445	19417704	0	1293
23	FAN1451	29.129	FAN_iscf00080156.1	Fvb1	98.118	744	10	4	1822	2563	19418445	19417704	0	1293
LG1D1
1	FAN3231	0	FAN_iscf00049187.1	Fvb1	95.434	3614	97	23	1104	4694	7123684	7127252	0	5698
2	FAN2920	9.713	FAN_iscf00028284.1	Fvb1	97.691	2555	37	4	1	2549	8984548	8987086	0	4372
3	FAN4493	15.277	FAN_iscf00100711.1	Fvb1	98.528	4551	39	12	1507	6050	7158584	7154055	0	8008
4	FAN4664	16.99	FAN_iscf00314588.1	Fvb1	99.284	1257	8	1	879	2135	6542018	6540763	0	2270
5	FAN2468	18.912	FAN_iscf00028284.1	Fvb1	97.691	2555	37	4	1	2549	8984548	8987086	0	4372
6	FAN2454	21.204	FAN_icon20717582.1	Fvb1	92.021	777	36	7	1	765	8402677	8401915	0	1068
7	FAN3746	23.914	FAN_icon20178767.1	Fvb1	86.765	68	6	1	176	240	8515199	8515132	8.24e-12	73.1
8	FAN4234	24.046	FAN_icon20178767.1	Fvb1	86.765	68	6	1	176	240	8515199	8515132	8.24e-12	73.1
9	FAN3242	26.457	FAN_iscf00062491.1	Fvb6	93.698	968	41	9	2810	3776	33446326	33447274	0	1432
10	FAN2675	27.947	FAN_iscf00120506.1	Fvb1	97.871	3757	60	10	179	3925	8586000	8589746	0	6477
11	FAN3957	37.831	FAN_iscf00184796.1	Fvb1	95.533	1388	35	11	1	1385	10043127	10044490	0	2194
12	FAN3473	42.051	FAN_icon20562654.1
13	FAN4707	45.037	FAN_icon19431761.1	Fvb5	93.581	296	14	2	13	307	1956502	1956793	1.83e-121	436
14	FAN3578	45.699	FAN_icon20750376.1	Fvb1	81.454	399	22	18	408	781	12062740	12062369	9.5e-74	279
15	FAN3375	47.7	FAN_iscf00242930.1	Fvb1	90.267	935	74	10	505	1432	3921981	3921057	0	1206
16	FAN3891	48.749	FAN_iscf00117854.1	Fvb1	94.747	514	14	4	1028	1528	12461993	12462506	0	787
17	FAN4176	49.217	FAN_iscf00117854.1	Fvb1	94.747	514	14	4	1028	1528	12461993	12462506	0	787
18	FAN2996	56.688	FAN_iscf00188072.1	Fvb1	97.699	478	11	0	1	478	16230113	16230590	0	822
19	FAN2508	58.795	FAN_iscf00217292.1	Fvb1	97.5	640	14	2	777	1414	18260619	18261258	0	1092
20	FAN4617	59.329	FAN_iscf00256085.1	Fvb6	96.398	472	8	2	1	463	20292688	20293159	0	769
21	FAN4191	59.387	FAN_iscf00154044.1	Fvb1	97.799	727	15	1	1	726	15119571	15120297	0	1253
22	FAN2464	59.542	FAN_iscf00022458.1	Fvb1	95.258	1919	62	10	1234	3128	14871532	14869619	0	3013
23	FAN3024	59.585	FAN_iscf00256085.1	Fvb6	96.398	472	8	2	1	463	20292688	20293159	0	769
24	FAN4645	59.621	FAN_iscf00295818.1	Fvb1	92.798	361	7	2	1	357	15720280	15719935	5.83e-142	505
25	FAN3100	59.873	FAN_iscf00093209.1	Fvb1	97.854	1025	22	0	1	1025	14850716	14851740	0	1772
26	FAN2727	62.539	FAN_iscf00188072.1	Fvb1	97.699	478	11	0	1	478	16230113	16230590	0	822
27	FAN3405	63.692	FAN_iscf00302356.1	Fvb1	96.862	478	15	0	1	478	16879069	16879546	0	800
28	FAN4265	65.526	FAN_iscf00042524.1	Fvb1	97.62	4664	45	19	852	5468	17827373	17832017	0	7938
29	FAN4266	65.851	FAN_iscf00042524.1	Fvb1	97.62	4664	45	19	852	5468	17827373	17832017	0	7938
30	FAN3475	67.716	FAN_icon20596186.1	Fvb1	98.678	605	8	0	1	605	16365298	16364694	0	1074
31	FAN3917	70.279	FAN_iscf00145428.1	Fvb1	96.987	863	25	1	1	863	18475637	18474776	0	1448
32	FAN2918	74.377	FAN_iscf00023911.1	Fvb1	98.133	4178	35	15	352	4490	17600628	17596455	0	7243
33	FAN3128	77.61	FAN_iscf00172384.1	Fvb1	98.919	2036	17	3	765	2798	18970557	18968525	0	3633
34	FAN4379	83.114	FAN_icon20249807.1	Fvb1	100	434	0	0	1	434	5072759	5073192	0	802
LG1D2
1	FAN2399	0	FAN_iscf00260610.1	Fvb1	95.207	3630	89	26	2567	6154	11776751	11773165	0	5661
2	FAN3243	6.758	FAN_iscf00064187.1	Fvb1	95.775	2272	48	8	3111	5343	7438667	7440929	0	3620
3	FAN3629	10.011	FAN_iscf00066598.1	Fvb1	97.358	492	12	1	1	492	13820585	13821075	0	835
4	FAN4210	11.198	FAN_iscf00244042.1	Fvb1	90.353	850	32	17	1	845	10330749	10329945	0	1070
5	FAN3152	11.597	FAN_iscf00306459.1	Fvb1	94.679	1898	50	14	919	2780	9677941	9676059	0	2898
6	FAN4283	14.12	FAN_iscf00129247.1	Fvb1	94.653	1945	52	22	1046	2945	10286284	10284347	0	2968
7	FAN4513	15.024	FAN_iscf00129247.1	Fvb1	94.653	1945	52	22	1046	2945	10286284	10284347	0	2968
8	FAN2682	16.49	FAN_iscf00129247.1	Fvb1	94.653	1945	52	22	1046	2945	10286284	10284347	0	2968
9	FAN3556	20.993	FAN_iscf00315119.1	Fvb1	96.691	1783	28	13	2719	4486	9881481	9879715	0	2937
10	FAN3757	23.228	FAN_iscf00003334.1	Fvb1	95.977	1939	40	13	1	1930	9986280	9988189	0	3114
11	FAN2715	23.757	FAN_iscf00163145.1	Fvb1	89.82	1002	39	16	1102	2059	9831823	9830841	0	1227
12	FAN3001	24.323	FAN_iscf00202669.1	Fvb1	94.148	4631	137	56	4770	9316	9946270	9941690	0	6927
13	FAN3858	28.02	FAN_iscf00084481.1	Fvb1	94.307	931	32	6	750	1667	12231701	12230779	0	1406
14	FAN2567	29.831	FAN_iscf00010644.1	Fvb1	95.266	1901	45	10	1	1866	11520878	11522768	0	2970
15	FAN3540	30.195	FAN_iscf00190160.1	Fvb1	98.236	567	9	1	1	566	18668512	18669078	0	990
16	FAN4643	36.012	FAN_iscf00289244.1	Fvb1	97.45	745	17	2	1	745	10498109	10498851	0	1269
17	FAN2868	36.699	FAN_icon19751601.1	Fvb1	97.59	166	4	0	176	341	12870235	12870400	7.87e-76	285
18	FAN4677	40.235	FAN_iscf00345921.1	Fvb1	96.03	932	18	6	405	1331	16048382	16047465	0	1498
19	FAN4292	40.435	FAN_iscf00142820.1	Fvb1	97.486	1233	31	0	1	1233	16325123	16326355	0	2106
20	FAN2621	41.044	FAN_iscf00066598.1	Fvb1	97.358	492	12	1	1	492	13820585	13821075	0	835
21	FAN3308	41.654	FAN_iscf00142820.1	Fvb1	97.486	1233	31	0	1	1233	16325123	16326355	0	2106
22	FAN4076	42.547	FAN_iscf00381607.1	Fvb1	94.55	1211	31	13	3	1185	15764444	15765647	0	1838
23	FAN3270	45.428	FAN_iscf00091375.1	Fvb1	93.144	2188	88	29	1488	3631	15119301	15121470	0	3153
24	FAN3313	46.814	FAN_iscf00153136.1	Fvb1	85.391	575	24	19	667	1195	19122618	19123178	1.8e-152	542
25	FAN2598	47.868	FAN_iscf00050193.1	Fvb6	90.398	1406	102	13	5639	7015	28028380	28026979	0	1818
26	FAN3721	54.392	FAN_iscf00345921.1	Fvb1	96.03	932	18	6	405	1331	16048382	16047465	0	1498
27	FAN2837	57.419	FAN_iscf00345921.1	Fvb1	96.03	932	18	6	405	1331	16048382	16047465	0	1498
28	FAN3722	58.979	FAN_iscf00345921.1	Fvb1	96.03	932	18	6	405	1331	16048382	16047465	0	1498
LG2A1
1	FAN578	0	FAN_iscf00031670.1	Fvb2	94.952	1763	41	18	1106	2850	3291346	3293078	0	2719
2	FAN1394	7.141	FAN_iscf00031670.1	Fvb2	94.952	1763	41	18	1106	2850	3291346	3293078	0	2719
3	FAN2006	12.342	FAN_iscf00045660.1	Fvb5	93.154	1446	83	8	193	1627	21143689	21142249	0	2108
4	FAN1820	14.05	FAN_icon20766698.1	Fvb2	98.444	900	11	2	1	897	8552409	8551510	0	1581
5	FAN281	17.333	FAN_iscf00351878.1	Fvb2	95.164	517	21	2	1437	1949	3787787	3788303	0	813
6	FAN168	18.17	FAN_icon20719212.1	Fvb2	92.278	777	32	13	1	768	5448105	5448862	0	1077
7	FAN829	18.767	FAN_iscf00001234.1	Fvb2	90.631	1046	49	16	1827	2832	5642609	5643645	0	1343
8	FAN242	19.725	FAN_iscf00184877.1	Fvb2	97.719	526	11	1	1	525	3507864	3507339	0	904
9	FAN138	21.259	FAN_iscf00300360.1	Fvb2	95.539	807	23	2	1	795	2949153	2949958	0	1279
10	FAN238	21.448	FAN_iscf00181733.1	Fvb2	90.878	296	15	5	207	501	804459	804175	8.77e-106	387
11	FAN1283	22.341	FAN_iscf00189461.1	Fvb2	99.232	8206	46	7	1	8190	2826321	2834525	0	14789
12	FAN1526	22.843	FAN_iscf00153115.1	Fvb2	98.457	324	5	0	1	324	2156633	2156310	5.1e-162	571
13	FAN108	23.932	FAN_iscf00218186.1	Fvb2	98.663	1645	17	3	189	1828	2993932	2995576	0	2911
14	FAN1840	25.502	FAN_iscf00045660.1	Fvb5	93.154	1446	83	8	193	1627	21143689	21142249	0	2108
15	FAN1194	26.772	FAN_iscf00312356.1	Fvb2	97.299	1592	30	3	2575	4153	2412710	2411119	0	2689
16	FAN397	31.869	FAN_iscf00116724.1	Fvb2	90.102	788	52	16	3928	4700	10684374	10683598	0	1000
17	FAN741	32.198	FAN_iscf00126359.1	Fvb2	97.05	644	16	2	1	644	9444765	9445405	0	1081
18	FAN1372	33.731	FAN_iscf00012072.1	Fvb2	95.726	1006	20	4	1910	2894	3517720	3516717	0	1598
19	FAN1058	36.699	FAN_iscf00309199.1	Fvb2	99.213	2540	17	2	1	2540	11904624	11902088	0	4577
20	FAN1570	43.139	FAN_iscf00206076.1	Fvb2	98.48	6910	63	17	2206	9099	2327024	2320141	0	12140
21	FAN1044	43.282	FAN_iscf00279410.1	Fvb2	97.062	953	22	4	1431	2379	11413570	11412620	0	1600
22	FAN996	45.606	FAN_iscf00206076.1	Fvb2	98.48	6910	63	17	2206	9099	2327024	2320141	0	12140
23	FAN1126	45.901	FAN_iscf00012072.1	Fvb2	95.726	1006	20	4	1910	2894	3517720	3516717	0	1598
24	FAN708	48.877	FAN_iscf00003973.1	Fvb2	94.579	1734	33	19	1	1686	3597832	3596112	0	2625
LG2A2
1	FAN1639	0	FAN_iscf00359799.1	Fvb2	98.485	8451	97	14	2913	11339	13268145	13276588	0	14868
2	FAN692	1.645	FAN_iscf00309199.1	Fvb2	99.213	2540	17	2	1	2540	11904624	11902088	0	4577
3	FAN1663	1.757	FAN_iscf00359799.1	Fvb2	98.485	8451	97	14	2913	11339	13268145	13276588	0	14868
4	FAN561	4.607	FAN_icon20841844.1	Fvb2	96.972	1486	12	2	1	1453	9008886	9010371	0	2464
5	FAN801	6.297	FAN_iscf00369834.1	Fvb2	99.132	922	8	0	37	958	9776726	9775805	0	1659
6	FAN587	6.637	FAN_iscf00063510.1	Fvb2	97.73	2115	28	5	1	2101	11202897	11200789	0	3622
7	FAN990	7.9	FAN_iscf00192715.1	Fvb2	98.087	784	13	1	1	782	9737836	9737053	0	1363
8	FAN1726	14.275	FAN_icon20806992.1	Fvb5	92.758	1008	51	11	112	1103	19505303	19506304	0	1437
9	FAN640	20.139	FAN_iscf00189461.1	Fvb2	99.232	8206	46	7	1	8190	2826321	2834525	0	14789
10	FAN231	22.472	FAN_iscf00154454.1	Fvb3	87.493	3342	316	53	10679	13962	32100975	32104272	0	3762
11	FAN880	25.032	FAN_iscf00043959.1	Fvb2	97.651	6386	114	18	2748	9115	2881086	2874719	0	10929
12	FAN1501	27.581	FAN_iscf00123766.1	Fvb2	98.885	2243	13	3	1	2240	425782	428015	0	3993
13	FAN324	27.71	FAN_iscf00027341.1	Fvb2	98.446	708	4	3	80	785	1504664	1503962	0	1240
14	FAN1977	29.088	FAN_iscf00014325.1	Fvb2	99.34	10001	47	8	19880	29868	2926172	2936165	0	18085
15	FAN426	29.425	FAN_iscf00158252.1	Fvb4	97.526	970	22	1	3178	4145	21472695	21471726	0	1657
16	FAN891	29.472	FAN_iscf00056367.1	Fvb2	96.051	1722	30	7	793	2510	2194136	2192449	0	2769
17	FAN1062	31.283	FAN_iscf00322466.1	Fvb2	95.172	580	14	5	1	572	2247904	2247331	0	904
18	FAN641	32.593	FAN_iscf00189461.1	Fvb2	99.232	8206	46	7	1	8190	2826321	2834525	0	14789
19	FAN546	38.637	FAN_icon20112609.1	Fvb2	100	400	0	0	1	400	1841390	1841789	0	739
20	FAN888	41.545	FAN_iscf00053697.1	Fvb2	94.658	1535	30	12	2660	4168	6791065	6792573	0	2333
LG2B
1	FAN4435	0	FAN_iscf00043959.1	Fvb2	97.651	6386	114	18	2748	9115	2881086	2874719	0	10929
2	FAN4348	7.091	FAN_iscf00309384.1	Fvb2	98.997	698	5	1	457	1152	2184206	2183509	0	1249
3	FAN3153	9.129	FAN_iscf00309384.1	Fvb2	98.997	698	5	1	457	1152	2184206	2183509	0	1249
4	FAN4705	9.169	FAN_icon19424481.1	Fvb2	92.5	160	5	2	1	156	268044	267888	5.56e-57	222
5	FAN2841	9.905	FAN_iscf00357425.1	Fvb2	95.477	796	21	6	1	782	305286	306080	0	1256
6	FAN2910	13.915	FAN_iscf00018108.1	Fvb2	94.118	2261	113	8	7772	10018	28871616	28873870	0	3421
7	FAN4219	17.655	FAN_iscf00330305.1	Fvb2	97.907	2675	35	3	1	2663	4707574	4710239	0	4610
8	FAN2823	19.321	FAN_iscf00330305.1	Fvb2	97.907	2675	35	3	1	2663	4707574	4710239	0	4610
9	FAN4669	21.055	FAN_iscf00330305.1	Fvb2	97.907	2675	35	3	1	2663	4707574	4710239	0	4610
10	FAN2866	23.096	FAN_icon19543129.1	Fvb2	98.252	286	5	0	33	318	4684891	4684606	6.66e-141	501
11	FAN4008	25.431	FAN_iscf00253752.1	Fvb2	98.084	1722	20	2	1	1722	20060290	20061998	0	2985
12	FAN4442	26.476	FAN_iscf00051068.1	Fvb2	97.692	4159	43	14	1713	5838	19049636	19045498	0	7099
13	FAN3716	28.081	FAN_iscf00333351.1	Fvb2	97.859	6633	77	18	912	7501	18975611	18982221	0	11402
14	FAN4089	28.646	FAN_icon19834925.1	Fvb2	95.211	355	11	3	1	352	4840348	4840699	1.56e-157	556
15	FAN4528	33.33	FAN_iscf00137737.1	Fvb6	94.143	1161	63	4	977	2136	18344036	18345192	0	1762
16	FAN2791	34.754	FAN_iscf00268018.1	Fvb2	97.469	2687	58	2	2	2687	22646673	22643996	0	4577
17	FAN4562	36.429	FAN_iscf00181481.1	Fvb2	96.514	918	18	3	1	918	22449960	22450863	0	1506
18	FAN4702	38.635	FAN_iscf00394127.1	Fvb2	97.556	1350	23	7	8	1355	14861694	14863035	0	2302
19	FAN3404	41.486	FAN_iscf00300339.1	Fvb2	95.817	1291	45	9	1618	2903	18229173	18227887	0	2076
20	FAN4631	43.182	FAN_iscf00268018.1	Fvb2	97.469	2687	58	2	2	2687	22646673	22643996	0	4577
21	FAN2576	44.199	FAN_iscf00023028.1	Fvb2	89.631	569	23	9	1	562	14664307	14664846	0	691
22	FAN3169	44.765	FAN_icon19616161.1	Fvb2	90.909	341	14	6	1	325	15527779	15527440	4.19e-123	442
23	FAN3198	44.789	FAN_iscf00010294.1	Fvb2	98.413	252	4	0	230	481	17392301	17392050	1.77e-123	444
24	FAN4185	44.862	FAN_iscf00140391.1	Fvb2	93.154	891	32	14	3082	3948	17398099	17397214	0	1280
25	FAN4675	46.104	FAN_iscf00342124.1	Fvb2	93.584	639	21	8	1	621	20216100	20216736	0	935
26	FAN2630	46.136	FAN_iscf00080301.1	Fvb2	99.143	700	6	0	1	700	22624099	22624798	0	1260
27	FAN4035	46.144	FAN_iscf00303847.1	Fvb3	96.178	314	10	1	1	312	13804136	13803823	8.59e-144	512
28	FAN3457	46.218	FAN_icon19957645.1	Fvb2	95.699	372	12	2	1	371	22367195	22367563	3.51e-169	595
29	FAN3407	46.815	FAN_iscf00303847.1	Fvb3	96.178	314	10	1	1	312	13804136	13803823	8.59e-144	512
30	FAN2843	47.68	FAN_iscf00360531.1	Fvb2	93.223	664	23	13	17	679	22306904	22307546	0	957
31	FAN2323	48.063	FAN_iscf00063233.1	Fvb2	97.489	677	15	2	2074	2748	20343735	20343059	0	1155
32	FAN2725	48.4	FAN_iscf00184885.1	Fvb2	92.188	384	18	10	25	406	20077709	20077336	1.74e-149	532
33	FAN3583	49.519	FAN_iscf00004213.1	Fvb2	98.161	598	10	1	1	598	22735617	22735021	0	1042
34	FAN2754	50.61	FAN_iscf00224793.1	Fvb2	97.386	3060	31	15	4592	7608	19961719	19958666	0	5162
35	FAN2699	53.511	FAN_iscf00146367.1	Fvb2	95.552	1349	28	12	2719	4039	9714170	9715514	0	2130
36	FAN2916	56.652	FAN_iscf00023028.1	Fvb2	89.631	569	23	9	1	562	14664307	14664846	0	691
37	FAN4402	58.015	FAN_iscf00017823.1	Fvb2	91.733	1137	36	25	3232	4363	10054573	10055656	0	1526
38	FAN2909	58.235	FAN_iscf00017823.1	Fvb2	91.733	1137	36	25	3232	4363	10054573	10055656	0	1526
39	FAN4428	58.369	FAN_iscf00038289.1	Fvb2	98.885	1794	8	1	446	2227	10238055	10236262	0	3192
40	FAN2407	62.082	FAN_iscf00293434.1	Fvb2	97.138	559	15	1	393	950	11428158	11427600	0	942
41	FAN3090	63.233	FAN_iscf00061434.1	Fvb2	92.82	3231	134	34	507	3725	14446760	14443616	0	4591
42	FAN2385	65.206	FAN_iscf00231542.1	Fvb2	99.379	2576	16	0	1	2576	15399129	15401704	0	4669
43	FAN3662	66.653	FAN_iscf00159202.1	Fvb2	95.072	974	39	2	1	965	9027907	9026934	0	1524
44	FAN2333	68.389	FAN_iscf00088162.1	Fvb2	98.712	2096	21	2	740	2830	11290206	11288112	0	3716
45	FAN2296	69.784	FAN_iscf00012240.1	Fvb2	97.255	2004	41	6	344	2345	14900611	14902602	0	3384
LG2C1
1	FAN1395	0	FAN_iscf00032946.1	Fvb2	90.408	1887	74	46	1927	3761	28880886	28882717	0	2383
2	FAN1514	4.88	FAN_iscf00141164.1	Fvb2	90.205	633	26	13	2120	2728	29167427	29168047	0	793
3	FAN1334	9.399	FAN_icon19975241.1	Fvb2	93.077	390	11	9	1	374	28865328	28865717	1.67e-157	556
4	FAN1650	9.882	FAN_iscf00338614.1	Fvb2	98.156	976	9	2	680	1655	24251355	24250389	0	1694
5	FAN1658	10.592	FAN_iscf00347867.1	Fvb2	97.532	851	19	2	1337	2186	28121371	28122220	0	1454
6	FAN481	11.745	FAN_iscf00271535.1	Fvb1	94.637	317	8	2	1	308	5674815	5675131	8.16e-135	483
7	FAN1824	16.607	FAN_iscf00006926.1	Fvb2	98.74	6669	34	8	1290	7942	24594418	24601052	0	11804
8	FAN2179	19.661	FAN_iscf00267302.1	Fvb2	91.889	1048	44	8	1413	2454	25514314	25513302	0	1426
9	FAN2136	21.667	FAN_iscf00192598.1	Fvb2	92.26	1757	90	17	681	2397	27057775	27059525	0	2449
10	FAN533	29.528	FAN_icon19627515.1	Fvb2	94.611	334	8	4	1	326	24064110	24064441	4.09e-143	508
11	FAN686	29.798	FAN_iscf00338614.1	Fvb2	98.156	976	9	2	680	1655	24251355	24250389	0	1694
12	FAN53	30.576	FAN_iscf00090170.1	Fvb2	99.308	867	6	0	1	867	26611559	26610693	0	1568
13	FAN1802	31.469	FAN_iscf00332248.1	Fvb2	98.194	886	13	2	1237	2122	26088930	26088048	0	1544
14	FAN329	32.603	FAN_iscf00034445.1	Fvb2	95.994	1947	41	9	7383	9307	25830729	25828798	0	3129
15	FAN1131	34.633	FAN_iscf00024682.1	Fvb2	90.082	736	38	16	1	713	24743257	24743980	0	922
16	FAN850	40.4	FAN_iscf00018674.1	Fvb2	97.923	1733	30	4	5289	7015	26246039	26247771	0	2996
17	FAN474	41.652	FAN_iscf00254316.1	Fvb2	93.011	973	40	10	1133	2082	23851896	23850929	0	1395
18	FAN1034	43.543	FAN_iscf00254316.1	Fvb2	93.011	973	40	10	1133	2082	23851896	23850929	0	1395
19	FAN1866	44.65	FAN_iscf00090170.1	Fvb2	99.308	867	6	0	1	867	26611559	26610693	0	1568
20	FAN68	46.544	FAN_iscf00121469.1	Fvb2	90.551	381	22	8	1	380	22368503	22368136	5.25e-138	492
21	FAN1350	48.803	FAN_icon20640526.1	Fvb5	83.414	621	82	16	40	649	1602801	1603411	2.98e-157	556
22	FAN830	50.65	FAN_iscf00002295.1	Fvb2	95.382	1689	43	13	1	1683	22270439	22272098	0	2654
23	FAN1208	51.384	FAN_iscf00002295.1	Fvb2	95.382	1689	43	13	1	1683	22270439	22272098	0	2654
LG2C2
1	FAN4648	0	FAN_iscf00297578.1	Fvb2	96.466	566	20	0	1	566	18807468	18808033	0	935
2	FAN4151	8.586	FAN_iscf00051068.1	Fvb2	97.692	4159	43	14	1713	5838	19049636	19045498	0	7099
3	FAN3745	10.246	FAN_icon20022821.1	Fvb4	98.953	382	4	0	1	382	19803290	19803671	0	684
4	FAN3063	11.776	FAN_icon20312383.1	Fvb2	96.591	176	6	0	278	453	18779748	18779573	6.38e-78	292
5	FAN2443	11.837	FAN_icon20312383.1	Fvb2	96.591	176	6	0	278	453	18779748	18779573	6.38e-78	292
6	FAN4221	13.605	FAN_iscf00333878.1	Fvb2	95.169	414	13	3	1	414	19398868	19398462	0	647
7	FAN3445	18.334	FAN_iscf00394348.1	Fvb2	93.801	984	57	4	1	982	17365515	17366496	0	1476
8	FAN2431	20.056	FAN_iscf00394348.1	Fvb2	93.801	984	57	4	1	982	17365515	17366496	0	1476
9	FAN2867	21.185	FAN_icon19683443.1	Fvb2	87.798	336	27	1	1	322	16237678	16237343	9.51e-105	381
10	FAN3172	21.205	FAN_icon19683443.1	Fvb2	87.798	336	27	1	1	322	16237678	16237343	9.51e-105	381
11	FAN2913	21.657	FAN_iscf00018944.1	Fvb4	96.264	696	16	3	3	690	31561332	31562025	0	1133
12	FAN3448	22.787	FAN_icon19683443.1	Fvb2	87.798	336	27	1	1	322	16237678	16237343	9.51e-105	381
13	FAN4059	24.034	FAN_iscf00349623.1	Fvb2	90.451	377	19	11	103	465	15935531	15935158	1.3e-134	481
14	FAN2902	25.972	FAN_iscf00013030.1	Fvb2	94.014	969	28	7	863	1829	15750516	15751456	0	1441
15	FAN3287	32.935	FAN_iscf00121918.1	Fvb2	98.058	309	6	0	1	309	15916344	15916036	4.92e-152	538
LG2D1
1	FAN3904	0	FAN_iscf00130620.1	Fvb2	99.624	798	3	0	920	1717	26053336	26054133	0	1458
2	FAN3140	13.421	FAN_iscf00241439.1	Fvb2	97.598	999	22	2	76	1072	27392384	27391386	0	1711
3	FAN4521	15.791	FAN_iscf00134519.1	Fvb2	99.216	1913	14	1	539	2451	29096708	29098619	0	3448
4	FAN4289	17.825	FAN_iscf00134519.1	Fvb2	99.216	1913	14	1	539	2451	29096708	29098619	0	3448
5	FAN2681	22.364	FAN_iscf00128056.1	Fvb2	99.509	407	2	0	1	407	24624519	24624113	0	741
6	FAN4721	23.098	FAN_icon20215715.1	Fvb2	96.789	436	3	1	1	425	24442748	24443183	0	717
7	FAN2607	23.847	FAN_iscf00056400.1	Fvb2	99.202	3509	11	3	3531	7022	24449917	24453425	0	6309
8	FAN2592	24.699	FAN_iscf00043967.1	Fvb2	98.634	6441	34	11	1	6405	24429714	24436136	0	11358
9	FAN2808	24.903	FAN_iscf00297659.1	Fvb2	98.513	1883	6	2	1	1861	24414123	24416005	0	3302
10	FAN3413	24.986	FAN_iscf00328076.1	Fvb2	97.895	380	8	0	111	490	25437804	25438183	0	658
11	FAN4190	26.07	FAN_iscf00153466.1	Fvb2	98.788	1320	15	1	1	1320	28682413	28681095	0	2348
12	FAN2765	26.112	FAN_iscf00230808.1	Fvb2	99.628	1344	5	0	1	1344	28742447	28743790	0	2455
13	FAN2515	27.042	FAN_iscf00253634.1	Fvb2	99.362	1568	10	0	1	1568	28421970	28420403	0	2841
14	FAN4620	28.969	FAN_iscf00259449.1	Fvb2	99.053	2324	14	3	1	2317	28518435	28520757	0	4163
15	FAN3382	29.611	FAN_iscf00253739.1	Fvb2	99.87	768	1	0	475	1242	29150635	29149868	0	1413
16	FAN2703	30.032	FAN_iscf00153466.1	Fvb2	98.788	1320	15	1	1	1320	28682413	28681095	0	2348
17	FAN4094	31.221	FAN_icon19978083.1	Fvb2	99.733	374	1	0	1	374	28062449	28062822	0	686
18	FAN2428	31.289	FAN_iscf00375560.1	Fvb2	99.267	955	4	2	1	955	28422200	28423151	0	1722
19	FAN4359	32.445	FAN_iscf00363382.1	Fvb2	97.784	993	9	2	1	980	28100539	28099547	0	1700
20	FAN4222	32.75	FAN_iscf00342287.1	Fvb2	99.727	1467	2	2	1	1465	25215198	25213732	0	2686
21	FAN3180	33.366	FAN_icon20557352.1	Fvb2	98.953	573	6	0	1	573	25592557	25591985	0	1026
22	FAN2680	34.039	FAN_iscf00128056.1	Fvb2	99.509	407	2	0	1	407	24624519	24624113	0	741
23	FAN4407	34.666	FAN_iscf00019265.1	Fvb2	100	425	0	0	1	425	25748251	25747827	0	785
24	FAN4404	35.372	FAN_iscf00018674.1	Fvb2	97.923	1733	30	4	5289	7015	26246039	26247771	0	2996
25	FAN3222	35.701	FAN_iscf00041567.1	Fvb2	96.714	2161	37	14	3748	5901	24565991	24563858	0	3567
26	FAN3240	37.918	FAN_iscf00055880.1	Fvb2	97.493	718	12	3	1	712	27861008	27860291	0	1221
27	FAN3791	42.364	FAN_iscf00021873.1	Fvb2	98.061	722	8	1	4	719	25188619	25187898	0	1251
28	FAN4446	44.028	FAN_iscf00055880.1	Fvb2	97.493	718	12	3	1	712	27861008	27860291	0	1221
29	FAN3209	47.566	FAN_iscf00021873.1	Fvb2	98.061	722	8	1	4	719	25188619	25187898	0	1251
30	FAN3422	48.822	FAN_iscf00338614.1	Fvb2	98.156	976	9	2	680	1655	24251355	24250389	0	1694
LG2D2
1	FAN3803	0	FAN_iscf00037623.1	Fvb2	96.357	1043	13	6	1	1033	22943594	22942567	0	1692
2	FAN2471	8.09	FAN_iscf00035586.1	Fvb2	98.966	387	4	0	1	387	23701970	23701584	0	693
3	FAN4738	10.991	FAN_icon20802722.1	Fvb2	80.967	641	68	19	1	613	22989738	22990352	1.45e-127	459
4	FAN2434	15.023	FAN_icon19450377.1	Fvb2	99.676	309	1	0	1	309	21804777	21805085	2.26e-160	566
5	FAN3055	15.191	FAN_icon19450377.1	Fvb2	99.676	309	1	0	1	309	21804777	21805085	2.26e-160	566
6	FAN2967	16.307	FAN_iscf00134314.1	Fvb2	98.421	190	2	1	1	190	23980136	23979948	3.83e-90	333
7	FAN2525	19.902	FAN_iscf00342145.1	Fvb2	96.208	501	18	1	1	501	23649899	23649400	0	819
8	FAN2877	26.634	FAN_icon20334921.1
9	FAN2729	28.932	FAN_iscf00188387.1	Fvb2	97.51	241	6	0	352	592	26832106	26831866	6.21e-114	412
LG3A1
1	FAN5	0	FAN_iscf00004043.1	Fvb3	93.51	1017	35	12	1	991	7447989	7449000	0	1483
2	FAN1393	3.563	FAN_iscf00031344.1	Fvb3	99.206	3905	18	6	148	4048	12161810	12165705	0	7027
3	FAN288	7.681	FAN_iscf00386047.1	Fvb6	91.941	608	20	4	364	948	31571597	31572198	0	824
4	FAN161	8.867	FAN_icon20299399.1	Fvb3	99.216	255	2	0	195	449	12530885	12531139	1.64e-128	460
5	FAN293	9.443	FAN_icon20106825.1	Fvb3	100	399	0	0	1	399	11547890	11547492	0	737
6	FAN1479	9.519	FAN_iscf00100416.1	Fvb3	97.886	5203	44	8	1753	6916	11084444	11079269	0	8938
7	FAN726	21.267	FAN_iscf00073795.1	Fvb3	98.4	250	4	0	1	250	1752401	1752152	1.49e-122	440
8	FAN1149	22.556	FAN_iscf00092816.1	Fvb3	94.286	1365	45	5	3409	4751	3263998	3265351	0	2058
9	FAN422	25.817	FAN_iscf00147464.1	Fvb3	95.956	643	6	3	1	633	3706811	3706179	0	1026
10	FAN1647	27.244	FAN_iscf00328289.1	Fvb3	97.963	540	11	0	1	540	4254085	4254624	0	937
11	FAN936	29.12	FAN_iscf00134480.1	Fvb3	94.724	2407	54	25	2	2376	4579313	4581678	0	3674
12	FAN1403	29.777	FAN_iscf00040542.1	Fvb3	98.216	2522	21	6	1	2511	2504872	2502364	0	4386
13	FAN2187	30.929	FAN_iscf00276997.1	Fvb3	97.494	399	6	2	431	825	3315886	3316284	0	678
14	FAN332	30.979	FAN_iscf00035552.1	Fvb3	98.006	2758	45	4	1	2749	2671571	2668815	0	4780
15	FAN2027	33.528	FAN_iscf00073288.1	Fvb3	97.149	2455	62	6	4580	7026	1868100	1865646	0	4139
16	FAN1950	36.703	FAN_icon20055431.1	Fvb3	100	388	0	0	1	388	1154681	1154294	0	717
17	FAN832	37.757	FAN_iscf00002480.1	Fvb3	97.306	2264	12	5	1	2227	895962	898213	0	3797
18	FAN1146	38.524	FAN_iscf00085526.1	Fvb3	95.879	2014	61	6	676	2668	1187363	1185351	0	3240
19	FAN573	38.557	FAN_iscf00023320.1	Fvb3	98.537	820	11	1	1	819	139505	138686	0	1447
20	FAN183	38.937	FAN_iscf00024921.1	Fvb3	99.456	1103	5	1	518	1619	524986	526088	0	2002
21	FAN7	40.261	FAN_iscf00008144.1	Fvb3	98.479	1709	25	1	4365	6072	1163062	1164770	0	3011
22	FAN447	41.782	FAN_iscf00196319.1	Fvb3	99.765	425	1	0	1	425	867680	867256	0	780
23	FAN865	44.32	FAN_iscf00032378.1	Fvb3	98.955	1340	7	1	442	1781	614329	615661	0	2390
24	FAN1435	46.149	FAN_iscf00060571.1	Fvb3	95.545	1953	42	14	1	1928	24675	26607	0	3083
25	FAN51	48.093	FAN_iscf00085526.1	Fvb3	95.879	2014	61	6	676	2668	1187363	1185351	0	3240
26	FAN302	51.027	FAN_iscf00002480.1	Fvb3	97.306	2264	12	5	1	2227	895962	898213	0	3797
27	FAN353	54.421	FAN_iscf00063294.1	Fvb3	97.753	1157	19	4	2082	3232	1025360	1026515	0	1986
28	FAN1814	60.3	FAN_icon20129473.1	Fvb6	99.752	404	1	0	1	404	10847943	10848346	0	741
29	FAN1270	69.382	FAN_iscf00153935.1	Fvb6	97.399	961	12	4	1435	2392	10428071	10429021	0	1624
LG3A2
1	FAN1772	0	FAN_iscf00167495.1	Fvb3	95.098	1999	79	10	2673	4661	37344136	37342147	0	3131
2	FAN2253	4.248	FAN_icon19810123.1	Fvb3	96.328	354	5	3	1	347	37706799	37706447	4.28e-163	575
3	FAN1551	4.344	FAN_iscf00188966.1	Fvb3	98.342	1628	13	5	1	1627	36843977	36845591	0	2844
4	FAN1189	23.721	FAN_iscf00287397.1	Fvb3	91.048	525	25	8	2	513	31753772	31753257	0	689
5	FAN1718	27.415	FAN_icon20533386.1	Fvb3	99.281	556	4	0	1	556	10218415	10217860	0	1005
6	FAN1955	28.028	FAN_icon20533386.1	Fvb3	99.281	556	4	0	1	556	10218415	10217860	0	1005
7	FAN772	30.002	FAN_iscf00258496.1	Fvb3	95.749	894	31	4	1	889	16206327	16205436	0	1434
8	FAN2043	34.413	FAN_iscf00089498.1	Fvb3	99.643	840	3	0	1	840	23592624	23591785	0	1535
9	FAN1255	35.808	FAN_iscf00120291.1	Fvb3	94.03	2077	71	21	1	2049	22864685	22866736	0	3099
10	FAN1042	36.849	FAN_iscf00266941.1	Fvb3	96.789	1090	32	1	1	1090	2897912	2898998	0	1816
11	FAN1387	38.389	FAN_iscf00024932.1	Fvb3	97.683	820	14	5	6	825	23885864	23886678	0	1404
12	FAN1456	38.938	FAN_iscf00082251.1	Fvb3	94.132	1653	56	20	2940	4556	20150296	20148649	0	2477
13	FAN113	39.773	FAN_iscf00233499.1	Fvb3	99.35	1077	7	0	1224	2300	17438948	17440024	0	1951
14	FAN1730	39.824	FAN_iscf00011070.1	Fvb3	90.507	1559	75	18	2359	3864	22399764	22398226	0	1991
15	FAN1305	42.183	FAN_iscf00266795.1	Fvb3	94.46	2112	61	23	1934	4013	11468971	11466884	0	3201
16	FAN1827	42.966	FAN_iscf00011572.1	Fvb3	94.732	1101	35	9	1749	2847	12476783	12475704	0	1690
17	FAN225	43.006	FAN_iscf00135918.1	Fvb6	95.798	1666	61	4	6841	8499	15942304	15943967	0	2680
18	FAN389	44.436	FAN_iscf00109735.1	Fvb3	98.481	3094	18	9	1	3071	11503988	11500901	0	5426
19	FAN819	44.828	FAN_icon20409591.1	Fvb3	95.102	490	17	2	1	490	8907953	8907471	0	765
20	FAN845	45.909	FAN_iscf00011572.1	Fvb3	94.732	1101	35	9	1749	2847	12476783	12475704	0	1690
21	FAN1971	47.237	FAN_iscf00011572.1	Fvb3	94.732	1101	35	9	1749	2847	12476783	12475704	0	1690
22	FAN164	51.274	FAN_icon20520143.1	Fvb6	90.357	560	40	9	1	548	14513086	14512529	0	723
23	FAN46	54.176	FAN_iscf00074259.1	Fvb3	89.942	865	33	22	1	821	9878931	9879785	0	1066
24	FAN1032	57.118	FAN_iscf00253199.1	Fvb3	98.336	601	10	0	1	601	16027727	16027127	0	1055
25	FAN433	60.343	FAN_iscf00165039.1	Fvb3	92.065	1487	78	15	1	1468	2607453	2605988	0	2056
26	FAN1893	61.489	FAN_iscf00188079.1	Fvb3	99.74	770	2	0	1	770	2291034	2291803	0	1411
27	FAN1925	65.502	FAN_iscf00346839.1	Fvb3	97.606	1086	11	7	880	1956	2288930	2290009	0	1847
28	FAN471	71.717	FAN_iscf00242411.1	Fvb1	92.438	886	61	1	3343	4228	7476312	7477191	0	1260
LG3B1
1	FAN3902	0	FAN_iscf00129165.1	Fvb3	90.201	1888	66	33	3	1810	14574195	14572347	0	2351
2	FAN2962	4.118	FAN_iscf00129165.1	Fvb3	90.201	1888	66	33	3	1810	14574195	14572347	0	2351
3	FAN2963	5.496	FAN_iscf00129165.1	Fvb3	90.201	1888	66	33	3	1810	14574195	14572347	0	2351
4	FAN2315	9.895	FAN_iscf00043016.1	Fvb3	98.728	2201	10	1	1264	3464	10657306	10655124	0	3893
5	FAN3810	10.729	FAN_iscf00043016.1	Fvb3	98.728	2201	10	1	1264	3464	10657306	10655124	0	3893
6	FAN4366	14.124	FAN_icon19472945.1	Fvb3	96.785	311	10	0	1	311	12095793	12096103	1.79e-146	520
7	FAN2537	16.667	FAN_icon19472945.1	Fvb3	96.785	311	10	0	1	311	12095793	12096103	1.79e-146	520
8	FAN4559	20.627	FAN_iscf00176810.1	Fvb3	96.626	2401	54	9	509	2886	11304329	11301933	0	3960
9	FAN3573	23.986	FAN_icon20106825.1	Fvb3	100	399	0	0	1	399	11547890	11547492	0	737
10	FAN4611	25.859	FAN_iscf00244619.1	Fvb3	82.353	714	109	14	10	713	9356254	9356960	3.83e-171	604
11	FAN2822	26.687	FAN_iscf00329910.1	Fvb3	88.351	3056	180	83	1	2963	9455642	9452670	0	3509
12	FAN2826	28.748	FAN_iscf00331814.1	Fvb3	97.138	1153	26	1	775	1920	8618686	8619838	0	1940
13	FAN4434	30.698	FAN_iscf00043401.1	Fvb3	98.598	1070	12	3	769	1836	7736733	7735665	0	1890
14	FAN2639	31.701	FAN_iscf00088539.1	Fvb3	92	700	19	14	1	682	7105074	7104394	0	948
15	FAN2485	32.654	FAN_iscf00088539.1	Fvb3	92	700	19	14	1	682	7105074	7104394	0	948
16	FAN3528	34.657	FAN_iscf00132231.1	Fvb3	99.691	1619	5	0	1	1619	7880444	7882062	0	2963
17	FAN3334	38.406	FAN_iscf00174873.1	Fvb3	95.821	981	22	5	1	974	6569703	6570671	0	1567
18	FAN2643	41.714	FAN_iscf00092902.1	Fvb3	96.177	497	7	6	1	492	8250411	8250900	0	802
19	FAN4307	42.262	FAN_iscf00184957.1	Fvb3	97.093	1032	27	3	1	1030	6895370	6894340	0	1736
20	FAN3893	43.963	FAN_iscf00118251.1	Fvb3	95.963	1189	21	8	1	1176	8037963	8036789	0	1905
21	FAN2762	46.395	FAN_iscf00229064.1	Fvb3	98.141	2098	25	7	2966	5054	3610045	3612137	0	3646
22	FAN3708	50.398	FAN_iscf00307395.1	Fvb3	90.421	856	55	16	1227	2061	5478517	5479366	0	1101
23	FAN4653	51.21	FAN_iscf00307395.1	Fvb3	90.421	856	55	16	1227	2061	5478517	5479366	0	1101
24	FAN4353	53.168	FAN_iscf00335017.1	Fvb3	99.531	640	3	0	1	640	7042064	7042703	0	1166
25	FAN3420	55.357	FAN_iscf00335017.1	Fvb3	99.531	640	3	0	1	640	7042064	7042703	0	1166
LG3B2
1	FAN2357	0	FAN_iscf00141161.1	Fvb3	97.796	499	11	0	1558	2056	13080799	13080301	0	861
2	FAN3896	3.102	FAN_iscf00122027.1	Fvb3	96.712	730	22	2	759	1487	12701601	12702329	0	1214
3	FAN3612	7.113	FAN_iscf00040416.1	Fvb3	96.644	298	10	0	1	298	12509614	12509317	8.37e-139	496
4	FAN2406	15.018	FAN_iscf00286661.1	Fvb3	95.448	1296	56	1	4718	6010	12151354	12150059	0	2063
5	FAN3959	16.682	FAN_iscf00186606.1	Fvb3	94.141	256	12	3	1	254	13260875	13260621	3.34e-106	387
6	FAN3408	21.656	FAN_iscf00306131.1	Fvb3	96.424	839	18	3	1	838	9105633	9104806	0	1373
7	FAN3984	22.583	FAN_iscf00217819.1	Fvb3	99.688	642	2	0	3	644	10062836	10063477	0	1175
8	FAN2828	24.023	FAN_iscf00334727.1	Fvb3	95.404	1632	48	6	1452	3062	9370561	9372186	0	2573
9	FAN4652	24.044	FAN_iscf00306131.1	Fvb3	96.424	839	18	3	1	838	9105633	9104806	0	1373
10	FAN2801	24.072	FAN_iscf00285294.1	Fvb3	95.425	2754	67	19	2249	4959	8929143	8931880	0	4333
11	FAN3559	24.09	FAN_iscf00333804.1	Fvb3	97.886	473	7	1	1	473	8122733	8123202	0	815
12	FAN4535	24.09	FAN_iscf00151813.1	Fvb3	95.57	2167	73	6	1	2144	9087576	9089742	0	3448
13	FAN3922	24.1	FAN_iscf00151813.1	Fvb3	95.57	2167	73	6	1	2144	9087576	9089742	0	3448
14	FAN3083	25.32	FAN_iscf00024180.1	Fvb3	98.534	1228	18	0	1039	2266	11301933	11303160	0	2169
15	FAN3871	26.363	FAN_iscf00098473.1	Fvb3	94.43	754	18	4	1	730	12328117	12328870	0	1138
16	FAN2988	31.183	FAN_iscf00170588.1	Fvb4	98.127	1068	20	0	4475	5542	7021947	7020880	0	1862
17	FAN3700	34.971	FAN_iscf00265567.1	Fvb3	95.362	2199	71	19	1818	4008	13333825	13331650	0	3467
18	FAN3314	37.468	FAN_iscf00153742.1	Fvb3	96.903	1453	28	4	1	1451	9101420	9102857	0	2418
19	FAN3427	48.96	FAN_iscf00354111.1	Fvb3	96.984	431	10	2	162	591	13131026	13130598	0	721
LG3C1
1	FAN639	0	FAN_iscf00186606.1	Fvb3	94.141	256	12	3	1	254	13260875	13260621	3.34e-106	387
2	FAN912	2.955	FAN_iscf00093223.1	Fvb3	99.37	635	4	0	1	635	13308844	13308210	0	1151
3	FAN1750	6.429	FAN_iscf00084872.1	Fvb3	96.641	774	17	6	7736	8501	13331611	13332383	0	1277
4	FAN83	8.034	FAN_iscf00158690.1	Fvb1	92.598	1378	78	16	6105	7474	22637304	22638665	0	1958
5	FAN1084	9.707	FAN_iscf00370349.1	Fvb3	98.234	1812	23	1	18	1820	13203073	13204884	0	3160
6	FAN1970	11.609	FAN_iscf00011572.1	Fvb3	94.732	1101	35	9	1749	2847	12476783	12475704	0	1690
7	FAN606	13.127	FAN_iscf00098473.1	Fvb3	94.43	754	18	4	1	730	12328117	12328870	0	1138
8	FAN705	15.154	FAN_icon20492599.1	Fvb3	86.716	542	31	12	1	531	18081981	18081470	1.45e-159	564
9	FAN2182	17.543	FAN_iscf00267933.1	Fvb3	91.92	1448	65	28	3930	5368	29894138	29892734	0	1978
10	FAN1476	19.207	FAN_iscf00097775.1	Fvb3	97.352	3021	20	11	1	2987	30135263	30132269	0	5081
11	FAN963	21.17	FAN_iscf00153648.1	Fvb3	92.678	2677	98	33	6534	9176	32260814	32258202	0	3768
12	FAN17	21.505	FAN_iscf00026246.1	Fvb3	97.299	3110	60	9	1298	4393	31480135	31483234	0	5256
13	FAN1885	23.3	FAN_iscf00161326.1	Fvb3	98.083	626	9	1	1	626	28571224	28570602	0	1086
14	FAN2102	24.544	FAN_iscf00149183.1	Fvb3	96.436	505	18	0	1	505	31368481	31368985	0	833
15	FAN1449	32.753	FAN_iscf00077852.1	Fvb3	95.072	974	41	5	1	968	32286465	32285493	0	1526
16	FAN2055	35.129	FAN_iscf00099370.1	Fvb3	92.047	767	54	4	431	1192	35743560	35744324	0	1072
17	FAN1474	36.042	FAN_iscf00094725.1	Fvb3	95.451	2506	72	17	6667	9155	35319416	35316936	0	3958
18	FAN596	42.253	FAN_iscf00082515.1	Fvb3	97.28	478	13	0	1	478	34579633	34580110	0	811
19	FAN607	45.718	FAN_iscf00099370.1	Fvb3	92.047	767	54	4	431	1192	35743560	35744324	0	1072
20	FAN1500	56.482	FAN_iscf00120753.1	Fvb3	95.761	1321	38	9	441	1748	36511410	36510095	0	2113
LG3C2
1	FAN1607	0	FAN_iscf00261696.1	Fvb3	97.075	3487	64	14	3064	6527	36990606	36987135	0	5840
2	FAN876	4.625	FAN_iscf00042464.1	Fvb3	91.068	1198	46	18	1	1170	38167538	38166374	0	1563
3	FAN629	11.007	FAN_iscf00147052.1	Fvb3	92.787	1123	62	8	1	1111	36922285	36923400	0	1607
4	FAN179	14.959	FAN_iscf00016367.1	Fvb3	91.924	842	32	12	1	827	37608757	37609577	0	1146
5	FAN1380	15.053	FAN_iscf00016367.1	Fvb3	91.924	842	32	12	1	827	37608757	37609577	0	1146
6	FAN193	16.896	FAN_iscf00047041.1	Fvb3	98.707	1934	25	0	1864	3797	36316488	36314555	0	3434
7	FAN2119	18.628	FAN_iscf00170516.1	Fvb3	96.256	454	15	1	1	454	36263799	36263348	0	743
8	FAN608	21.925	FAN_iscf00099370.1	Fvb3	92.047	767	54	4	431	1192	35743560	35744324	0	1072
9	FAN803	25.357	FAN_iscf00372235.1	Fvb3	94.327	758	38	4	1	756	35968597	35967843	0	1157
10	FAN1462	27.429	FAN_iscf00085353.1	Fvb3	90.631	1697	92	23	5878	7513	35024347	35026037	0	2191
11	FAN404	28.012	FAN_iscf00123797.1	Fvb3	96.082	1225	35	5	1417	2633	35050128	35048909	0	1984
12	FAN664	28.968	FAN_iscf00250931.1	Fvb3	90.262	1602	74	28	1	1574	35104520	35106067	0	2019
13	FAN8	34.473	FAN_iscf00008467.1	Fvb3	97.405	1965	35	2	6946	8894	28601600	28599636	0	3332
14	FAN31	40.389	FAN_iscf00044921.1	Fvb1	86.944	3707	368	61	5714	9371	5694929	5691290	0	4058
15	FAN1413	40.591	FAN_iscf00044921.1	Fvb1	86.944	3707	368	61	5714	9371	5694929	5691290	0	4058
16	FAN1432	40.759	FAN_iscf00056958.1	Fvb3	97.787	497	8	1	1	497	26652435	26651942	0	854
17	FAN1800	40.804	FAN_iscf00327281.1	Fvb3	95.676	185	6	2	1	184	27580410	27580593	5.52e-79	296
18	FAN412	42.306	FAN_iscf00138037.1	Fvb3	96.758	1357	34	6	884	2235	26961710	26960359	0	2254
19	FAN1181	43.353	FAN_iscf00264323.1	Fvb3	91.396	1139	52	21	511	1604	28443708	28442571	0	1519
20	FAN476	45.447	FAN_iscf00258107.1	Fvb3	94.838	988	37	5	6115	7095	31476446	31477426	0	1530
21	FAN1392	47.35	FAN_iscf00029815.1	Fvb4	91.802	2769	200	16	3477	6241	14321598	14318853	0	3831
22	FAN951	54.889	FAN_iscf00143189.1	Fvb3	99.381	1130	7	0	1	1130	17988422	17989551	0	2049
23	FAN1241	55.927	FAN_iscf00065467.1	Fvb3	98.584	2754	10	3	1	2741	17997433	17994696	0	4843
24	FAN966	57.158	FAN_iscf00157657.1	Fvb3	89.891	643	27	15	1870	2481	17633450	17632815	0	793
25	FAN2108	57.181	FAN_iscf00157657.1	Fvb3	89.891	643	27	15	1870	2481	17633450	17632815	0	793
26	FAN715	62.365	FAN_iscf00031532.1	Fvb4	81.845	5139	703	130	27049	32058	27117545	27112508	0	4109
27	FAN328	63.749	FAN_iscf00031532.1	Fvb4	81.845	5139	703	130	27049	32058	27117545	27112508	0	4109
28	FAN1509	66.157	FAN_iscf00136869.1	Fvb3	98.195	2327	13	3	2192	4517	18701263	18698965	0	4037
29	FAN1528	72.326	FAN_iscf00154443.1	Fvb3	89.65	1227	64	23	106	1279	17091058	17089842	0	1504
LG3D1
1	FAN3688	0	FAN_iscf00236994.1	Fvb3	98.608	2155	28	2	4914	7068	35636507	35634355	0	3812
2	FAN4163	10.015	FAN_iscf00091157.1	Fvb3	97.505	4129	50	10	2394	6472	36490100	36485975	0	7005
3	FAN2356	14.886	FAN_iscf00139064.1	Fvb3	98.433	3000	33	4	82	3073	33792084	33795077	0	5267
4	FAN2517	16.116	FAN_iscf00289091.1	Fvb3	96.971	3434	65	12	3713	7123	33363277	33366694	0	5729
5	FAN3827	16.224	FAN_iscf00062682.1	Fvb3	98.74	5795	42	7	5071	10843	33444747	33450532	0	10268
6	FAN4290	17.919	FAN_iscf00135282.1	Fvb3	98.646	591	4	1	1	591	34681694	34682280	0	1044
7	FAN2501	18.88	FAN_iscf00174964.1	Fvb3	97.827	4188	43	9	71	4210	34878339	34874152	0	7186
8	FAN3322	21.556	FAN_iscf00161563.1	Fvb3	96.827	1639	39	6	20617	22252	37023073	37021445	0	2726
9	FAN2549	23.469	FAN_icon20469545.1	Fvb3	98.459	519	5	2	1	519	36261283	36261798	0	911
10	FAN3040	24.332	FAN_iscf00330190.1	Fvb3	98.847	347	4	0	1	347	33191108	33191454	3.08e-176	619
11	FAN3669	25.04	FAN_iscf00186208.1	Fvb3	99.267	1638	7	3	1	1638	35628435	35630067	0	2953
12	FAN2883	25.302	FAN_icon20469545.1	Fvb3	98.459	519	5	2	1	519	36261283	36261798	0	911
13	FAN3275	25.559	FAN_iscf00103228.1	Fvb3	99.441	1611	8	1	1	1610	36121611	36123221	0	2924
14	FAN2420	25.566	FAN_iscf00350886.1	Fvb4	89.857	700	62	6	503	1202	6117622	6118312	0	891
15	FAN2834	26.551	FAN_iscf00344048.1	Fvb3	94.021	1221	42	10	1989	3203	37286663	37285468	0	1821
16	FAN3795	27.352	FAN_iscf00024736.1	Fvb3	98.456	4080	44	3	730	4802	36197694	36193627	0	7167
17	FAN2812	28.9	FAN_iscf00310724.1	Fvb3	99.814	538	1	0	1	538	37231766	37232303	0	989
18	FAN3323	30.041	FAN_iscf00161563.1	Fvb3	96.827	1639	39	6	20617	22252	37023073	37021445	0	2726
19	FAN3616	30.694	FAN_iscf00048031.1	Fvb3	98.684	8660	45	18	9039	17645	36756151	36764794	0	15296
20	FAN2432	32.34	FAN_iscf00394781.1	Fvb3	99.147	1759	3	1	1	1759	36822298	36820552	0	3155
21	FAN4482	34.678	FAN_iscf00087752.1	Fvb3	99.252	4414	21	3	1	4402	37766726	37762313	0	7958
LG3D2
1	FAN2345	0	FAN_iscf00120753.1	Fvb3	95.761	1321	38	9	441	1748	36511410	36510095	0	2113
2	FAN4355	12.771	FAN_iscf00345110.1	Fvb3	94.07	489	13	5	352	827	36098407	36097922	0	728
3	FAN3831	16.021	FAN_iscf00066603.1	Fvb3	96.291	1348	31	7	687	2033	36123674	36122345	0	2194
4	FAN3628	17.635	FAN_iscf00061806.1	Fvb3	97.328	1609	38	1	5120	6728	36323523	36321920	0	2728
5	FAN2677	17.724	FAN_iscf00121960.1	Fvb3	97.706	2572	48	4	1	2563	35291664	35289095	0	4412
6	FAN3177	19.593	FAN_icon20334663.1	Fvb3	97.041	169	5	0	293	461	34701689	34701857	1.09e-75	285
7	FAN3186	20.027	FAN_iscf00000742.1	Fvb3	92.848	797	29	13	1384	2164	34590859	34591643	0	1131
8	FAN2610	20.853	FAN_iscf00057096.1	Fvb3	95.926	3780	111	14	1	3742	34888647	34884873	0	6087
9	FAN3166	24.136	FAN_iscf00372235.1	Fvb3	94.327	758	38	4	1	756	35968597	35967843	0	1157
10	FAN3098	27.45	FAN_iscf00085353.1	Fvb3	90.631	1697	92	23	5878	7513	35024347	35026037	0	2191
11	FAN2842	29.285	FAN_iscf00358376.1	Fvb3	93.142	627	22	10	493	1106	30501754	30501136	0	900
12	FAN2629	31.348	FAN_iscf00077895.1	Fvb3	95.255	1981	56	12	1	1945	30828572	30826594	0	3103
13	FAN2534	36.82	FAN_iscf00382015.1	Fvb3	90.788	1346	62	21	1	1290	30017669	30019008	0	1742
14	FAN2466	40.919	FAN_iscf00024071.1	Fvb3	93.86	912	26	7	6254	7140	38165007	38165913	0	1347
LG4A1
1	FAN3622	0	FAN_iscf00054772.1	Fvb4	97.219	863	21	2	5343	6202	17025807	17026669	0	1458
2	FAN3402	12.318	FAN_iscf00296467.1	Fvb4	99.822	563	1	0	1	563	16739992	16740554	0	1035
3	FAN3937	15.233	FAN_iscf00160711.1	Fvb4	99.772	438	1	0	1	438	14469857	14470294	0	804
4	FAN3570	16.106	FAN_icon19840611.1	Fvb4	99.135	347	3	0	7	353	12462653	12462307	4.24e-178	625
5	FAN3301	18.53	FAN_iscf00134325.1	Fvb4	90.188	1600	85	28	3593	5159	19594273	19595833	0	2019
6	FAN3654	18.622	FAN_iscf00134325.1	Fvb4	90.188	1600	85	28	3593	5159	19594273	19595833	0	2019
7	FAN4378	20.77	FAN_icon20215261.1	Fvb4	98.118	425	4	1	1	425	19515040	19514620	0	737
8	FAN4213	21.556	FAN_iscf00280061.1	Fvb4	99.023	614	3	2	1	613	18524256	18524867	0	1098
9	FAN4720	26.402	FAN_icon20215261.1	Fvb4	98.118	425	4	1	1	425	19515040	19514620	0	737
10	FAN3552	27.55	FAN_iscf00280061.1	Fvb4	99.023	614	3	2	1	613	18524256	18524867	0	1098
11	FAN3970	30.753	FAN_iscf00200146.1	Fvb4	96.4	1611	24	14	583	2165	18072804	18071200	0	2623
12	FAN3397	40.164	FAN_iscf00290047.1	Fvb4	95.583	2015	68	10	1830	3834	6625809	6627812	0	3208
13	FAN4414	42.689	FAN_iscf00025228.1	Fvb4	98.03	3300	19	11	693	3971	5438611	5435337	0	5692
14	FAN4121	43.04	FAN_icon20761534.1	Fvb4	98.753	882	5	5	1	879	5337792	5338670	0	1563
15	FAN3331	43.447	FAN_iscf00171760.1	Fvb4	97.976	1087	8	3	1	1074	4828332	4827247	0	1873
16	FAN3110	46.506	FAN_iscf00117534.1	Fvb4	99.379	805	4	1	1	804	19654576	19653772	0	1458
17	FAN2392	49.681	FAN_iscf00251233.1	Fvb4	98.999	699	5	1	1	699	3417456	3416760	0	1251
18	FAN2569	52.736	FAN_iscf00017115.1	Fvb4	98.655	2156	9	4	1	2145	2890566	2892712	0	3803
19	FAN4287	52.781	FAN_iscf00134149.1	Fvb4	99.54	869	4	0	1	869	1373193	1372325	0	1583
20	FAN3071	55.031	FAN_iscf00002820.1	Fvb4	98.467	1827	20	4	1481	3303	1434649	1432827	0	3212
21	FAN2319	55.103	FAN_iscf00051217.1	Fvb4	99.006	1610	5	4	893	2495	1593649	1595254	0	2874
LG4A2
1	FAN1912	0	FAN_iscf00284766.1	Fvb4	97.429	2217	43	5	1	2208	575098	572887	0	3766
2	FAN1426	3.182	FAN_iscf00053591.1	Fvb4	99.846	1296	2	0	2188	3483	1060368	1061663	0	2383
3	FAN1162	9.935	FAN_iscf00162536.1	Fvb4	98.734	3081	13	1	4245	7299	3267916	3264836	0	5450
4	FAN15	15.315	FAN_iscf00021975.1	Fvb2	89.442	2813	227	40	1	2750	6268276	6271081	0	3485
5	FAN1640	15.646	FAN_iscf00312123.1	Fvb4	95.894	2192	64	12	1245	3428	1373935	1371762	0	3526
6	FAN1681	16.716	FAN_iscf00384092.1	Fvb4	97.055	747	12	2	1328	2068	1370012	1370754	0	1249
7	FAN1691	19.448	FAN_icon19855895.1	Fvb4	95.775	355	15	0	1	355	5613342	5612988	1.57e-162	573
8	FAN1192	23.816	FAN_iscf00298126.1	Fvb4	93.661	4354	150	58	1	4269	5776389	5772077	0	6396
9	FAN386	27.141	FAN_iscf00105122.1	Fvb4	88.187	491	26	6	1456	1944	9200947	9200487	1.36e-156	556
10	FAN916	31.557	FAN_iscf00105122.1	Fvb4	88.187	491	26	6	1456	1944	9200947	9200487	1.36e-156	556
11	FAN2233	32.459	FAN_iscf00363991.1	Fvb4	94.538	1190	36	12	2406	3590	15340188	15339023	0	1810
12	FAN29	37.98	FAN_iscf00041637.1	Fvb3	91.226	1379	94	18	2265	3629	12065304	12066669	0	1851
13	FAN1231	40.569	FAN_iscf00040961.1	Fvb4	98.511	873	13	0	2559	3431	20561617	20560745	0	1541
14	FAN1940	45.954	FAN_iscf00390507.1	Fvb4	94.805	539	4	6	502	1024	22338170	22338700	0	819
15	FAN1287	50.449	FAN_iscf00204399.1	Fvb4	97.375	419	4	4	1	412	22335790	22336208	0	706
LG4B1
1	FAN2769	0	FAN_iscf00236629.1	Fvb4	92.191	1908	47	20	2651	4509	4493834	4495688	0	2604
2	FAN3265	14.405	FAN_iscf00084698.1	Fvb4	98.539	2258	27	2	2086	4338	2824575	2826831	0	3982
3	FAN2886	18.094	FAN_icon20607392.1	Fvb4	96.911	615	19	0	1	615	4020020	4019406	0	1031
4	FAN2355	21.594	FAN_iscf00137544.1	Fvb2	88.257	2461	240	26	7009	9434	14087861	14090307	0	2898
5	FAN2899	21.693	FAN_iscf00010959.1	Fvb6	85.78	3024	348	39	24300	27292	20409316	20406344	0	3127
6	FAN4376	21.845	FAN_icon20124809.1	Fvb4	91.04	346	11	11	1	331	4383582	4383242	3.16e-125	449
7	FAN2952	23.353	FAN_iscf00108250.1	Fvb4	93.054	1526	74	14	1033	2530	3631848	3630327	0	2202
8	FAN3345	24.774	FAN_iscf00193391.1	Fvb4	97.861	2524	44	5	5725	8245	3711393	3713909	0	4353
9	FAN4734	29.886	FAN_icon20607392.1	Fvb4	96.911	615	19	0	1	615	4020020	4019406	0	1031
10	FAN4509	32.725	FAN_iscf00128065.1	Fvb4	96.749	1784	43	5	1	1774	4396453	4398231	0	2959
LG4B2
1	FAN770	0	FAN_iscf00251949.1	Fvb4	94.093	948	40	7	1	943	20393537	20394473	0	1426
2	FAN416	5.342	FAN_iscf00141410.1	Fvb4	92.988	1312	49	8	1	1277	22279738	22281041	0	1873
3	FAN227	7.665	FAN_iscf00141410.1	Fvb4	92.988	1312	49	8	1	1277	22279738	22281041	0	1873
4	FAN930	11.3	FAN_iscf00120929.1	Fvb4	98.491	1458	11	5	553	2001	8047255	8048710	0	2560
5	FAN2083	13.914	FAN_iscf00134325.1	Fvb4	90.188	1600	85	28	3593	5159	19594273	19595833	0	2019
6	FAN1908	14.762	FAN_iscf00266628.1	Fvb4	91.067	2015	98	30	1762	3716	16911989	16913981	0	2649
7	FAN2209	15.516	FAN_iscf00316725.1	Fvb4	94.887	1506	40	10	1512	2981	17848468	17846964	0	2320
8	FAN858	15.846	FAN_iscf00024803.1	Fvb4	95.157	1404	37	13	538	1933	14505218	14503838	0	2187
9	FAN671	20.234	FAN_iscf00283439.1	Fvb4	97.21	3047	36	12	1366	4363	7415617	7418663	0	5110
10	FAN359	21.172	FAN_iscf00070856.1	Fvb1	85.485	1247	153	14	6443	7661	20333835	20335081	0	1275
11	FAN602	22.193	FAN_iscf00088915.1	Fvb5	86.679	1584	141	32	1891	3432	4060195	4058640	0	1692
12	FAN119	22.869	FAN_iscf00251949.1	Fvb4	94.093	948	40	7	1	943	20393537	20394473	0	1426
13	FAN1644	23.664	FAN_iscf00321038.1	Fvb4	88.188	1854	194	15	655	2487	23120580	23118731	0	2187
14	FAN1120	24.171	FAN_icon20796252.1	Fvb3	91.631	466	22	5	579	1031	13705078	13704617	1.01e-178	628
15	FAN355	25.048	FAN_iscf00065541.1	Fvb4	98.489	2382	33	1	2316	4694	18383958	18381577	0	4196
16	FAN177	27.314	FAN_iscf00012465.1	Fvb4	92.784	3437	77	45	226	3552	6686516	6689891	0	4815
17	FAN96	31.782	FAN_iscf00189335.1	Fvb4	92.199	1551	71	17	1	1523	26297761	26296233	0	2148
18	FAN1106	31.844	FAN_icon20323923.1	Fvb4	94.086	186	5	1	1	180	27227390	27227205	1.8e-73	278
19	FAN937	32.04	FAN_iscf00134569.1	Fvb4	94.595	481	10	6	1	470	25978527	25978052	0	730
20	FAN938	33.086	FAN_iscf00134569.1	Fvb4	94.595	481	10	6	1	470	25978527	25978052	0	730
21	FAN1703	33.993	FAN_icon20206731.1	Fvb4	97.163	423	11	1	1	422	27274591	27274169	0	713
22	FAN41	36.48	FAN_iscf00065732.1	Fvb4	98.751	2322	29	0	1	2322	7449170	7446849	0	4128
23	FAN1361	39.519	FAN_iscf00005329.1	Fvb4	98.042	3626	47	4	703	4304	18067629	18071254	0	6281
24	FAN659	40.618	FAN_iscf00240845.1	Fvb4	96.581	351	12	0	1	351	27802261	27802611	2.57e-165	582
25	FAN301	41.579	FAN_iscf00002238.1	Fvb4	98.976	2637	22	4	1	2635	26826266	26823633	0	4715
26	FAN1261	44.093	FAN_iscf00141410.1	Fvb4	92.988	1312	49	8	1	1277	22279738	22281041	0	1873
27	FAN1865	49.607	FAN_iscf00089410.1	Fvb4	95.647	1815	45	14	1472	3279	27255320	27257107	0	2883
28	FAN2060	51.826	FAN_iscf00106011.1	Fvb4	90.667	450	17	13	1	425	26585133	26585582	5.28e-163	575
29	FAN2079	52.258	FAN_iscf00130393.1	Fvb4	94.952	931	32	4	1	926	10209867	10208947	0	1445
LG4C
1	FAN790	-5.869	FAN_iscf00312345.1	Fvb2	97.561	1148	24	2	1	1145	18929358	18928212	0	1962
2	FAN1422	-1.975	FAN_iscf00051068.1	Fvb2	97.692	4159	43	14	1713	5838	19049636	19045498	0	7099
3	FAN2026	0	FAN_iscf00071927.1	Fvb4	90.075	2267	107	48	1915	4109	31816186	31818406	0	2832
4	FAN73	1.191	FAN_iscf00130860.1	Fvb2	98.308	1123	15	3	1379	2498	16092389	16093510	0	1965
5	FAN1002	3.318	FAN_iscf00213978.1	Fvb4	97.402	1963	51	0	1	1963	30887018	30885056	0	3343
6	FAN603	3.736	FAN_iscf00089616.1	Fvb2	95.756	377	2	3	1	371	16351189	16350821	3.51e-169	595
7	FAN1459	4.731	FAN_iscf00083346.1	Fvb2	99.206	2393	19	0	1	2393	17030433	17032825	0	4314
8	FAN2012	5.413	FAN_iscf00055666.1	Fvb2	99.459	2404	13	0	1	2404	18024051	18021648	0	4368
9	FAN1649	5.526	FAN_iscf00330429.1	Fvb2	99.628	537	2	0	209	745	17724824	17725360	0	981
10	FAN1182	6.582	FAN_iscf00264707.1	Fvb4	94.154	1608	69	13	1588	3173	33602364	33600760	0	2425
11	FAN2081	8.393	FAN_iscf00131862.1	Fvb2	98.853	1918	8	3	3513	5429	18933625	18935529	0	3408
12	FAN817	9.383	FAN_icon20166593.1	Fvb2	98.313	415	4	3	1	412	17487347	17486933	0	725
13	FAN1104	9.395	FAN_icon20166593.1	Fvb2	98.313	415	4	3	1	412	17487347	17486933	0	725
14	FAN1007	9.817	FAN_iscf00217884.1	Fvb2	98.133	1928	22	3	1849	3765	17890987	17892911	0	3349
15	FAN1103	11.38	FAN_icon20166593.1	Fvb2	98.313	415	4	3	1	412	17487347	17486933	0	725
16	FAN27	13.269	FAN_iscf00040962.1	Fvb2	97.184	6889	34	19	178	6940	19081158	19088012	0	11500
17	FAN1729	14.062	FAN_iscf00004939.1	Fvb2	99.034	10666	70	11	842	11487	20073069	20062417	0	19095
18	FAN1114	14.364	FAN_icon20541260.1	Fvb4	88.732	355	15	3	1	332	29245975	29245623	2.12e-113	411
19	FAN1012	14.421	FAN_iscf00228173.1	Fvb4	94.307	404	11	5	1	404	29777532	29777141	2.89e-172	608
20	FAN969	14.673	FAN_iscf00161497.1	Fvb4	95.748	588	24	1	1	587	29870037	29869450	0	946
21	FAN32	18.772	FAN_iscf00045292.1	Fvb2	98.845	4937	41	7	2374	7300	19302746	19297816	0	8787
22	FAN2221	20.321	FAN_iscf00341789.1	Fvb2	98.431	3825	21	6	1	3789	19383167	19386988	0	6695
23	FAN1707	24.682	FAN_icon20311807.1	Fvb4	87.568	370	33	7	1	365	20646705	20647066	3.63e-115	416
24	FAN1708	25.321	FAN_icon20311807.1	Fvb4	87.568	370	33	7	1	365	20646705	20647066	3.63e-115	416
25	FAN2189	27.385	FAN_iscf00280466.1	Fvb4	99.262	2032	15	0	1	2032	20958749	20960780	0	3670
26	FAN933	28.76	FAN_iscf00130393.1	Fvb4	94.952	931	32	4	1	926	10209867	10208947	0	1445
27	FAN521	30.56	FAN_iscf00383513.1	Fvb4	85.897	1014	68	21	363	1347	3426098	3427065	0	1011
28	FAN605	30.954	FAN_iscf00092389.1	Fvb4	96.247	1119	41	1	1	1118	4588157	4589275	0	1832
29	FAN390	31.387	FAN_iscf00111736.1	Fvb2	89.158	2767	293	5	24658	27420	14051155	14048392	0	3441
30	FAN2230	32.641	FAN_iscf00360238.1	Fvb6	86.212	689	57	19	1	672	24599093	24598426	0	712
31	FAN2154	34.307	FAN_iscf00225966.1	Fvb4	95.343	816	13	11	1167	1978	5000461	4999667	0	1273
32	FAN391	35.46	FAN_iscf00111736.1	Fvb2	89.158	2767	293	5	24658	27420	14051155	14048392	0	3441
33	FAN1686	37.287	FAN_icon19745191.1	Fvb4	99.706	340	1	0	1	340	6261453	6261114	1.46e-177	623
34	FAN717	38.066	FAN_iscf00038000.1	Fvb4	95.066	2209	65	8	5154	7320	17064181	17066387	0	3435
35	FAN771	38.658	FAN_iscf00258074.1	Fvb4	86.924	1086	71	28	7258	8304	7792489	7791436	0	1153
36	FAN321	38.659	FAN_iscf00024295.1	Fvb4	96.872	927	11	4	1227	2152	7485573	7486482	0	1535
37	FAN1845	38.663	FAN_iscf00053657.1	Fvb4	96.479	4175	102	22	16895	21037	15477811	15473650	0	6854
38	FAN1450	38.881	FAN_iscf00079592.1	Fvb4	94.87	1696	36	12	2418	4073	5120704	5122388	0	2603
39	FAN1249	39.247	FAN_iscf00091860.1	Fvb4	92.514	895	25	9	6657	7514	2376298	2377187	0	1243
40	FAN1477	39.4	FAN_iscf00099926.1	Fvb4	99.182	2934	13	1	1397	4330	344401	347323	0	5275
41	FAN812	39.415	FAN_icon19655239.1	Fvb4	97.425	233	5	1	1	233	2306124	2306355	3.35e-109	396
42	FAN1045	40.115	FAN_iscf00282559.1	Fvb4	93.017	401	11	4	134	529	16912053	16911665	3.1e-161	569
43	FAN2032	41.269	FAN_iscf00076650.1	Fvb4	95.654	2462	69	14	11050	13495	16945989	16943550	0	3919
44	FAN2272	42.555	FAN_icon20311807.1	Fvb4	87.568	370	33	7	1	365	20646705	20647066	3.63e-115	416
45	FAN1251	44.095	FAN_iscf00113588.1	Fvb4	94.808	3197	129	20	8981	12161	4685395	4682220	0	4950
46	FAN341	45.579	FAN_iscf00042884.1	Fvb4	97.867	1828	22	2	6544	8371	19074168	19075978	0	3144
47	FAN196	48.568	FAN_iscf00056481.1	Fvb4	92.831	1618	88	11	3236	4842	5766753	5768353	0	2320
48	FAN693	51.184	FAN_iscf00360238.1	Fvb6	86.212	689	57	19	1	672	24599093	24598426	0	712
49	FAN1329	54.163	FAN_iscf00390497.1	Fvb4	95.745	940	4	4	779	1688	2758864	2757931	0	1482
50	FAN1535	55.84	FAN_iscf00168891.1	Fvb4	98.745	2549	6	2	1	2547	1461689	1464213	0	4506
51	FAN802	57.91	FAN_iscf00369897.1	Fvb4	89.122	2767	154	40	1878	4567	16741416	16738720	0	3306
LG4D
1	FAN2306	0	FAN_iscf00026610.1	Fvb4	99.703	337	1	0	1	337	19090686	19091022	6.75e-176	617
2	FAN2391	0	FAN_iscf00244831.1	Fvb4	98.109	4759	47	13	114	4853	26216628	26221362	0	8250
3	FAN2704	0	FAN_iscf00153954.1	Fvb2	97.972	1134	6	5	1835	2953	8141156	8142287	0	1951
4	FAN2990	0	FAN_iscf00171678.1	Fvb4	97.38	458	12	0	1	458	27302904	27303361	0	780
5	FAN3156	0	FAN_iscf00316964.1	Fvb4	88.389	689	31	16	2	658	18441442	18442113	0	784
6	FAN3173	0	FAN_icon19705703.1	Fvb4	94.328	335	10	6	1	335	5747652	5747977	5.44e-142	505
7	FAN3189	0	FAN_iscf00003927.1	Fvb4	95.987	2542	72	11	1181	3693	4845206	4842666	0	4102
8	FAN3282	0	FAN_iscf00118676.1	Fvb4	95.813	2508	58	12	3655	6135	19274530	19277017	0	4006
9	FAN3568	0	FAN_icon19783931.1	Fvb4	95.467	353	4	2	1	345	24479022	24478674	1.98e-156	553
10	FAN3635	0	FAN_iscf00085890.1	Fvb4	97.26	657	14	3	1	653	26430968	26431624	0	1110
11	FAN3660	0	FAN_iscf00153954.1	Fvb2	97.972	1134	6	5	1835	2953	8141156	8142287	0	1951
12	FAN3883	0	FAN_iscf00108937.1	Fvb4	95.437	1030	34	9	1	1021	16932398	16931373	0	1629
13	FAN3900	0	FAN_iscf00128065.1	Fvb4	96.749	1784	43	5	1	1774	4396453	4398231	0	2959
14	FAN3914	0	FAN_iscf00140339.1	Fvb4	89.128	883	61	13	736	1611	1120790	1119936	0	1066
15	FAN4098	0	FAN_icon20096507.1	Fvb4	95.214	397	19	0	1	397	31521025	31521421	3.72e-179	628
16	FAN4162	0	FAN_iscf00086395.1	Fvb4	89.043	1296	56	31	1	1227	33498276	33496998	0	1528
17	FAN4539	0	FAN_iscf00153954.1	Fvb2	97.972	1134	6	5	1835	2953	8141156	8142287	0	1951
18	FAN4700	0	FAN_iscf00392410.1	Fvb4	93.129	2314	86	18	1	2244	27394211	27391901	0	3325
19	FAN4418	0	FAN_iscf00029927.1	Fvb4	97.537	2071	39	6	4807	6866	27617013	27619082	0	3531
20	FAN4232	2.139	FAN_icon20096507.1	Fvb4	95.214	397	19	0	1	397	31521025	31521421	3.72e-179	628
21	FAN2299	8.212	FAN_iscf00019061.1	Fvb4	92.453	954	26	19	1	914	27476299	27477246	0	1321
22	FAN3080	10.489	FAN_iscf00019061.1	Fvb4	92.453	954	26	19	1	914	27476299	27477246	0	1321
23	FAN2348	15.489	FAN_iscf00130693.1	Fvb4	94.304	1071	56	2	1	1066	33073257	33074327	0	1635
24	FAN4427	18.396	FAN_iscf00037955.1	Fvb4	96.281	2178	57	11	1	2160	33426195	33424024	0	3552
25	FAN2979	20.032	FAN_iscf00153053.1	Fvb4	95.342	4079	133	22	1437	5481	27590272	27594327	0	6427
26	FAN2833	20.955	FAN_iscf00339821.1	Fvb4	95.031	483	20	3	1	479	33110859	33111341	0	756
27	FAN3762	21.329	FAN_iscf00007138.1	Fvb4	92.602	392	12	3	1	385	28332392	28332011	2.18e-154	547
28	FAN3835	22.125	FAN_iscf00069075.1	Fvb4	97.549	1061	26	0	1	1061	27431775	27432835	0	1816
29	FAN3454	22.189	FAN_icon19876281.1	Fvb4	91.153	373	12	9	6	358	29503860	29503489	2.12e-136	486
30	FAN2894	22.427	FAN_iscf00007138.1	Fvb4	92.602	392	12	3	1	385	28332392	28332011	2.18e-154	547
31	FAN4165	22.511	FAN_iscf00097134.1	Fvb4	98.109	1639	22	3	1	1639	28767780	28769409	0	2846
32	FAN3064	22.64	FAN_icon20338267.1	Fvb4	97.032	438	24	20	25	462	30876947	30876510	0	737
33	FAN2387	23.133	FAN_iscf00235487.1	Fvb4	94.417	412	9	4	1	399	30503555	30503965	6.25e-177	621
34	FAN4225	23.833	FAN_iscf00361183.1	Fvb4	94.844	737	19	11	1	720	30741721	30740987	0	1133
35	FAN3354	24.323	FAN_iscf00207522.1	Fvb4	98.684	1444	19	0	1981	3424	32318115	32316672	0	2562
36	FAN2768	25.898	FAN_iscf00236335.1	Fvb4	96.653	986	28	3	2070	3052	33140564	33139581	0	1633
37	FAN4242	29.861	FAN_iscf00003927.1	Fvb4	95.987	2542	72	11	1181	3693	4845206	4842666	0	4102
38	FAN2912	30.222	FAN_iscf00018696.1	Fvb4	96.232	2521	70	13	8174	10686	27219914	27217411	0	4106
39	FAN3003	32.963	FAN_iscf00204337.1	Fvb4	99.472	1136	5	1	1	1136	25255156	25254022	0	2063
40	FAN4676	32.98	FAN_iscf00343110.1	Fvb4	95.071	1623	52	10	1522	3141	25283081	25281484	0	2529
41	FAN2535	32.998	FAN_iscf00389304.1	Fvb4	99.782	459	0	1	2277	2734	25249980	25249522	0	841
42	FAN2857	32.999	FAN_iscf00389304.1	Fvb4	99.782	459	0	1	2277	2734	25249980	25249522	0	841
43	FAN2528	33.014	FAN_iscf00361541.1	Fvb4	88.544	419	19	14	1	410	26816583	26816185	1.66e-134	481
44	FAN2964	34.464	FAN_iscf00130960.1	Fvb4	92.632	380	13	4	409	782	26008758	26008388	1.61e-149	532
45	FAN3913	35.494	FAN_iscf00137891.1	Fvb4	97.091	5672	98	28	23603	29236	24245978	24251620	0	9498
46	FAN4129	36.171	FAN_iscf00003927.1	Fvb4	95.987	2542	72	11	1181	3693	4845206	4842666	0	4102
47	FAN2693	37.224	FAN_iscf00137891.1	Fvb4	97.091	5672	98	28	23603	29236	24245978	24251620	0	9498
48	FAN3758	38.444	FAN_iscf00003927.1	Fvb4	95.987	2542	72	11	1181	3693	4845206	4842666	0	4102
49	FAN3749	39.941	FAN_icon20547968.1	Fvb4	89.79	333	2	0	9	331	24595240	24594920	2.76e-112	407
50	FAN4431	41.93	FAN_iscf00040982.1	Fvb4	97.505	1042	17	4	5923	6955	21752884	21753925	0	1772
51	FAN3943	43.506	FAN_iscf00171554.1	Fvb4	100	435	0	0	239	673	24533193	24533627	0	804
52	FAN4362	44.33	FAN_iscf00384092.1	Fvb4	97.055	747	12	2	1328	2068	1370012	1370754	0	1249
53	FAN3065	44.878	FAN_icon20409753.1
54	FAN3164	45.384	FAN_iscf00369931.1	Fvb4	93.766	770	24	5	1563	2331	23126333	23127079	0	1134
55	FAN4302	47.809	FAN_iscf00174060.1	Fvb4	91.088	1728	60	22	1944	3649	3198010	3196355	0	2252
56	FAN3876	48.972	FAN_iscf00099833.1	Fvb2	81.964	4358	686	48	2222	6541	23528684	23524389	0	3602
57	FAN3923	49.775	FAN_iscf00152503.1	Fvb4	96.468	821	27	2	1	819	4244487	4243667	0	1354
58	FAN4385	50.269	FAN_iscf00003927.1	Fvb4	95.987	2542	72	11	1181	3693	4845206	4842666	0	4102
59	FAN3337	50.275	FAN_iscf00183494.1	Fvb4	98.469	980	14	1	1	979	3287899	3286920	0	1725
60	FAN2441	54.098	FAN_icon20163631.1	Fvb4	99.515	412	13	0	1	412	22705713	22705302	0	750
61	FAN3952	55.422	FAN_iscf00179150.1	Fvb4	96.697	545	14	4	95	636	3744397	3743854	0	904
62	FAN3223	64.416	FAN_iscf00041637.1	Fvb3	91.226	1379	94	18	2265	3629	12065304	12066669	0	1851
63	FAN4608	64.523	FAN_iscf00243177.1	Fvb4	95.262	802	22	3	1	786	7418658	7417857	0	1256
64	FAN3088	65.421	FAN_iscf00041637.1	Fvb3	91.226	1379	94	18	2265	3629	12065304	12066669	0	1851
65	FAN3468	71.343	FAN_icon20438235.1	Fvb4	84.388	474	12	7	69	495	14061286	14061756	3.13e-116	420
66	FAN4506	80.282	FAN_iscf00121166.1	Fvb4	98.823	4332	22	9	381	4710	15296326	15300630	0	7690
LG5A1
1	FAN564	0	FAN_iscf00003489.1	Fvb5	90.725	938	34	17	1700	2594	1124384	1125311	0	1201
2	FAN1858	7.977	FAN_iscf00086794.1	Fvb5	95.266	1035	29	7	1	1034	684898	683883	0	1622
3	FAN1502	11.35	FAN_iscf00124568.1	Fvb3	95.301	2511	81	23	9902	12393	21033497	21035989	0	3949
4	FAN1431	12.986	FAN_iscf00056349.1	Fvb5	95.042	2602	76	22	1	2572	450976	448398	0	4041
5	FAN2247	17.523	FAN_icon19417585.1	Fvb5	96.743	307	9	1	1	306	918028	918334	1.06e-143	510
6	FAN1038	19.619	FAN_iscf00258226.1	Fvb5	96.33	327	11	1	1	327	1461348	1461023	1.02e-150	536
7	FAN2175	20.64	FAN_iscf00258226.1	Fvb5	96.33	327	11	1	1	327	1461348	1461023	1.02e-150	536
8	FAN811	20.641	FAN_icon19650941.1	Fvb5	91.117	349	9	5	1	329	319932	320278	1.96e-126	453
9	FAN728	21.769	FAN_iscf00081069.1	Fvb5	96.679	2078	46	8	914	2989	2174325	2172269	0	3434
10	FAN1065	25.149	FAN_iscf00334714.1	Fvb5	93.409	1502	46	26	1	1483	1119516	1118049	0	2176
11	FAN1807	30.334	FAN_icon19417585.1	Fvb5	96.743	307	9	1	1	306	918028	918334	1.06e-143	510
12	FAN758	33.886	FAN_iscf00198694.1	Fvb5	95.446	1691	45	17	4890	6554	1443800	1445484	0	2667
13	FAN1164	47.204	FAN_iscf00181074.1	Fvb5	98.802	1836	19	3	97	1930	2287227	2289061	0	3265
LG5A2
1	FAN34	0	FAN_iscf00052136.1	Fvb5	93.227	812	35	7	3	798	9861778	9860971	0	1177
2	FAN109	13.371	FAN_iscf00222032.1	Fvb5	92.587	1983	53	33	1360	3307	7761880	7763803	0	2761
3	FAN348	23.732	FAN_iscf00052908.1	Fvb5	98.547	413	6	0	81	493	8723368	8722956	0	730
4	FAN2227	28.251	FAN_iscf00353479.1	Fvb3	89.261	1164	107	8	70	1220	4875957	4874799	0	1441
5	FAN1795	28.283	FAN_iscf00290095.1	Fvb5	91.376	487	17	10	1	475	9084628	9084155	0	643
6	FAN147	28.349	FAN_iscf00353479.1	Fvb3	89.261	1164	107	8	70	1220	4875957	4874799	0	1441
7	FAN1712	29.17	FAN_icon20376755.1	Fvb5	92.798	486	16	2	1	469	7581891	7582374	0	686
8	FAN1099	29.283	FAN_icon19912359.1	Fvb5	92.761	373	6	6	1	361	7608512	7608149	2.12e-146	520
9	FAN1097	30.148	FAN_icon19828217.1	Fvb5	92.308	351	10	2	1	351	7670961	7670628	2.68e-135	483
10	FAN1693	31.505	FAN_icon19901763.1	Fvb5	92.935	368	8	9	1	355	9766337	9765975	2.11e-146	520
11	FAN676	34.478	FAN_iscf00290095.1	Fvb5	91.376	487	17	10	1	475	9084628	9084155	0	643
12	FAN668	40.97	FAN_iscf00280849.1	Fvb5	94.177	1597	59	9	3028	4619	8719655	8718088	0	2403
13	FAN55	44.429	FAN_iscf00094662.1	Fvb5	98.71	620	8	0	409	1028	9007682	9007063	0	1101
LG5B
1	FAN1402	0	FAN_iscf00040340.1	Fvb5	99.224	1160	4	1	1	1155	18392776	18393935	0	2087
2	FAN1884	20.94	FAN_iscf00158396.1	Fvb5	90.815	2036	99	31	2212	4187	17401289	17399282	0	2643
3	FAN609	22.768	FAN_iscf00101185.1	Fvb5	98.843	1297	9	3	1812	3102	18410022	18408726	0	2307
4	FAN701	23.092	FAN_icon20414459.1	Fvb5	98.167	491	9	0	2	492	18339154	18338664	0	857
5	FAN354	35.425	FAN_iscf00064138.1	Fvb5	98.69	4200	40	6	1	4192	11646974	11642782	0	7437
6	FAN2105	40.6	FAN_iscf00153461.1	Fvb5	94.547	3301	120	19	881	4165	7657347	7660603	0	5044
7	FAN2280	46.458	FAN_icon20685180.1	Fvb5	99.576	708	3	0	1	708	8156114	8155407	0	1291
8	FAN406	47.55	FAN_iscf00126468.1	Fvb5	98.359	2011	21	3	1	2004	4743906	4741901	0	3520
9	FAN2008	49.31	FAN_iscf00052908.1	Fvb5	98.547	413	6	0	81	493	8723368	8722956	0	730
10	FAN1133	52.208	FAN_iscf00025744.1	Fvb5	97.729	1277	29	0	460	1736	6350214	6348938	0	2198
11	FAN961	56.434	FAN_iscf00152886.1	Fvb5	99.714	699	2	0	1	699	6515332	6514634	0	1280
12	FAN1806	57.325	FAN_iscf00395564.1	Fvb5	99.404	2012	11	1	1	2011	6861835	6863846	0	3648
13	FAN1982	58.512	FAN_iscf00025912.1	Fvb5	96.029	1234	32	7	1084	2309	7772603	7773827	0	1991
14	FAN666	66.307	FAN_iscf00269609.1	Fvb5	99.585	482	2	0	1	482	3892202	3891721	0	880
15	FAN133	66.311	FAN_iscf00287422.1	Fvb5	98.516	1078	8	1	1291	2368	4015629	4014560	0	1895
16	FAN959	66.327	FAN_iscf00151978.1	Fvb6	97.745	1375	21	4	177	1549	33451634	33450268	0	2359
17	FAN1398	66.334	FAN_iscf00037147.1	Fvb5	98.76	2501	8	3	1	2498	4922766	4925246	0	4425
18	FAN1873	66.343	FAN_iscf00129337.1	Fvb5	99.1	1555	12	1	1689	3241	3770313	3768759	0	2793
19	FAN765	66.886	FAN_iscf00219879.1	Fvb5	98.737	4752	35	8	1	4744	4912684	4907950	0	8419
20	FAN319	68.251	FAN_iscf00022124.1	Fvb5	96.499	714	19	3	1	708	5534207	5533494	0	1175
21	FAN2211	68.348	FAN_iscf00322307.1	Fvb5	99.389	3762	16	3	1	3761	5424974	5428729	0	6813
22	FAN1859	70.162	FAN_iscf00086998.1	Fvb5	97.996	1397	6	4	1	1381	5207949	5209339	0	2405
23	FAN100	73.18	FAN_iscf00193788.1	Fvb5	97.578	1899	35	7	1	1894	5695045	5696937	0	3241
24	FAN1895	81.787	FAN_iscf00193070.1	Fvb5	100	465	0	0	1	465	5384215	5383751	0	859
LG5C
1	FAN23	0	FAN_iscf00035677.1	Fvb5	93.846	2405	86	24	98	2460	481479	479095	0	3565
2	FAN82	4.131	FAN_iscf00156383.1	Fvb5	89.692	1135	29	28	1	1053	226438	227566	0	1367
3	FAN1197	5.752	FAN_iscf00337754.1	Fvb5	90.783	651	29	10	5	627	130730	131377	0	841
4	FAN382	7.847	FAN_iscf00093187.1	Fvb5	95.932	2606	69	12	1	2605	412107	409538	0	4191
5	FAN330	12.316	FAN_iscf00034832.1	Fvb5	96.527	1958	55	3	1744	3688	8965062	8963105	0	3227
6	FAN1185	14.604	FAN_iscf00280849.1	Fvb5	94.177	1597	59	9	3028	4619	8719655	8718088	0	2403
7	FAN1416	17.509	FAN_iscf00046157.1	Fvb5	96.247	746	12	5	2082	2825	3914588	3915319	0	1208
8	FAN1738	19.321	FAN_iscf00046157.1	Fvb5	96.247	746	12	5	2082	2825	3914588	3915319	0	1208
9	FAN184	20.971	FAN_iscf00025295.1	Fvb5	99.529	3400	8	6	3315	6712	3934836	3931443	0	6183
10	FAN318	21.848	FAN_iscf00021287.1	Fvb5	91.322	2178	73	35	371	2467	2778375	2776233	0	2868
11	FAN181	21.978	FAN_iscf00022718.1	Fvb5	90.009	1091	55	27	1664	2728	2611731	2610669	0	1362
12	FAN1759	22.116	FAN_iscf00110190.1	Fvb5	94.845	679	24	9	1	676	2786016	2785346	0	1050
13	FAN861	22.81	FAN_iscf00029610.1	Fvb5	89.135	948	88	8	1	945	13986435	13985500	0	1166
14	FAN654	23.772	FAN_iscf00231913.1	Fvb5	99.142	4548	31	4	1	4546	3990678	3995219	0	8176
15	FAN1749	26.126	FAN_iscf00083337.1	Fvb5	94.749	1352	33	12	865	2211	10229647	10230965	0	2069
16	FAN300	27.294	FAN_iscf00001142.1	Fvb5	95.051	2142	67	17	97	2217	7807134	7805011	0	3332
17	FAN510	28.457	FAN_iscf00351743.1	Fvb5	93.726	526	11	9	1	519	5785295	5784785	0	769
18	FAN799	29.228	FAN_iscf00360653.1	Fvb5	96.404	1001	19	5	1458	2446	7130290	7131285	0	1633
19	FAN283	29.248	FAN_iscf00360653.1	Fvb5	96.404	1001	19	5	1458	2446	7130290	7131285	0	1633
20	FAN742	29.276	FAN_iscf00129386.1	Fvb5	91.502	859	47	11	299	1145	9367831	9368675	0	1158
21	FAN1187	29.404	FAN_iscf00283189.1	Fvb5	93.836	1022	39	6	1234	2250	6880739	6879737	0	1517
22	FAN2192	30.433	FAN_iscf00283189.1	Fvb5	93.836	1022	39	6	1234	2250	6880739	6879737	0	1517
23	FAN160	30.436	FAN_icon20296649.1	Fvb5	95.759	448	16	2	1	448	6514586	6515030	0	719
24	FAN80	30.52	FAN_iscf00151589.1	Fvb5	98.107	2113	22	3	1	2102	5799092	5796987	0	3664
25	FAN1599	30.682	FAN_iscf00255889.1	Fvb4	89.648	1903	171	9	5435	7314	3018461	3020360	0	2399
26	FAN1234	31.874	FAN_iscf00046218.1	Fvb7	97.161	1092	17	5	473	1562	6929045	6927966	0	1832
27	FAN1327	32.757	FAN_iscf00379660.1	Fvb5	97.616	2601	40	16	1	2598	6752822	6750241	0	4440
28	FAN766	33.406	FAN_iscf00222032.1	Fvb5	92.587	1983	53	33	1360	3307	7761880	7763803	0	2761
29	FAN962	34.866	FAN_iscf00153461.1	Fvb5	94.547	3301	120	19	881	4165	7657347	7660603	0	5044
30	FAN967	36.316	FAN_iscf00160974.1	Fvb5	92.308	559	20	9	311	847	6622037	6622594	0	773
31	FAN2255	37.465	FAN_icon19886059.1	Fvb5	94.262	366	3	3	1	359	9973401	9973047	1.24e-153	544
32	FAN320	37.584	FAN_iscf00023485.1	Fvb4	86.406	743	59	16	2531	3243	5900415	5899685	0	774
33	FAN128	38.662	FAN_iscf00280849.1	Fvb5	94.177	1597	59	9	3028	4619	8719655	8718088	0	2403
34	FAN764	40.584	FAN_iscf00219138.1	Fvb5	91.007	556	10	6	2066	2605	9091329	9091860	0	713
35	FAN457	42.308	FAN_iscf00206802.1	Fvb5	96.977	1588	27	7	822	2399	10445687	10444111	0	2647
36	FAN298	44.336	FAN_iscf00000595.1	Fvb5	95.232	734	20	1	1	719	12810849	12811582	0	1147
37	FAN1583	44.509	FAN_iscf00223238.1	Fvb7	88.403	526	41	11	4	510	8489213	8488689	6.71e-175	616
38	FAN1172	44.992	FAN_iscf00223238.1	Fvb7	88.403	526	41	11	4	510	8489213	8488689	6.71e-175	616
39	FAN482	46.314	FAN_iscf00271662.1	Fvb5	90.73	1575	92	26	1	1548	16805289	16803742	0	2050
40	FAN2013	47.59	FAN_iscf00056820.1	Fvb5	99.671	2126	5	1	3775	5900	12904450	12906573	0	3886
41	FAN1935	50.156	FAN_iscf00361249.1	Fvb5	97.527	1658	37	3	1	1657	18348768	18347114	0	2832
42	FAN271	51.091	FAN_iscf00271662.1	Fvb5	90.73	1575	92	26	1	1548	16805289	16803742	0	2050
43	FAN1634	52.797	FAN_iscf00295829.1	Fvb5	96.703	91	3	0	1	91	28132639	28132729	1.43e-35	152
44	FAN1919	53.832	FAN_iscf00295829.1	Fvb5	96.703	91	3	0	1	91	28132639	28132729	1.43e-35	152
45	FAN1864	56.103	FAN_iscf00088970.1	Fvb5	96.432	1121	30	6	1903	3019	21847101	21848215	0	1840
46	FAN2290	58.359	FAN_icon20828054.1	Fvb3	70.325	893	222	38	46	921	28531406	28530540	7.41e-32	141
47	FAN250	58.533	FAN_iscf00196946.1	Fvb5	97.149	456	13	0	1	456	21557553	21557098	0	771
48	FAN450	58.609	FAN_iscf00196946.1	Fvb5	97.149	456	13	0	1	456	21557553	21557098	0	771
49	FAN236	60.484	FAN_iscf00168496.1	Fvb5	90.737	475	22	6	311	783	24297189	24297643	2.24e-174	614
50	FAN11	61.441	FAN_iscf00017002.1	Fvb5	96.141	596	9	4	1	592	13202741	13202156	0	961
51	FAN254	64.492	FAN_iscf00223008.1	Fvb5	93.204	412	11	4	1	398	24122595	24123003	1.9e-167	590
52	FAN1875	66.18	FAN_iscf00132260.1	Fvb5	97.102	1760	25	5	4802	6535	24326232	24324473	0	2944
53	FAN1177	70.314	FAN_iscf00253999.1	Fvb5	98.933	1125	7	4	1	1124	17240279	17239159	0	2006
54	FAN277	72.799	FAN_iscf00321833.1	Fvb5	98.188	828	13	2	1	828	15079540	15080365	0	1445
LG5D
3	FAN2476	0	FAN_iscf00044799.1	Fvb5	99.194	8938	39	9	1	8930	22774889	22783801	0	16076
9	FAN3011	0	FAN_iscf00232077.1	Fvb5	99.512	410	2	0	1	410	23144205	23144614	0	747
12	FAN3363	0	FAN_iscf00226719.1	Fvb5	94.236	347	15	3	2489	2835	26668239	26668580	3.98e-147	525
14	FAN3428	0	FAN_iscf00357220.1	Fvb5	98.789	3552	24	7	1	3543	22789655	22786114	0	6303
16	FAN3572	0	FAN_icon20104163.1	Fvb5	100	398	0	0	1	398	22733585	22733982	0	736
18	FAN3836	0	FAN_iscf00069786.1	Fvb5	88.35	206	13	7	316	514	25379907	25380108	3.48e-61	237
19	FAN3857	0	FAN_iscf00083601.1	Fvb5	99.373	957	6	0	867	1823	27892042	27892998	0	1735
20	FAN3920	0	FAN_iscf00151033.1	Fvb5	95.638	1513	61	5	590	2099	21228806	21230316	0	2423
22	FAN4156	0	FAN_iscf00072448.1	Fvb5	100	488	0	0	1	488	21704158	21703671	0	902
23	FAN4327	0	FAN_iscf00222255.1	Fvb5	98.752	3846	40	7	1	3841	22936325	22940167	0	6830
30	FAN2656	11.004	FAN_iscf00104879.1	Fvb6	93.445	1190	33	16	1	1189	27320342	27319197	0	1724
31	FAN4478	14.245	FAN_iscf00085083.1	Fvb6	99.774	443	1	0	1	443	27858796	27859238	0	813
32	FAN3467	18.663	FAN_icon20422839.1	Fvb6	94.118	493	25	2	1	489	28242852	28243344	0	747
33	FAN3460	20.091	FAN_icon20099601.1	Fvb6	96.782	404	5	4	1	397	27976568	27976166	0	667
34	FAN2433	27.065	FAN_icon19381219.1	Fvb6	91.536	319	11	2	1	303	33908652	33908334	3.91e-118	425
35	FAN4534	27.438	FAN_iscf00148381.1	Fvb6	96.52	977	14	4	2305	3280	33248132	33247175	0	1598
36	FAN3034	29.146	FAN_iscf00294911.1	Fvb6	87.364	459	27	5	1	453	31950175	31949742	1.27e-139	497
37	FAN2848	29.38	FAN_iscf00366647.1	Fvb6	93.748	4079	148	35	25	4022	31516461	31512409	0	6021
38	FAN3663	31.049	FAN_iscf00160810.1	Fvb6	96.852	1080	24	4	2917	3986	32064632	32065711	0	1797
39	FAN2976	33.672	FAN_iscf00146129.1	Fvb6	98.969	970	7	2	8	977	31440057	31441023	0	1733
40	FAN3665	38.632	FAN_iscf00164995.1	Fvb6	94.146	410	19	2	1	410	34615079	34614675	2.32e-176	619
41	FAN4614	41.461	FAN_iscf00254554.1	Fvb6	89.628	376	22	4	1	359	34852530	34852155	3.58e-129	462
42	FAN2604	44.474	FAN_iscf00055427.1	Fvb6	90.625	896	57	7	1	870	34974826	34975720	0	1164
43	FAN2605	44.687	FAN_iscf00055427.1	Fvb6	90.625	896	57	7	1	870	34974826	34975720	0	1164
44	FAN2413	49.261	FAN_iscf00311239.1	Fvb5	95.624	1097	26	7	1	1095	17199796	17200872	0	1740
45	FAN3605	53.871	FAN_iscf00032298.1	Fvb6	90.754	1644	77	39	963	2563	38536710	38535099	0	2124
46	FAN4126	55.327	FAN_icon20837838.1	Fvb5	99.071	1507	8	1	1	1507	19984372	19985872	0	2700
47	FAN4299	56.533	FAN_iscf00165145.1	Fvb6	99.071	969	9	0	627	1595	36456691	36455723	0	1740
48	FAN4476	59.194	FAN_iscf00082218.1	Fvb4	98.098	841	15	1	1391	2230	5336584	5337424	0	1463
49	FAN4240	60.621	FAN_icon20837838.1	Fvb5	99.071	1507	8	1	1	1507	19984372	19985872	0	2700
50	FAN3097	61.887	FAN_iscf00082784.1	Fvb5	91.815	672	32	12	864	1527	18856839	18856183	0	915
51	FAN2835	62.335	FAN_iscf00344930.1	Fvb6	97.064	1703	30	8	104	1805	37647119	37645436	0	2850
52	FAN3134	64.845	FAN_iscf00209806.1	Fvb1	98.301	4179	47	8	1	4164	12742746	12738577	0	7302
53	FAN4128	64.848	FAN_iscf00003274.1	Fvb5	97.178	4253	46	15	886	5101	20215030	20210815	0	7121
54	FAN3560	64.896	FAN_iscf00339143.1	Fvb5	94.885	1388	15	14	1	1357	18818939	18817577	0	2119
55	FAN2334	65.029	FAN_iscf00091302.1	Fvb5	97.773	2021	14	4	1	1990	20043968	20045988	0	3454
56	FAN3818	65.055	FAN_iscf00057162.1	Fvb5	97.984	645	7	1	1	645	18887143	18887781	0	1114
57	FAN3190	67.01	FAN_iscf00004092.1	Fvb5	96.648	1253	14	5	1354	2578	19276915	19275663	0	2056
58	FAN4604	70.443	FAN_iscf00235992.1	Fvb5	99.491	982	5	0	1	982	23273692	23272711	0	1786
59	FAN4067	72.449	FAN_iscf00357220.1	Fvb5	98.789	3552	24	7	1	3543	22789655	22786114	0	6303
60	FAN3880	73.555	FAN_iscf00107822.1	Fvb6	92.284	3888	146	53	4270	8062	37158130	37161958	0	5376
61	FAN2358	75.301	FAN_iscf00146280.1	Fvb5	99.144	4090	22	7	6337	10423	23262567	23258488	0	7347
62	FAN4605	76.404	FAN_iscf00235992.1	Fvb5	99.491	982	5	0	1	982	23273692	23272711	0	1786
63	FAN2309	80.116	FAN_iscf00029377.1	Fvb5	98.994	2683	26	1	1233	3914	23285510	23282828	0	4804
64	FAN3620	82.586	FAN_iscf00054222.1	Fvb5	98.937	4044	39	3	186	4227	23422418	23418377	0	7227
65	FAN3491	83.878	FAN_iscf00019356.1	Fvb5	99.397	3319	18	1	1	3319	23375006	23378322	0	6017
66	FAN3787	84.807	FAN_iscf00019356.1	Fvb5	99.397	3319	18	1	1	3319	23375006	23378322	0	6017
67	FAN3567	89.972	FAN_icon19760869.1	Fvb5	98.834	343	2	2	1	342	24076433	24076092	1.15e-173	610
68	FAN4084	98.104	FAN_iscf00392158.1	Fvb5	97.392	1227	19	2	872	2097	25438162	25436948	0	2076
69	FAN2450	102.283	FAN_icon20647280.1	Fvb5	93.303	657	22	3	1	657	25751126	25751760	0	950
70	FAN4314	107.434	FAN_iscf00192194.1	Fvb5	96.285	2046	51	6	1	2022	27572445	27574489	0	3334
71	FAN3031	109.828	FAN_iscf00275801.1	Fvb5	99.221	770	5	1	478	1247	27471993	27472761	0	1387
72	FAN2636	111.417	FAN_iscf00083601.1	Fvb5	99.373	957	6	0	867	1823	27892042	27892998	0	1735
73	FAN3267	115.835	FAN_iscf00089417.1	Fvb5	96.358	1565	33	9	6474	8027	27415176	27416727	0	2553
LG6A1
1	FAN3018	0	FAN_iscf00246669.1	Fvb2	97.576	1733	29	7	3	1734	4892008	4893728	0	2955
2	FAN4257	5.368	FAN_iscf00023764.1	Fvb2	99.031	3613	31	2	1099	4708	2632827	2636438	0	6475
3	FAN2320	9.422	FAN_iscf00053530.1	Fvb2	88.136	1298	43	41	1829	3045	3221570	3222837	0	1441
4	FAN3879	12.931	FAN_iscf00104573.1	Fvb2	94.662	1330	35	12	46	1354	2123269	2124583	0	2030
5	FAN2778	14.056	FAN_iscf00246580.1	Fvb2	93.961	828	17	8	4	800	4045062	4044237	0	1221
7	FAN2655	17.74	FAN_iscf00104573.1	Fvb2	94.662	1330	35	12	46	1354	2123269	2124583	0	2030
8	FAN2864	18.266	FAN_icon19486235.1	Fvb2	95.614	228	10	0	8	235	4046446	4046673	2.48e-100	366
9	FAN3865	21.025	FAN_iscf00092825.1	Fvb4	85.413	1282	147	26	1052	2305	2950124	2948855	0	1295
12	FAN3856	27.269	FAN_iscf00082954.1	Fvb6	95.692	1973	61	7	1	1968	2169834	2167881	0	3151
13	FAN3855	28.469	FAN_iscf00082954.1	Fvb6	95.692	1973	61	7	1	1968	2169834	2167881	0	3151
14	FAN3776	28.854	FAN_iscf00012072.1	Fvb2	95.726	1006	20	4	1910	2894	3517720	3516717	0	1598
15	FAN2328	32.357	FAN_iscf00075456.1	Fvb6	96.839	1297	21	5	1	1278	7145578	7146873	0	2150
16	FAN3689	34.612	FAN_iscf00238468.1	Fvb6	97.026	3396	74	8	13494	16882	3086718	3090093	0	5686
18	FAN4118	38.925	FAN_icon20561888.1	Fvb6	96.055	583	17	4	1	577	5130863	5130281	0	944
19	FAN3085	43.066	FAN_iscf00028019.1	Fvb6	93.285	4393	179	43	9979	14330	3439961	3435644	0	6372
21	FAN3227	45.23	FAN_iscf00047990.1	Fvb6	92.992	1427	36	15	2863	4237	2083928	2085342	0	2023
22	FAN2774	46.974	FAN_iscf00244318.1	Fvb6	97.275	844	21	2	747	1589	4295076	4295918	0	1430
23	FAN3194	47.798	FAN_iscf00006128.1	Fvb6	96.299	2432	62	13	8628	11041	4895140	4897561	0	3967
24	FAN2477	48.463	FAN_iscf00044866.1	Fvb6	95.845	2816	61	12	1501	4287	4512324	4515112	0	4501
25	FAN3603	48.629	FAN_iscf00028019.1	Fvb6	93.285	4393	179	43	9979	14330	3439961	3435644	0	6372
26	FAN4470	48.842	FAN_iscf00081080.1	Fvb2	88.247	1038	106	6	10766	11797	667185	668212	0	1227
27	FAN2305	48.901	FAN_iscf00025746.1	Fvb6	89.423	1248	80	22	2613	3840	5450951	5452166	0	1526
28	FAN2907	48.913	FAN_iscf00017385.1	Fvb6	95	3140	82	24	1	3076	3217397	3214269	0	4859
29	FAN3813	48.942	FAN_iscf00045844.1	Fvb6	93.214	3463	105	51	2429	5839	4124310	4120926	0	4974
30	FAN2711	49.779	FAN_iscf00161121.1	Fvb6	90.028	1775	86	32	6690	8418	5622537	5620808	0	2213
31	FAN2819	50.814	FAN_iscf00321430.1	Fvb6	92.605	1163	28	11	1790	2918	2784037	2782899	0	1618
32	FAN3369	51.493	FAN_iscf00238468.1	Fvb6	97.026	3396	74	8	13494	16882	3086718	3090093	0	5686
33	FAN3529	54.119	FAN_iscf00144868.1	Fvb6	94.533	439	11	9	1	427	6088582	6088145	0	665
34	FAN3130	54.589	FAN_iscf00184651.1	Fvb6	97.239	1666	36	2	304	1959	7103534	7105199	0	2813
35	FAN4195	56.954	FAN_iscf00162020.1	Fvb6	85.799	338	29	6	1	326	6668335	6668665	1.58e-92	340
37	FAN2671	59.206	FAN_iscf00115528.1	Fvb6	98.408	2387	19	3	1798	4166	6726116	6723731	0	4180
38	FAN4591	61.616	FAN_iscf00220364.1	Fvb6	96.831	1136	28	3	1668	2799	7249927	7251058	0	1892
LG6A2
1	FAN1259	0	FAN_iscf00137444.1	Fvb6	93.958	2499	103	25	2668	5143	1748501	1750974	0	3735
2	FAN2091	4.22	FAN_iscf00137444.1	Fvb6	93.958	2499	103	25	2668	5143	1748501	1750974	0	3735
3	FAN637	10.363	FAN_iscf00180657.1	Fvb2	88.456	2027	196	20	3479	5482	10633963	10631952	0	2412
4	FAN152	10.763	FAN_iscf00380429.1	Fvb6	92.461	703	15	9	1	666	70354	71055	0	970
5	FAN158	10.847	FAN_icon20035715.1	Fvb6	96.285	323	12	0	1	323	2286739	2287061	1.04e-149	531
6	FAN197	10.896	FAN_iscf00059821.1	Fvb6	93.197	1808	83	20	8184	9976	1604933	1606715	0	2621
7	FAN2078	11.032	FAN_iscf00126938.1	Fvb6	96.176	4472	129	14	8599	13034	372847	377312	0	7273
8	FAN1559	11.369	FAN_iscf00195374.1	Fvb6	95.522	1541	41	13	1281	2803	9382801	9381271	0	2438
9	FAN1102	12.298	FAN_icon20035715.1	Fvb6	96.285	323	12	0	1	323	2286739	2287061	1.04e-149	531
10	FAN901	14.005	FAN_iscf00074037.1	Fvb6	95.579	2737	84	14	7781	10493	2295106	2292383	0	4349
11	FAN222	15.747	FAN_iscf00126938.1	Fvb6	96.176	4472	129	14	8599	13034	372847	377312	0	7273
12	FAN267	18.238	FAN_iscf00262597.1	Fvb6	98.654	1560	21	0	2034	3593	585662	584103	0	2765
13	FAN824	28.281	FAN_icon20561888.1	Fvb6	96.055	583	17	4	1	577	5130863	5130281	0	944
14	FAN1411	29.421	FAN_iscf00043743.1	Fvb6	96.46	678	14	2	1	670	5060462	5061137	0	1110
15	FAN1731	30.904	FAN_iscf00011364.1	Fvb6	94.428	2638	92	33	5638	8228	8347729	8350358	0	4006
16	FAN309	34.52	FAN_iscf00008876.1	Fvb6	88.422	4042	260	85	945	4900	5245931	5249850	0	4680
17	FAN470	34.785	FAN_iscf00239756.1	Fvb6	94.893	1919	56	25	4788	6695	7347299	7349186	0	2963
18	FAN887	34.794	FAN_iscf00053068.1	Fvb6	94.04	990	43	4	1	984	8571203	8570224	0	1487
19	FAN1021	36.296	FAN_iscf00239756.1	Fvb6	94.893	1919	56	25	4788	6695	7347299	7349186	0	2963
20	FAN429	38.065	FAN_iscf00161121.1	Fvb6	90.028	1775	86	32	6690	8418	5622537	5620808	0	2213
21	FAN49	39.464	FAN_iscf00084302.1	Fvb1	88.342	1484	117	22	4984	6440	11645796	11644342	0	1731
22	FAN2162	42.358	FAN_iscf00245729.1	Fvb6	94.792	576	11	5	1	575	9423872	9424429	0	880
23	FAN1931	45.337	FAN_iscf00355876.1	Fvb6	91.917	1732	108	19	2	1716	6703654	6705370	0	2394
LG6B1
1	FAN1173	0	FAN_iscf00227476.1	Fvb6	92.987	3893	187	32	1	3848	1664584	1660733	0	5598
2	FAN2028	2.572	FAN_iscf00073659.1	Fvb6	98.253	1431	21	1	1	1427	7145137	7143707	0	2501
3	FAN1163	7.415	FAN_iscf00166237.1	Fvb6	92.308	1937	106	27	1	1907	5620293	5622216	0	2712
4	FAN971	9.82	FAN_iscf00166237.1	Fvb6	92.308	1937	106	27	1	1907	5620293	5622216	0	2712
5	FAN972	11.67	FAN_iscf00166237.1	Fvb6	92.308	1937	106	27	1	1907	5620293	5622216	0	2712
6	FAN111	12.972	FAN_iscf00226778.1	Fvb6	95.805	1597	38	10	1	1581	6824358	6825941	0	2551
7	FAN237	16.793	FAN_iscf00174083.1	Fvb2	94.962	397	16	4	1007	1402	7770281	7769888	9.68e-176	619
8	FAN1546	17.611	FAN_iscf00185336.1	Fvb6	89.088	669	21	19	429	1075	3546774	3546136	0	784
9	FAN736	18.844	FAN_iscf00107737.1	Fvb6	95.954	2249	63	6	619	2867	2195182	2197402	0	3624
10	FAN388	19.463	FAN_iscf00109452.1	Fvb6	94.685	715	14	1	2576	3266	2346027	2345313	0	1088
11	FAN744	20.159	FAN_iscf00137568.1	Fvb6	94.387	677	33	3	2059	2735	2652980	2653651	0	1035
12	FAN248	20.612	FAN_iscf00193937.1	Fvb1	78.702	493	83	12	3	484	3714965	3714484	7.76e-83	309
13	FAN1078	21.552	FAN_iscf00355876.1	Fvb6	91.917	1732	108	19	2	1716	6703654	6705370	0	2394
14	FAN226	21.874	FAN_iscf00138927.1	Fvb6	95.431	766	32	2	2591	3356	3359390	3360152	0	1218
15	FAN1323	22.148	FAN_iscf00355876.1	Fvb6	91.917	1732	108	19	2	1716	6703654	6705370	0	2394
16	FAN93	23.191	FAN_iscf00182378.1	Fvb6	89.94	835	81	2	1	832	6623808	6624642	0	1074
17	FAN441	23.246	FAN_iscf00182378.1	Fvb6	89.94	835	81	2	1	832	6623808	6624642	0	1074
18	FAN825	24.615	FAN_icon20572440.1	Fvb6	95.897	585	24	0	1	585	6953804	6953220	0	948
19	FAN396	25.07	FAN_iscf00115528.1	Fvb6	98.408	2387	19	3	1798	4166	6726116	6723731	0	4180
20	FAN1179	25.615	FAN_iscf00259743.1	Fvb6	97.135	733	12	3	1660	2392	7579661	7580384	0	1229
21	FAN403	27.656	FAN_iscf00123756.1	Fvb6	97.259	3430	51	19	1543	4950	10302169	10298761	0	5773
22	FAN402	27.99	FAN_iscf00123756.1	Fvb6	97.259	3430	51	19	1543	4950	10302169	10298761	0	5773
23	FAN1360	29.536	FAN_iscf00004964.1	Fvb6	93.604	3377	132	27	9425	12746	11760328	11763675	0	4963
24	FAN707	30.013	FAN_iscf00001491.1	Fvb6	94.046	655	19	8	2	637	9413264	9412611	0	976
25	FAN1857	30.039	FAN_iscf00085912.1	Fvb6	97.065	3169	65	11	8554	11706	10366027	10362871	0	5312
26	FAN2149	30.403	FAN_iscf00221352.1	Fvb6	87.5	784	84	12	1307	2083	15621592	15622368	0	893
27	FAN2265	31.162	FAN_icon20190965.1	Fvb6	99.043	418	4	0	1	418	9230780	9230363	0	750
28	FAN1420	31.735	FAN_iscf00048546.1	Fvb6	96.293	3426	100	15	10201	13616	9734888	9731480	0	5598
29	FAN874	32.573	FAN_iscf00039755.1	Fvb6	89.652	1981	128	33	1582	3527	9344879	9342941	0	2451
30	FAN1	33.302	FAN_iscf00000524.1	Fvb2	94.94	2411	111	5	6704	9104	24663044	24660635	0	3766
31	FAN25	34.54	FAN_iscf00039755.1	Fvb6	89.652	1981	128	33	1582	3527	9344879	9342941	0	2451
32	FAN884	35.808	FAN_iscf00046458.1	Fvb6	97.065	1942	52	3	1	1938	8758376	8756436	0	3265
33	FAN2075	36.544	FAN_iscf00039755.1	Fvb6	89.652	1981	128	33	1582	3527	9344879	9342941	0	2451
34	FAN2226	37.609	FAN_iscf00346117.1	Fvb6	95.482	841	16	5	620	1442	11200023	11200859	0	1323
35	FAN1488	38.601	FAN_iscf00108727.1	Fvb6	91.135	2538	156	28	7062	9575	14927092	14924600	0	3376
36	FAN653	38.673	FAN_iscf00223227.1	Fvb6	96.651	209	6	1	335	542	15022833	15023041	7.73e-94	346
37	FAN1300	43.718	FAN_iscf00258149.1	Fvb6	97.101	483	10	2	3	485	4447818	4447340	0	811
38	FAN47	49.135	FAN_iscf00082954.1	Fvb6	95.692	1973	61	7	1	1968	2169834	2167881	0	3151
39	FAN1067	50.062	FAN_iscf00335554.1	Fvb6	96.529	1354	31	8	1	1350	9202002	9203343	0	2226
40	FAN38	54.448	FAN_iscf00057517.1	Fvb6	99.711	692	2	0	1	692	5403100	5403791	0	1267
41	FAN1487	54.781	FAN_iscf00108645.1	Fvb6	96.701	576	19	0	1	576	10247687	10248262	0	959
LG6B2
1	FAN3781	0	FAN_iscf00016820.1	Fvb6	93.061	3430	229	8	4535	7959	13546949	13543524	0	5007
2	FAN2344	5.317	FAN_iscf00114528.1	Fvb6	95.076	589	27	1	1	589	9357533	9358119	0	926
3	FAN4001	6.995	FAN_iscf00245729.1	Fvb6	94.792	576	11	5	1	575	9423872	9424429	0	880
4	FAN3610	10.54	FAN_iscf00037985.1	Fvb6	97.117	2185	49	6	1	2173	9230828	9233010	0	3674
5	FAN2620	11.831	FAN_iscf00066567.1	Fvb6	97.643	4285	55	14	8537	12806	9519675	9515422	0	7312
6	FAN3802	12.641	FAN_iscf00033145.1	Fvb6	99.154	1182	10	0	1320	2501	6569622	6570803	0	2128
7	FAN2364	15.808	FAN_iscf00158136.1	Fvb6	94.045	487	18	4	1	478	10027089	10026605	0	728
8	FAN2614	17.59	FAN_iscf00060164.1	Fvb6	93.822	1214	45	14	494	1704	9337858	9336672	0	1799
9	FAN3115	19.512	FAN_iscf00127913.1	Fvb6	98.105	686	11	1	124	809	15255602	15254919	0	1194
10	FAN2865	20.653	FAN_icon19530611.1	Fvb6	97.152	316	8	1	1	316	5864047	5864361	2.34e-150	532
11	FAN4295	22.19	FAN_iscf00158711.1	Fvb6	94.679	733	33	2	1381	2113	6975784	6976510	0	1133
12	FAN2943	25.006	FAN_iscf00079915.1	Fvb6	93.912	2119	66	14	1703	3811	9250450	9252515	0	3140
13	FAN4586	26.132	FAN_iscf00216177.1	Fvb6	94.948	970	19	5	494	1445	8718757	8719714	0	1493
14	FAN3830	26.236	FAN_iscf00066567.1	Fvb6	97.643	4285	55	14	8537	12806	9519675	9515422	0	7312
15	FAN3626	26.286	FAN_iscf00060164.1	Fvb6	93.822	1214	45	14	494	1704	9337858	9336672	0	1799
16	FAN3680	26.461	FAN_iscf00214918.1	Fvb6	95.108	2269	64	16	113	2365	8728702	8730939	0	3531
17	FAN3183	26.635	FAN_icon20755450.1	Fvb6	92.325	873	45	8	1	859	9854110	9853246	0	1221
18	FAN2419	28.687	FAN_iscf00346117.1	Fvb6	95.482	841	16	5	620	1442	11200023	11200859	0	1323
19	FAN4023	29.771	FAN_iscf00268590.1	Fvb6	85.763	295	21	8	24	307	11192273	11191989	7e-78	292
20	FAN2327	31.314	FAN_iscf00073422.1	Fvb6	89.508	610	10	23	1	557	14546930	14547538	0	723
21	FAN2777	31.904	FAN_iscf00245009.1	Fvb6	79.342	547	26	23	1	465	11741177	11740636	3.28e-81	303
22	FAN2981	33.187	FAN_iscf00156678.1	Fvb6	97.16	2606	32	5	1	2570	10139762	10142361	0	4364
23	FAN3601	36.158	FAN_iscf00025508.1	Fvb6	95.563	2299	78	11	11234	13513	6853602	6855895	0	3659
24	FAN3694	38.099	FAN_iscf00249456.1	Fvb6	97.823	735	12	1	1030	1764	12100198	12100928	0	1266
25	FAN4002	41.551	FAN_iscf00245729.1	Fvb6	94.792	576	11	5	1	575	9423872	9424429	0	880
26	FAN4461	42.66	FAN_iscf00075159.1	Fvb6	97.187	391	11	0	1	391	10786461	10786071	0	662
27	FAN4573	43.687	FAN_iscf00198925.1	Fvb6	96.429	952	16	5	949	1892	9617707	9616766	0	1554
28	FAN2652	46.218	FAN_iscf00101141.1	Fvb6	94.444	774	32	7	2	773	5990885	5991649	0	1181
29	FAN2404	46.736	FAN_iscf00275917.1	Fvb6	97.472	356	9	0	385	740	11871523	11871878	9.31e-173	608
30	FAN4571	47.968	FAN_iscf00195398.1	Fvb6	95.229	2033	38	18	1	2005	9596655	9594654	0	3162
31	FAN3954	55.637	FAN_iscf00180878.1	Fvb6	97.784	767	12	2	1	763	9955963	9955198	0	1317
LG6C1
1	FAN2722	0	FAN_iscf00173922.1	Fvb6	96.939	2254	55	7	1	2247	13035023	13037269	0	3768
2	FAN2584	3.313	FAN_iscf00034139.1	Fvb6	97.752	2624	53	3	1	2618	11032889	11035512	0	4514
3	FAN2816	4.707	FAN_iscf00318690.1	Fvb6	94.519	1040	22	9	1	1020	10630696	10631720	0	1572
4	FAN3297	6.618	FAN_iscf00127913.1	Fvb6	98.105	686	11	1	124	809	15255602	15254919	0	1194
5	FAN2398	8.569	FAN_iscf00260440.1	Fvb6	91.857	614	27	3	522	1116	12144744	12144135	0	835
6	FAN3291	8.574	FAN_iscf00124085.1	Fvb6	87.811	1608	146	26	2324	3911	12023304	12021727	0	1838
7	FAN3054	8.688	FAN_icon19429151.1	Fvb6	93	300	10	6	10	307	11991303	11991013	1.1e-118	427
8	FAN2513	8.724	FAN_iscf00249456.1	Fvb6	97.823	735	12	1	1030	1764	12100198	12100928	0	1266
9	FAN3061	9.075	FAN_icon20212031.1	Fvb6	90.909	308	28	0	117	424	11756313	11756006	1.22e-114	414
10	FAN3092	9.092	FAN_iscf00072422.1	Fvb4	95.707	396	12	4	1503	1895	2066089	2065696	1.92e-179	632
11	FAN4100	10.005	FAN_icon20129473.1	Fvb6	99.752	404	1	0	1	404	10847943	10848346	0	741
12	FAN3254	13.819	FAN_iscf00070411.1	Fvb6	93.854	1985	59	18	4443	6394	14740459	14742413	0	2931
13	FAN4533	14.905	FAN_iscf00148066.1	Fvb6	97.241	435	12	0	1	435	14958541	14958107	0	737
14	FAN4027	16.071	FAN_iscf00278493.1	Fvb2	87.212	477	46	13	1	474	25153458	25153922	2.62e-148	529
15	FAN3415	16.563	FAN_iscf00331863.1	Fvb6	95.217	920	28	2	1	904	16063781	16062862	0	1441
16	FAN4019	17.688	FAN_iscf00263331.1	Fvb6	96.037	4693	94	22	4742	9403	16433410	16438041	0	7552
17	FAN2405	21.638	FAN_iscf00279955.1	Fvb6	98.97	1650	11	1	2811	4454	17559232	17560881	0	2948
18	FAN4323	23.215	FAN_iscf00217193.1	Fvb6	97.123	2398	10	14	90	2463	20239409	20241771	0	3991
19	FAN4456	24.312	FAN_iscf00065944.1	Fvb6	93.478	552	13	10	1	550	18688900	18689430	0	798
20	FAN4619	25.91	FAN_iscf00256916.1	Fvb6	92.651	1660	68	21	1	1648	18394364	18392747	0	2340
21	FAN2423	29.358	FAN_iscf00355219.1	Fvb6	91.656	803	48	6	1	800	18675044	18675830	0	1094
22	FAN3649	31.61	FAN_iscf00125985.1	Fvb6	93.357	286	9	3	10	287	20349745	20349462	2.68e-114	414
23	FAN3053	32.821	FAN_icon19422423.1	Fvb6	94.118	306	10	3	1	306	18970166	18970463	3.9e-128	459
24	FAN2782	34.071	FAN_iscf00254568.1	Fvb6	96.364	1705	31	9	3074	4761	19124042	19122352	0	2776
25	FAN2922	35.353	FAN_iscf00031073.1	Fvb6	93.084	882	27	7	1	863	20387841	20386975	0	1260
LG6C2
1	FAN675	0	FAN_iscf00288394.1	Fvb6	98.385	1672	21	3	1	1671	27951561	27953227	0	2933
2	FAN1481	6.294	FAN_iscf00103051.1	Fvb6	98.899	3724	15	6	1	3723	26806416	26802718	0	6626
3	FAN859	11.969	FAN_iscf00028310.1	Fvb6	97.274	917	18	3	1	910	25357926	25358842	0	1548
4	FAN2092	13.965	FAN_iscf00137927.1	Fvb6	99.401	334	2	0	224	557	26656812	26656479	2.49e-172	606
5	FAN1455	16.563	FAN_iscf00081418.1	Fvb6	99.122	2735	18	4	1	2735	25917290	25920018	0	4913
6	FAN2185	19.598	FAN_iscf00268998.1	Fvb6	98.175	1589	14	8	1414	2994	23193354	23191773	0	2760
7	FAN2002	25.274	FAN_iscf00041081.1	Fvb6	98.654	2749	22	3	1	2737	22356986	22354241	0	4857
8	FAN875	27.256	FAN_iscf00041081.1	Fvb6	98.654	2749	22	3	1	2737	22356986	22354241	0	4857
9	FAN1536	28.397	FAN_iscf00169652.1	Fvb6	99.066	2356	21	1	1	2356	22517934	22520288	0	4228
10	FAN2033	30.159	FAN_iscf00077656.1	Fvb6	97.496	4033	89	5	7661	11682	22376956	22380987	0	6878
11	FAN1258	33.774	FAN_iscf00135414.1	Fvb6	98.528	1223	7	4	536	1751	20351000	20349782	0	2148
12	FAN360	34.06	FAN_iscf00071432.1	Fvb6	98.911	1836	8	3	1106	2941	20388710	20386887	0	3269
13	FAN1889	34.077	FAN_iscf00180236.1	Fvb6	97.848	6925	41	13	3739	10571	21233635	21226727	0	11863
14	FAN1320	38.279	FAN_iscf00337186.1	Fvb6	99.303	3875	16	4	1	3869	18249130	18252999	0	6996
15	FAN1285	44.13	FAN_iscf00196368.1	Fvb6	98.412	8060	59	13	9335	17355	14391967	14383938	0	14111
16	FAN913	44.533	FAN_iscf00093406.1	Fvb6	98.646	2512	15	6	113	2621	15311894	15314389	0	4433
17	FAN1013	44.981	FAN_iscf00230806.1	Fvb6	97.063	2928	45	11	6748	9655	14442003	14444909	0	4892
18	FAN448	45.025	FAN_iscf00196368.1	Fvb6	98.412	8060	59	13	9335	17355	14391967	14383938	0	14111
19	FAN1139	49.834	FAN_iscf00046269.1	Fvb6	98.436	4605	54	7	7497	12090	13897192	13901789	0	8089
20	FAN150	50.795	FAN_iscf00373112.1	Fvb6	94.026	385	18	4	1792	2174	11992792	11993173	2.2e-163	579
21	FAN970	52.116	FAN_iscf00165543.1	Fvb6	96.306	1516	27	14	1522	3008	13482113	13483628	0	2462
22	FAN1437	56.572	FAN_iscf00063582.1	Fvb6	98.811	1682	6	4	863	2536	13367033	13368708	0	2983
23	FAN795	62.438	FAN_iscf00336296.1	Fvb6	89.08	522	28	11	3381	3882	3657849	3658361	6.88e-176	621
24	FAN1520	73.122	FAN_iscf00147938.1	Fvb6	91.7	1518	43	22	277	1734	11733258	11731764	0	2028
25	FAN570	75.551	FAN_iscf00018171.1	Fvb6	98.053	2054	30	4	2171	4221	11739427	11737381	0	3563
LG6D1
1	FAN3811	0	FAN_iscf00044143.1	Fvb6	95.842	914	15	6	1128	2038	33857827	33858720	0	1456
2	FAN4160	3.073	FAN_iscf00080697.1	Fvb6	97.862	421	9	0	1	421	38796689	38797109	0	728
3	FAN3108	4.214	FAN_iscf00105204.1	Fvb6	96.788	903	13	8	1	890	38176754	38177653	0	1493
4	FAN2363	7.072	FAN_iscf00157980.1	Fvb6	88.751	1049	39	17	1555	2552	38304786	38305806	0	1210
5	FAN4245	9.173	FAN_iscf00008069.1	Fvb6	96.013	301	12	0	1	301	39197465	39197165	5.93e-137	490
6	FAN2806	10.346	FAN_iscf00295746.1	Fvb3	88.089	361	32	5	17	377	35502984	35503333	2.67e-115	418
7	FAN4387	11.324	FAN_iscf00004357.1	Fvb6	98.448	2255	16	3	13320	15574	37548486	37546251	0	3952
8	FAN3808	13.091	FAN_iscf00041990.1	Fvb6	89.359	686	43	16	326	985	37592054	37591373	0	835
9	FAN3245	13.849	FAN_iscf00065217.1	Fvb6	90.812	1687	115	17	5651	7308	37746300	37744625	0	2220
10	FAN2901	14.331	FAN_iscf00012375.1	Fvb6	97.002	2235	60	2	1	2234	37976601	37978829	0	3749
11	FAN3009	15.353	FAN_iscf00227092.1	Fvb6	99.236	2094	6	4	1	2090	35666286	35668373	0	3770
12	FAN3562	16.316	FAN_iscf00376135.1	Fvb6	99.824	568	1	0	1	568	35603482	35604049	0	1044
13	FAN3949	16.792	FAN_iscf00177844.1	Fvb6	97.672	2234	38	7	1539	3769	38039006	38036784	0	3825
14	FAN2625	17.484	FAN_iscf00072617.1	Fvb6	93.092	1795	83	12	825	2593	34808252	34810031	0	2590
15	FAN3403	17.856	FAN_iscf00297436.1	Fvb6	89.776	939	64	14	1	936	38695237	38694328	0	1173
16	FAN4409	19.373	FAN_iscf00022057.1	Fvb6	96.301	2974	71	12	1	2957	36393237	36396188	0	4846
17	FAN2659	20.134	FAN_iscf00107822.1	Fvb6	92.284	3888	146	53	4270	8062	37158130	37161958	0	5376
18	FAN4322	20.822	FAN_iscf00216610.1	Fvb6	97.761	1206	26	1	1	1206	35483811	35482607	0	2076
19	FAN2685	21.524	FAN_iscf00132595.1	Fvb6	90.541	814	52	13	3113	3919	37083404	37082609	0	1053
20	FAN3163	21.757	FAN_iscf00355765.1	Fvb6	92.219	784	18	10	961	1739	36420579	36419834	0	1070
21	FAN2743	21.995	FAN_iscf00203992.1	Fvb6	90.188	479	31	5	589	1067	34172357	34171895	3.78e-173	610
22	FAN2370	22.328	FAN_iscf00176658.1	Fvb6	93.607	1220	30	11	2137	3310	33629582	33630799	0	1777
23	FAN3453	22.795	FAN_icon19844181.1	Fvb6	99.433	353	2	0	1	353	36944321	36943969	0	641
24	FAN3419	23.056	FAN_iscf00333511.1	contig_1	99.148	352	3	0	309	660	140028	139677	2.34e-180	634
25	FAN2789	24.029	FAN_iscf00267365.1	Fvb6	90.214	1308	46	21	1	1267	32939040	32937774	0	1631
26	FAN4640	25.186	FAN_iscf00281739.1	Fvb6	97.439	1679	12	4	1787	3447	30923227	30924892	0	2833
27	FAN4638	25.434	FAN_iscf00281739.1	Fvb6	97.439	1679	12	4	1787	3447	30923227	30924892	0	2833
28	FAN3693	25.658	FAN_iscf00241785.1	Fvb6	94.915	826	31	3	1	824	31280647	31279831	0	1282
29	FAN3059	25.688	FAN_icon19998687.1	Fvb6	79.435	248	45	6	134	378	32393571	32393815	2.57e-41	171
30	FAN3714	27.954	FAN_iscf00325962.1	Fvb6	90.614	831	39	10	512	1320	31010588	31011401	0	1066
31	FAN2350	30.414	FAN_iscf00132595.1	Fvb6	90.541	814	52	13	3113	3919	37083404	37082609	0	1053
32	FAN4006	32.801	FAN_iscf00252215.1	Fvb6	94.106	1561	55	16	1	1541	33222945	33221402	0	2338
33	FAN2696	33.973	FAN_iscf00141387.1	Fvb4	92.976	1381	74	15	8901	10275	17979253	17980616	0	1991
34	FAN2300	38.807	FAN_iscf00020357.1	Fvb6	90.154	1879	133	18	962	2817	32980251	32982100	0	2398
35	FAN3854	43.688	FAN_iscf00082951.1	Fvb6	95.933	541	19	1	1	538	35203302	35202762	0	874
LG6D2
1	FAN616	0	FAN_iscf00112174.1	Fvb6	95.877	2983	64	11	681	3615	24313193	24310222	0	4772
2	FAN1856	3.114	FAN_iscf00084857.1	Fvb6	96.019	1482	38	6	891	2358	36415363	36416837	0	2390
3	FAN50	3.435	FAN_iscf00084857.1	Fvb6	96.019	1482	38	6	891	2358	36415363	36416837	0	2390
4	FAN1041	6.476	FAN_iscf00266854.1	Fvb6	96.479	710	21	3	2	709	36863429	36864136	0	1170
5	FAN1015	10.105	FAN_iscf00234682.1	Fvb6	91.898	1407	79	18	730	2120	36392398	36391011	0	1934
6	FAN848	11.35	FAN_iscf00013276.1	Fvb6	92.888	464	28	4	1629	2090	35812311	35811851	0	669
7	FAN1642	12.545	FAN_iscf00317464.1	Fvb4	97.284	1031	19	6	109	1132	31571478	31570450	0	1740
8	FAN1150	14.529	FAN_iscf00109551.1	Fvb6	96.84	1234	27	2	3368	4601	37291938	37293159	0	2052
9	FAN565	17.557	FAN_iscf00003548.1	Fvb6	97.167	1059	20	4	130	1180	37042342	37043398	0	1781
10	FAN1822	18.383	FAN_iscf00005617.1	Fvb6	85.438	982	59	37	3301	4226	35093784	35092831	0	944
11	FAN479	19.411	FAN_iscf00265909.1	Fvb4	87.859	2891	271	40	755	3633	26356692	26359514	0	3321
12	FAN1879	25.582	FAN_iscf00148381.1	Fvb6	96.52	977	14	4	2305	3280	33248132	33247175	0	1598
13	FAN154	25.923	FAN_iscf00384123.1	Fvb6	93.154	745	11	11	1	719	35962768	35962038	0	1057
14	FAN953	26.347	FAN_iscf00147840.1	Fvb6	93.539	2523	118	13	3427	5931	35226926	35229421	0	3714
15	FAN120	26.473	FAN_iscf00256533.1	Fvb6	93.818	2119	67	22	455	2544	35951823	35953906	0	3129
16	FAN1878	26.785	FAN_iscf00147840.1	Fvb6	93.539	2523	118	13	3427	5931	35226926	35229421	0	3714
17	FAN477	27.65	FAN_iscf00260311.1	Fvb6	95.878	1577	17	7	1	1553	34703286	34704838	0	2508
18	FAN2241	28.78	FAN_iscf00383847.1	Fvb6	89.519	1288	77	33	2093	3353	35681540	35680284	0	1578
19	FAN1299	29.524	FAN_iscf00256533.1	Fvb6	93.818	2119	67	22	455	2544	35951823	35953906	0	3129
20	FAN1014	33.98	FAN_iscf00234441.1	Fvb6	98.762	727	9	0	1	727	34313527	34314253	0	1293
21	FAN2222	36.712	FAN_iscf00343266.1	Fvb6	82.783	1121	132	42	801	1878	15956928	15955826	0	944
22	FAN1701	38.836	FAN_icon20099601.1	Fvb6	96.782	404	5	4	1	397	27976568	27976166	0	667
23	FAN419	39.881	FAN_iscf00146679.1	Fvb6	98.554	830	11	1	1	830	33096206	33095378	0	1465
24	FAN1656	40.872	FAN_iscf00343266.1	Fvb6	82.783	1121	132	42	801	1878	15956928	15955826	0	944
25	FAN1004	42.893	FAN_iscf00215286.1	Fvb6	99.403	4857	27	2	1	4856	25824879	25820024	0	8807
26	FAN446	45.281	FAN_iscf00190934.1	Fvb6	96.284	1534	39	7	3268	4798	25670957	25672475	0	2501
27	FAN1529	46.821	FAN_iscf00159493.1	Fvb6	99.445	1802	7	1	987	2785	34318858	34320659	0	3269
28	FAN1739	51.45	FAN_iscf00046429.1	Fvb6	96.171	2298	64	12	202	2487	32934153	32931868	0	3735
LG7A
1	FAN3436	0	FAN_iscf00370790.1	Fvb7	96.466	849	15	2	1913	2747	7521663	7520816	0	1387
2	FAN4361	5.35	FAN_iscf00381089.1	Fvb7	95.146	618	16	6	1	614	4067516	4068123	0	963
3	FAN3533	6.12	FAN_iscf00149901.1	Fvb7	93.62	674	12	9	2131	2789	5537494	5536837	0	977
4	FAN2458	10.123	FAN_iscf00008304.1	Fvb7	94.643	952	34	5	45	981	5016274	5017223	0	1459
5	FAN2642	10.212	FAN_iscf00092884.1	Fvb7	93.678	1993	90	21	3050	5027	6003770	6005741	0	2950
6	FAN3161	12.646	FAN_iscf00339861.1	Fvb7	86.765	476	34	13	383	832	4925445	4924973	5.1e-141	503
7	FAN2622	15.45	FAN_iscf00067803.1	Fvb7	92.477	545	36	2	1488	2032	3524496	3525035	0	774
8	FAN2293	17.649	FAN_iscf00007567.1	Fvb7	93.983	3756	125	31	2382	6089	2406737	2410439	0	5590
9	FAN3919	20.896	FAN_iscf00150767.1	Fvb7	99.501	1404	5	1	100	1503	2226094	2224693	0	2553
10	FAN2755	31.687	FAN_iscf00224936.1	Fvb7	94.937	869	24	8	517	1370	1924199	1925062	0	1343
11	FAN2761	33.46	FAN_iscf00228875.1	Fvb7	97.985	794	16	0	1	794	2222850	2222057	0	1378
12	FAN4590	35.559	FAN_iscf00219160.1	Fvb7	97.184	1953	47	3	76	2025	2727234	2725287	0	3295
13	FAN4514	38.722	FAN_iscf00129770.1	Fvb7	97.569	2262	47	4	1675	3931	4951964	4954222	0	3866
14	FAN2425	40.711	FAN_iscf00359880.1	Fvb7	96.281	726	22	3	1	724	4260826	4261548	0	1186
15	FAN4475	41.061	FAN_iscf00082095.1	Fvb7	97.5	720	14	1	1	720	7391120	7391835	0	1227
16	FAN3747	41.09	FAN_icon20192401.1	Fvb7	89.589	365	10	8	82	419	4294890	4295253	7.12e-122	438
17	FAN2788	50.353	FAN_iscf00263831.1	Fvb7	96.772	1859	50	7	1589	3444	5169995	5168144	0	3092
18	FAN4012	56.91	FAN_iscf00255159.1	Fvb7	92.92	1144	30	9	704	1839	1701587	1700487	0	1616
19	FAN4253	68.139	FAN_iscf00019586.1	Fvb7	99.625	1068	4	0	1	1068	8697061	8698128	0	1951
LG7B
1	FAN1537	0	FAN_iscf00169713.1	Fvb7	96.945	2357	46	11	1	2351	7860566	7862902	0	3930
2	FAN30	2.731	FAN_iscf00042116.1	Fvb1	84.043	1197	125	46	2912	4076	15126833	15125671	0	1092
3	FAN1355	9.876	FAN_icon20826456.1
4	FAN172	12.194	FAN_icon20826456.1
5	FAN129	13.405	FAN_iscf00281279.1	Fvb7	96.804	438	14	0	1	438	8371267	8370830	0	732
6	FAN2101	15.31	FAN_iscf00147168.1	Fvb7	93.294	1014	33	17	2382	3370	10501993	10502996	0	1463
7	FAN2150	15.961	FAN_iscf00221712.1	Fvb7	96.345	684	17	3	1	684	11887736	11888411	0	1118
8	FAN1541	17.139	FAN_iscf00180127.1	Fvb7	98.257	1606	7	3	1	1596	10315919	10317513	0	2791
9	FAN1898	19.726	FAN_iscf00205740.1	Fvb7	94.915	826	23	8	1331	2142	10337966	10338786	0	1275
10	FAN323	20.804	FAN_iscf00026972.1	Fvb7	91.331	496	24	6	2188	2678	12185790	12185309	0	660
11	FAN420	20.838	FAN_iscf00147168.1	Fvb7	93.294	1014	33	17	2382	3370	10501993	10502996	0	1463
12	FAN660	21.302	FAN_iscf00244662.1	Fvb7	95.96	1980	48	13	1	1952	11985313	11987288	0	3184
13	FAN18	22.434	FAN_iscf00026972.1	Fvb7	91.331	496	24	6	2188	2678	12185790	12185309	0	660
14	FAN187	23.043	FAN_iscf00032511.1	Fvb7	98.942	567	6	0	438	1004	11598220	11597654	0	1014
15	FAN26	26.554	FAN_iscf00040724.1	Fvb7	96.803	1877	32	7	68	1916	13147826	13145950	0	3109
16	FAN2063	27.773	FAN_iscf00107752.1	Fvb7	95.316	2391	47	7	1343	3685	13183980	13181607	0	3735
17	FAN1540	31.062	FAN_iscf00178769.1	Fvb7	94.336	565	14	5	1	556	17177958	17178513	0	850
18	FAN1028	32.871	FAN_iscf00249208.1	Fvb7	95.547	741	12	3	272	994	17326400	17325663	0	1166
19	FAN1101	32.977	FAN_icon19994747.1	Fvb7	96.817	377	12	0	1	377	14794626	14794250	9.78e-180	630
20	FAN928	34.124	FAN_iscf00117606.1	Fvb7	99.432	1760	8	1	1	1760	14521348	14519591	0	3193
21	FAN914	35.812	FAN_iscf00094798.1	Fvb7	93.604	1329	52	19	752	2071	15356467	15355163	0	1953
22	FAN1652	39.748	FAN_iscf00338850.1	Fvb7	89.005	1537	68	42	1583	3072	14859735	14858253	0	1808
23	FAN2219	42.263	FAN_iscf00338850.1	Fvb7	89.005	1537	68	42	1583	3072	14859735	14858253	0	1808
24	FAN89	49.342	FAN_iscf00169801.1	Fvb7	98.768	406	5	0	1	406	22021229	22021634	0	723
25	FAN307	51.673	FAN_iscf00007944.1	Fvb7	93.438	1661	76	15	1486	3127	21177376	21175730	0	2433
26	FAN260	51.753	FAN_iscf00241761.1	Fvb7	98.571	420	6	0	1	420	11489892	11490311	0	743
27	FAN1966	53.338	FAN_iscf00007944.1	Fvb7	93.438	1661	76	15	1486	3127	21177376	21175730	0	2433
28	FAN1694	58.492	FAN_icon19953823.1	Fvb7	99.73	370	1	0	1	370	21610708	21611077	0	678
29	FAN656	64.283	FAN_iscf00235419.1	Fvb7	96.794	811	21	3	1	809	21273572	21272765	0	1349
LG7C1
1	FAN3699	0	FAN_iscf00263831.1	Fvb7	96.772	1859	50	7	1589	3444	5169995	5168144	0	3092
2	FAN3205	5.488	FAN_iscf00018581.1	Fvb7	98.333	1920	7	3	1732	3651	6698213	6700107	0	3345
3	FAN2694	10.701	FAN_iscf00141066.1	Fvb7	99.676	617	2	0	1	617	17450540	17451156	0	1129
4	FAN4078	13.175	FAN_iscf00383704.1	Fvb7	99.844	643	1	0	1	643	14260378	14259736	0	1182
5	FAN2589	16.7	FAN_iscf00037535.1	Fvb7	98.542	480	4	1	1	477	15884248	15883769	0	845
6	FAN2695	19.488	FAN_iscf00141237.1	Fvb7	99.442	538	3	0	1	538	15707108	15706571	0	977
7	FAN2669	21.399	FAN_iscf00115229.1	Fvb7	99.342	3798	20	2	1741	5538	18919831	18923623	0	6870
8	FAN4303	22.883	FAN_iscf00180340.1	Fvb7	97.057	1359	7	10	1222	2574	19382608	19381277	0	2257
9	FAN3155	25.478	FAN_iscf00311174.1	Fvb7	96.3	1000	9	3	1	974	17898528	17897531	0	1616
10	FAN3295	25.945	FAN_iscf00127181.1	Fvb7	99.274	3029	12	6	1354	4379	18519034	18516013	0	5463
11	FAN4183	26.971	FAN_iscf00136347.1	Fvb7	99.488	3517	8	2	2032	5539	17977383	17980898	0	6386
12	FAN4671	28.163	FAN_iscf00332458.1	Fvb7	96.739	460	9	1	26	485	16724535	16724988	0	761
13	FAN3608	28.739	FAN_iscf00037535.1	Fvb7	98.542	480	4	1	1	477	15884248	15883769	0	845
14	FAN3211	29.612	FAN_iscf00023382.1	Fvb7	98.34	1988	26	3	1	1985	15869750	15871733	0	3482
15	FAN2349	29.791	FAN_iscf00132207.1	Fvb7	95.643	2318	37	23	240	2528	15376165	15373883	0	3663
16	FAN4710	29.818	FAN_icon19832293.1	Fvb7	98.58	352	2	1	1	352	15896186	15895838	1.97e-176	619
17	FAN2684	30.504	FAN_iscf00132207.1	Fvb7	95.643	2318	37	23	240	2528	15376165	15373883	0	3663
18	FAN4256	31.419	FAN_iscf00023382.1	Fvb7	98.34	1988	26	3	1	1985	15869750	15871733	0	3482
19	FAN4499	32.945	FAN_iscf00107055.1	Fvb7	96.812	1035	22	3	531	1561	14841452	14842479	0	1718
20	FAN3122	35.73	FAN_iscf00162240.1	Fvb7	95.915	2766	50	11	883	3635	14525830	14523115	0	4423
21	FAN2634	38.273	FAN_iscf00083391.1	Fvb7	99.929	2814	2	0	899	3712	17354492	17351679	0	5186
22	FAN4238	38.872	FAN_icon20578448.1	Fvb7	99.322	590	4	0	1	590	20137871	20138460	0	1068
23	FAN4058	41.111	FAN_iscf00343572.1	Fvb7	97.679	1034	4	5	1	1027	20475254	20476274	0	1759
24	FAN4357	41.357	FAN_iscf00361643.1	Fvb7	99.565	460	2	0	1	460	19756483	19756942	0	839
25	FAN2903	45.214	FAN_iscf00013663.1	Fvb7	95.723	795	25	3	1	795	20351659	20350874	0	1271
26	FAN4557	52.373	FAN_iscf00176688.1	Fvb7	98.696	1457	19	0	1	1457	12936057	12934601	0	2586
LG7C2
1	FAN458	0	FAN_iscf00211202.1	Fvb7	93.261	371	10	1	1	356	23879110	23878740	3.78e-150	532
2	FAN852	7.563	FAN_iscf00021394.1	Fvb7	91.414	2213	130	20	2103	4288	19631469	19633648	0	2979
3	FAN351	8.579	FAN_iscf00055494.1	Fvb7	93.333	1275	39	17	1	1237	22105895	22104629	0	1842
4	FAN1611	9.488	FAN_iscf00274047.1	Fvb7	93.19	558	17	3	952	1509	18407751	18407215	0	800
5	FAN1515	12.347	FAN_iscf00141557.1	Fvb7	84.949	877	83	13	1761	2637	23551712	23552539	0	843
6	FAN13	14.627	FAN_iscf00020576.1	Fvb7	93.481	1534	37	13	736	2255	21253044	21251560	0	2220
7	FAN1039	15.875	FAN_iscf00262252.1	Fvb7	89.319	1807	103	31	505	2272	24062303	24064058	0	2185
8	FAN1433	17.024	FAN_iscf00056977.1	Fvb7	94.513	1549	34	11	1	1531	24031735	24030220	0	2342
9	FAN2049	17.326	FAN_iscf00093473.1	Fvb7	98.3	1059	8	2	655	1713	23494877	23495925	0	1847
10	FAN1442	18.754	FAN_iscf00068974.1	Fvb7	90.885	2304	99	53	2660	4893	17712647	17710385	0	2988
11	FAN1861	22.163	FAN_iscf00087296.1	Fvb7	93.8	1000	33	12	3004	3978	20138768	20139763	0	1476
12	FAN98	23.31	FAN_iscf00192131.1	Fvb7	91.008	367	12	5	246	600	19220135	19219778	7.92e-133	475
13	FAN1086	23.362	FAN_iscf00375363.1	Fvb7	90.708	452	20	8	369	799	19925745	19926195	6.11e-165	582
14	FAN2089	23.411	FAN_iscf00136560.1	Fvb7	93.157	833	26	4	1	821	19407876	19408689	0	1194
15	FAN245	23.612	FAN_iscf00192131.1	Fvb7	91.008	367	12	5	246	600	19220135	19219778	7.92e-133	475
16	FAN262	23.693	FAN_iscf00248111.1	Fvb7	97.558	4546	92	10	1333	5868	19648386	19652922	0	7762
17	FAN475	23.955	FAN_iscf00255741.1	Fvb7	97.254	1056	17	4	1	1050	17910947	17909898	0	1779
18	FAN1976	24.035	FAN_iscf00014172.1	Fvb7	97.918	3891	34	11	1	3852	17504566	17500684	0	6693
19	FAN1073	25.592	FAN_iscf00344347.1	Fvb7	92.812	1099	45	18	513	1609	20026081	20027147	0	1561
20	FAN358	26.727	FAN_iscf00068154.1	Fvb7	97.429	2100	24	11	2919	4999	18475000	18472912	0	3552
21	FAN39	28.879	FAN_iscf00062431.1	Fvb7	94.845	3162	87	35	1702	4822	19697969	19694843	0	4867
22	FAN305	30.724	FAN_iscf00006597.1	Fvb7	96.212	3115	66	11	916	3986	20339110	20342216	0	5051
23	FAN714	31.999	FAN_iscf00027056.1	Fvb7	95.851	699	29	0	1	699	21125487	21124789	0	1131
24	FAN145	36.288	FAN_iscf00336982.1	Fvb7	96.076	739	15	5	1	726	19894403	19893666	0	1192
25	FAN975	37.121	FAN_iscf00170571.1	Fvb7	83.934	1444	163	37	29	1417	20440937	20439508	0	1317
26	FAN180	40.511	FAN_iscf00020565.1	Fvb7	90.287	2615	133	50	1523	4072	18958482	18955924	0	3310
LG7D
1	FAN170	0	FAN_icon20773050.1	Fvb7	99.783	920	0	1	1	920	17586864	17585947	0	1687
2	FAN699	4.972	FAN_icon20335037.1	Fvb7	93.008	472	20	8	1	461	16558141	16557672	0	676
3	FAN377	11.748	FAN_iscf00089315.1	Fvb7	95.901	3586	90	25	1	3551	16821764	16825327	0	5755
4	FAN1193	14.591	FAN_iscf00303716.1	Fvb7	95.243	1009	33	5	108	1111	16678059	16679057	0	1583
5	FAN1579	17.051	FAN_iscf00216698.1	Fvb7	96.847	2093	51	7	2177	4262	17877271	17875187	0	3485
6	FAN162	18.38	FAN_icon20335037.1	Fvb7	93.008	472	20	8	1	461	16558141	16557672	0	676
7	FAN554	20.536	FAN_icon20493807.1	Fvb7	96.617	532	18	0	1	532	19651737	19652268	0	883
8	FAN1521	20.546	FAN_iscf00150626.1	Fvb7	98.125	1493	28	0	1066	2558	17988296	17989788	0	2603
9	FAN493	20.919	FAN_iscf00295147.1	Fvb7	91.521	2005	93	38	2281	4248	19076036	19078000	0	2689
10	FAN2183	20.999	FAN_iscf00268538.1	Fvb7	95.853	627	8	4	173	799	18269115	18269723	0	998
11	FAN1909	21.434	FAN_iscf00268538.1	Fvb7	95.853	627	8	4	173	799	18269115	18269723	0	998
12	FAN1918	21.735	FAN_iscf00295147.1	Fvb7	91.521	2005	93	38	2281	4248	19076036	19078000	0	2689
13	FAN118	24.505	FAN_iscf00251470.1
14	FAN368	26.005	FAN_iscf00081914.1	Fvb7	90.842	677	28	11	457	1122	20838865	20838212	0	876
15	FAN1810	26.329	FAN_icon20033361.1	Fvb7	95.822	383	16	0	2	384	20375509	20375127	2.16e-176	619
16	FAN1699	27.521	FAN_icon20033361.1	Fvb7	95.822	383	16	0	2	384	20375509	20375127	2.16e-176	619
17	FAN1633	29.666	FAN_iscf00293933.1	Fvb7	98.848	868	10	0	1	868	21734756	21733889	0	1548
18	FAN1746	31.183	FAN_iscf00069311.1	Fvb7	92.649	1374	68	15	1	1368	20989858	20988512	0	1947
19	FAN1604	34.163	FAN_iscf00261286.1	Fvb7	91.129	1533	59	27	1559	3079	21867466	21868933	0	2006
20	FAN767	35.19	FAN_iscf00222713.1	Fvb7	95.543	1548	48	6	2922	4454	20599014	20597473	0	2457
21	FAN194	37.214	FAN_iscf00052614.1	Fvb7	98.74	1587	13	1	1	1580	21397063	21395477	0	2813
22	FAN618	38.698	FAN_iscf00113030.1	Fvb7	89.944	1979	109	44	1055	3016	22267823	22269728	0	2470
23	FAN217	40.226	FAN_iscf00107526.1	Fvb7	94.844	640	23	8	1	636	22393502	22392869	0	990
24	FAN2019	41.062	FAN_iscf00067724.1	Fvb7	94.046	2133	42	19	1	2080	24078363	24076263	0	3157
25	FAN1993	41.999	FAN_iscf00037345.1	Fvb7	95.581	1471	47	2	1	1471	22292911	22291459	0	2340
26	FAN1643	50.111	FAN_iscf00320453.1	Fvb7	99.455	1467	2	1	1	1467	22340900	22339440	0	2660
27	FAN1606	55.147	FAN_iscf00261286.1	Fvb7	91.129	1533	59	27	1559	3079	21867466	21868933	0	2006
