# Supplementary material for: High density linkage map construction and QTL mapping for runner production in allo-octoploid strawberry Fragaria × ananassa based on ddRAD-seq derived SNPs
Source: Sci Rep. 2019 Mar 1;9:3275. doi: 10.1038/s41598-019-39808-9 (PMC6397268; doi:10.1038/s41598-019-39808-9)
Supplement: Supplementary file 5 — Supplementary Dataset 5 [file 41598_2019_39808_MOESM5_ESM.xlsx]

## Sheet: Table S5-SNPs
Table S5. List of all the mapped markers along with the corresponding Gene IDs, SNP positions and SNP genotypes across the Maehyang × Albion crossing population as identified by aligning the reads against Fragaria × ananassa reference genome (FAN_r1.1) sequence.
Marker	Genome ID	SNP position	Maehyang (M)-01	Maehyang (M)-02	Maehyang (M)-03	Albion (A)-01	Albion (A)-02	Albion (A)-03	M x A-01	M x A-02	M x A-03	M x A-04	M x A-05	M x A-06	M x A-07	M x A-08	M x A-09	M x A-10	M x A-11	M x A-12	M x A-13	M x A-14	M x A-15	M x A-16	M x A-17	M x A-18	M x A-19	M x A-20	M x A-21	M x A-22	M x A-23	M x A-24	M x A-25	M x A-26	M x A-27	M x A-28	M x A-29	M x A-30	M x A-31	M x A-32	M x A-33	M x A-34	M x A-35	M x A-36	M x A-37	M x A-38	M x A-39	M x A-40	M x A-41
FAN1	FAN_iscf00000524.1	4210	A	A	A	W	W	W	A	W	A	W	W	W	W	W	W	A	A	A	A	A	A	W	W	W	W	A	A	W	W	W	A	A	W	A	W	A	A	A	A	W	W	A	A	W	W	W	A
FAN100	FAN_iscf00193788.1	213	A	A	A	W	W	W	A	A	A	W	A	W	W	W	A	A	A	A	A	W	A	W	W	W	A	W	W	W	W	W	A	A	A	A	A	N	W	W	A	W	N	A	A	W	W	A	A
FAN1002	FAN_iscf00213978.1	3771	T	T	T	Y	Y	Y	T	Y	Y	T	T	Y	T	T	T	T	T	Y	Y	T	T	T	T	T	Y	Y	Y	Y	T	Y	Y	Y	Y	Y	Y	Y	Y	Y	Y	T	T	Y	Y	T	T	Y	Y
FAN1004	FAN_iscf00215286.1	4405	T	T	T	Y	Y	Y	T	T	Y	Y	Y	T	T	Y	Y	T	Y	T	T	Y	T	T	T	T	Y	T	T	T	Y	Y	T	T	T	T	T	T	T	Y	T	T	Y	Y	Y	Y	T	Y	Y
FAN1007	FAN_iscf00217884.1	2935	T	T	T	Y	Y	Y	Y	Y	Y	Y	Y	T	T	N	Y	Y	Y	Y	Y	Y	Y	Y	Y	Y	T	Y	Y	T	T	T	Y	Y	T	Y	Y	T	Y	T	Y	T	N	Y	Y	Y	Y	T	Y
FAN1012	FAN_iscf00228173.1	2104	T	T	T	Y	Y	Y	Y	T	T	T	T	T	Y	Y	Y	Y	Y	T	T	Y	Y	N	Y	Y	T	T	T	T	T	T	T	T	T	T	T	T	T	T	T	N	N	T	T	Y	Y	T	T
FAN1013	FAN_iscf00230806.1	337	T	T	T	Y	Y	Y	Y	Y	Y	Y	Y	T	T	T	Y	T	Y	Y	Y	T	Y	Y	Y	Y	T	Y	C	T	T	Y	T	T	Y	T	T	T	Y	Y	Y	Y	N	Y	Y	Y	Y	T	Y
FAN1014	FAN_iscf00234441.1	344	T	T	T	Y	Y	Y	T	T	Y	Y	Y	Y	Y	T	Y	T	Y	T	T	Y	T	T	T	T	Y	T	T	T	Y	T	T	Y	Y	Y	Y	T	T	Y	T	T	T	Y	Y	Y	T	Y	T
FAN1015	FAN_iscf00234682.1	1521	T	T	T	Y	Y	Y	T	Y	Y	Y	Y	T	Y	Y	Y	T	Y	Y	Y	C	T	T	T	T	Y	T	T	Y	T	Y	T	Y	Y	Y	Y	T	T	Y	T	T	N	Y	Y	Y	T	Y	Y
FAN1016	FAN_iscf00236611.1	157	T	T	T	Y	Y	Y	T	T	Y	N	Y	T	T	T	T	T	Y	T	T	Y	T	Y	T	Y	Y	T	T	Y	T	N	T	T	N	T	T	T	Y	Y	T	T	N	T	T	Y	Y	T	Y
FAN1021	FAN_iscf00239756.1	5517	T	T	T	Y	Y	Y	Y	Y	Y	Y	Y	Y	T	T	T	T	T	T	T	T	Y	T	T	T	Y	Y	Y	T	T	Y	T	Y	T	T	T	T	T	Y	T	T	N	Y	Y	Y	Y	Y	Y
FAN1028	FAN_iscf00249208.1	785	T	T	T	Y	Y	Y	Y	T	T	Y	Y	T	T	Y	Y	T	T	Y	Y	Y	T	T	T	T	Y	Y	Y	Y	T	T	Y	Y	Y	Y	Y	Y	Y	T	Y	Y	N	T	T	Y	T	T	T
FAN1031	FAN_iscf00252331.1	2163	T	T	T	Y	Y	Y	Y	Y	T	T	T	Y	T	Y	T	Y	T	Y	Y	T	Y	T	Y	T	T	Y	Y	N	Y	T	Y	Y	N	Y	Y	Y	T	T	Y	Y	N	Y	Y	T	T	Y	T
FAN1032	FAN_iscf00253199.1	562	T	T	T	Y	Y	Y	T	Y	T	Y	Y	T	Y	Y	T	Y	T	T	T	T	Y	Y	Y	T	T	Y	Y	Y	T	T	Y	T	T	T	Y	T	Y	Y	Y	Y	N	Y	T	T	Y	Y	Y
FAN1034	FAN_iscf00254316.1	1856	T	T	T	Y	Y	Y	Y	T	Y	T	T	T	Y	Y	T	T	N	T	Y	T	Y	T	Y	T	Y	Y	Y	T	T	T	T	T	T	T	T	Y	Y	T	T	T	Y	Y	Y	T	T	T	Y
FAN1038	FAN_iscf00258226.1	1195	T	T	T	Y	Y	Y	T	T	N	Y	T	T	Y	Y	Y	T	Y	T	T	Y	Y	Y	T	Y	Y	T	T	Y	Y	Y	Y	Y	Y	T	T	T	T	Y	T	Y	N	Y	N	Y	Y	Y	Y
FAN1039	FAN_iscf00262252.1	1219	T	T	T	Y	Y	Y	Y	T	T	Y	T	Y	Y	Y	Y	T	T	Y	Y	N	Y	T	T	Y	T	T	T	Y	T	Y	Y	Y	Y	Y	Y	Y	T	Y	T	Y	N	Y	Y	Y	Y	Y	T
FAN1041	FAN_iscf00266854.1	483	T	T	T	Y	Y	Y	Y	Y	T	T	T	T	T	T	T	Y	T	T	Y	T	Y	Y	Y	Y	T	Y	Y	T	Y	T	Y	T	T	T	T	Y	Y	T	T	T	T	T	T	T	T	T	T
FAN1042	FAN_iscf00266941.1	186	T	T	T	Y	Y	Y	T	Y	T	T	Y	T	Y	Y	T	Y	Y	T	Y	T	Y	T	Y	T	Y	Y	Y	Y	T	T	Y	T	T	Y	Y	Y	Y	Y	Y	T	Y	Y	Y	Y	Y	Y	Y
FAN1044	FAN_iscf00279410.1	644	T	T	T	Y	Y	Y	T	Y	T	N	T	Y	T	T	Y	Y	T	Y	Y	Y	T	Y	Y	Y	Y	Y	Y	T	T	T	N	Y	T	Y	Y	Y	Y	Y	Y	T	N	Y	Y	Y	T	T	T
FAN1045	FAN_iscf00282559.1	361	T	T	T	Y	Y	Y	T	T	T	Y	Y	T	T	T	Y	Y	Y	Y	Y	Y	Y	Y	Y	Y	T	T	T	T	Y	T	T	Y	T	T	T	T	Y	T	T	T	N	Y	Y	Y	Y	T	Y
FAN1058	FAN_iscf00309199.1	730	T	T	T	Y	Y	Y	Y	Y	T	T	T	Y	T	T	Y	Y	Y	Y	Y	Y	T	Y	Y	Y	Y	T	T	T	T	T	Y	Y	T	Y	Y	Y	Y	Y	Y	T	T	Y	Y	Y	T	T	T
FAN1062	FAN_iscf00322466.1	357	T	T	T	Y	Y	Y	Y	Y	Y	T	Y	Y	T	T	T	T	Y	Y	Y	Y	T	Y	Y	T	Y	T	T	T	T	Y	T	T	T	T	T	T	T	Y	T	Y	T	T	T	Y	T	T	T
FAN1065	FAN_iscf00334714.1	753	T	T	T	Y	Y	Y	T	T	Y	T	T	T	Y	Y	Y	T	Y	T	T	Y	Y	T	N	Y	Y	T	T	Y	Y	Y	Y	Y	Y	T	T	T	T	Y	T	Y	N	Y	Y	T	Y	Y	Y
FAN1067	FAN_iscf00335554.1	2177	T	T	T	Y	Y	Y	T	Y	T	Y	Y	Y	Y	T	Y	T	T	Y	Y	T	T	Y	Y	Y	C	Y	T	T	Y	C	T	T	T	N	Y	Y	T	T	Y	C	N	T	T	Y	Y	Y	T
FAN1073	FAN_iscf00344347.1	836	T	T	T	Y	Y	Y	T	T	T	Y	Y	Y	Y	Y	Y	T	T	Y	Y	Y	Y	T	T	T	T	T	T	Y	Y	Y	Y	Y	Y	Y	Y	Y	T	Y	T	Y	N	Y	Y	Y	Y	Y	T
FAN1074	FAN_iscf00346528.1	1697	T	T	T	Y	Y	Y	Y	T	Y	T	T	T	T	Y	Y	T	T	T	T	T	Y	Y	T	T	T	Y	Y	T	T	T	T	T	Y	Y	Y	T	T	T	T	Y	N	T	T	Y	Y	T	T
FAN1078	FAN_iscf00355876.1	479	T	T	T	Y	Y	Y	T	Y	T	Y	Y	Y	Y	Y	Y	T	T	T	T	T	T	Y	Y	Y	Y	T	T	Y	T	Y	T	T	N	Y	Y	Y	T	T	T	Y	Y	T	T	Y	Y	Y	Y
FAN108	FAN_iscf00218186.1	2274	A	A	A	W	W	W	W	W	A	A	A	W	A	A	A	W	W	W	W	W	A	A	W	W	W	A	A	A	A	W	W	A	A	A	A	W	W	W	A	A	W	W	W	W	A	A	W
FAN1084	FAN_iscf00370349.1	1133	T	T	T	Y	Y	Y	T	Y	Y	T	T	T	Y	T	T	Y	Y	Y	Y	T	Y	Y	Y	T	T	Y	Y	Y	Y	Y	Y	Y	Y	Y	Y	Y	Y	T	Y	T	N	Y	Y	T	T	Y	Y
FAN1086	FAN_iscf00375363.1	132	T	T	T	Y	Y	Y	T	T	T	Y	Y	Y	Y	Y	Y	T	T	Y	Y	Y	Y	T	T	Y	T	T	T	Y	Y	Y	Y	Y	Y	Y	Y	T	T	Y	T	Y	N	Y	Y	Y	Y	Y	T
FAN109	FAN_iscf00222032.1	540	A	A	A	W	W	W	A	W	A	W	W	A	W	A	A	A	A	W	W	W	W	A	A	A	A	A	W	A	A	W	A	A	A	W	A	A	A	A	W	W	N	A	A	A	A	A	A
FAN1097	FAN_icon19828217.1	147	T	T	T	Y	Y	Y	Y	Y	T	Y	Y	T	Y	T	N	Y	T	Y	Y	Y	Y	T	T	T	T	Y	Y	Y	T	Y	T	T	T	Y	T	Y	N	T	Y	Y	T	T	T	T	T	T	T
FAN1099	FAN_icon19912359.1	118	T	T	T	Y	Y	Y	Y	Y	T	Y	Y	T	Y	T	T	Y	T	Y	Y	C	Y	T	T	T	T	Y	Y	Y	T	Y	T	T	T	Y	Y	Y	Y	T	Y	Y	N	T	T	T	T	T	T
FAN11	FAN_iscf00017002.1	663	A	A	A	W	W	W	W	W	A	A	W	W	W	N	A	A	A	W	W	W	A	A	A	A	T	A	A	W	A	A	A	W	W	W	A	W	W	W	W	A	N	A	A	A	A	W	A
FAN1101	FAN_icon19994747.1	151	T	T	T	Y	Y	Y	Y	T	T	Y	Y	T	T	Y	Y	T	T	Y	Y	Y	T	T	T	T	Y	Y	Y	Y	T	T	Y	Y	Y	N	N	Y	Y	T	Y	Y	N	T	T	Y	T	T	T
FAN1102	FAN_icon20035715.1	125	T	T	T	Y	Y	Y	Y	Y	N	T	T	Y	T	T	T	T	T	Y	Y	T	Y	T	Y	T	Y	Y	Y	Y	T	Y	T	Y	Y	N	T	N	T	Y	T	T	N	T	T	Y	Y	Y	Y
FAN1103	FAN_icon20166593.1	310	T	T	T	Y	Y	Y	Y	Y	N	Y	Y	T	T	Y	Y	Y	Y	Y	Y	Y	Y	Y	Y	Y	T	Y	T	T	T	T	Y	Y	T	Y	Y	T	Y	T	Y	T	N	Y	Y	Y	Y	T	Y
FAN1104	FAN_icon20166593.1	386	T	T	T	Y	Y	Y	Y	Y	N	Y	Y	T	T	Y	Y	Y	Y	Y	Y	Y	Y	Y	Y	Y	T	Y	Y	T	T	T	Y	Y	T	Y	Y	T	Y	T	Y	T	N	Y	Y	Y	Y	T	Y
FAN1106	FAN_icon20323923.1	158	T	T	T	Y	Y	Y	T	T	Y	T	T	T	Y	T	T	Y	Y	Y	Y	Y	T	Y	T	Y	T	Y	Y	Y	T	T	Y	Y	T	Y	Y	N	Y	T	Y	T	N	Y	Y	T	T	Y	T
FAN1108	FAN_icon20394253.1	453	T	T	T	Y	Y	Y	T	Y	N	Y	Y	Y	Y	T	T	Y	Y	Y	Y	T	T	T	Y	Y	T	T	T	Y	Y	Y	N	Y	T	T	T	Y	Y	T	Y	T	N	Y	Y	T	T	Y	T
FAN111	FAN_iscf00226778.1	398	A	A	A	W	W	W	W	A	W	A	A	A	A	A	A	W	W	W	A	W	A	A	A	A	A	W	W	A	A	A	W	A	A	A	A	A	W	W	W	A	A	W	W	A	A	A	A
FAN1114	FAN_icon20541260.1	354	T	T	T	Y	Y	Y	Y	T	T	T	T	T	Y	Y	Y	Y	Y	T	T	Y	Y	Y	Y	Y	T	T	T	T	T	T	T	T	T	N	T	T	T	T	T	Y	N	T	T	Y	Y	T	T
FAN1120	FAN_icon20796252.1	514	T	T	T	Y	Y	Y	T	Y	Y	T	T	T	Y	T	T	Y	Y	Y	Y	Y	T	Y	T	Y	T	T	T	Y	T	Y	Y	Y	T	Y	Y	T	Y	T	Y	N	T	Y	Y	T	T	Y	T
FAN1126	FAN_iscf00012072.1	25	G	G	G	S	S	S	S	S	G	G	G	S	G	G	G	G	S	G	S	S	G	S	G	G	S	G	G	G	G	S	S	G	G	G	G	G	G	G	S	G	S	S	S	G	G	G	G
FAN113	FAN_iscf00233499.1	404	A	A	A	W	W	W	W	A	W	A	A	W	A	A	N	A	W	W	W	W	A	A	A	W	W	A	N	A	W	A	A	A	W	A	A	A	A	A	A	A	N	N	A	A	A	A	A
FAN1131	FAN_iscf00024682.1	522	G	G	G	S	S	S	G	S	G	S	S	S	G	G	G	S	G	G	G	S	G	S	G	S	G	G	G	G	S	S	S	S	G	S	S	N	G	S	G	S	N	G	G	G	S	S	G
FAN1133	FAN_iscf00025744.1	1217	G	G	G	S	S	S	G	G	G	G	S	S	S	S	G	G	G	G	G	S	G	S	S	G	G	S	S	S	S	G	G	G	G	G	G	G	S	G	G	S	N	G	G	G	S	G	G
FAN1138	FAN_iscf00036070.1	2396	G	G	G	S	S	S	G	S	G	G	G	S	S	S	G	S	G	S	S	G	S	S	S	G	S	G	G	G	G	G	S	G	S	G	G	S	N	S	G	S	N	S	S	S	N	S	G
FAN1139	FAN_iscf00046269.1	4327	G	G	G	S	S	S	S	S	S	S	S	G	G	G	S	G	S	G	G	G	S	S	S	S	G	S	S	G	G	S	G	G	S	G	G	G	S	S	S	S	G	S	S	S	S	G	S
FAN1146	FAN_iscf00085526.1	3631	G	G	G	S	S	S	G	G	S	G	G	S	S	S	G	S	S	G	G	G	G	S	S	S	G	S	S	S	S	G	G	G	G	G	G	G	S	S	G	G	N	S	S	S	S	S	G
FAN1149	FAN_iscf00092816.1	2950	G	G	G	S	S	S	S	S	G	G	G	G	G	G	S	G	G	S	S	S	G	G	G	G	S	G	G	G	G	S	S	S	G	S	S	S	G	G	G	S	G	G	G	G	G	G	S
FAN1150	FAN_iscf00109551.1	515	G	G	G	S	S	S	S	S	G	G	G	G	G	G	G	S	G	S	S	S	S	S	S	S	G	G	S	S	S	G	S	G	G	G	G	G	S	G	S	S	G	G	G	G	S	G	G
FAN1162	FAN_iscf00162536.1	4787	G	G	G	S	S	S	S	S	S	G	G	G	G	G	S	G	G	G	G	G	G	S	G	S	S	S	S	G	G	S	G	G	S	S	S	S	S	S	G	S	S	G	S	G	G	S	S
FAN1163	FAN_iscf00166237.1	877	G	G	G	S	S	S	S	G	G	S	S	S	S	S	S	G	G	G	G	G	G	S	S	S	S	G	G	S	G	G	G	G	S	S	S	G	G	G	G	S	N	G	G	S	S	G	S
FAN1164	FAN_iscf00181074.1	517	G	G	G	S	S	S	G	G	G	G	G	G	G	S	S	G	G	G	G	G	G	G	G	S	G	G	G	S	G	S	S	S	S	G	G	G	G	S	G	S	S	S	S	G	S	G	G
FAN1172	FAN_iscf00223238.1	661	G	G	G	S	S	S	S	S	S	S	S	S	S	G	G	S	G	S	S	S	G	G	S	G	S	N	G	S	G	G	G	S	S	N	S	S	S	S	S	G	N	G	G	G	G	C	S
FAN1173	FAN_iscf00227476.1	1250	G	G	G	S	S	S	S	S	G	S	S	S	S	S	G	G	G	G	G	G	G	G	G	G	G	G	G	G	S	G	G	G	S	S	S	G	G	G	G	S	N	G	G	S	S	S	S
FAN1177	FAN_iscf00253999.1	275	G	G	G	S	S	S	G	G	G	G	S	S	S	G	G	S	G	S	S	S	G	G	G	G	S	G	G	G	G	G	G	G	S	G	S	S	S	S	S	G	N	G	G	G	G	G	S
FAN1179	FAN_iscf00259743.1	2100	G	G	G	S	S	S	S	G	S	G	G	G	G	G	G	S	S	S	S	S	S	G	G	G	G	S	S	G	G	G	S	S	G	G	G	G	S	S	S	G	N	S	S	G	G	G	S
FAN118	FAN_iscf00251470.1	299	A	A	A	W	W	W	A	A	W	A	A	W	A	A	A	W	W	A	A	W	A	A	A	A	W	A	A	A	A	A	W	W	A	W	T	W	W	A	A	A	N	A	A	A	A	W	W
FAN1181	FAN_iscf00264323.1	1301	G	G	G	S	S	S	G	S	G	G	G	G	G	G	S	S	S	S	S	G	S	G	S	S	G	S	S	S	G	S	S	G	G	S	S	S	G	S	S	S	S	S	S	S	G	G	G
FAN1182	FAN_iscf00264707.1	1048	G	G	G	S	S	S	S	G	G	S	S	G	S	S	S	G	S	G	G	S	S	S	S	S	G	G	G	S	S	G	G	G	G	G	G	G	G	G	G	S	N	G	G	S	S	G	G
FAN1185	FAN_iscf00280849.1	3294	G	G	G	S	S	S	G	G	S	G	G	G	G	S	S	G	G	G	G	G	S	S	G	S	G	S	S	G	S	G	G	G	G	G	G	S	G	G	G	S	N	G	G	S	S	G	G
FAN1187	FAN_iscf00283189.1	1441	G	G	G	S	S	S	G	G	S	G	G	S	G	S	S	G	S	G	G	G	S	S	G	S	N	S	S	G	S	S	S	G	G	G	G	S	G	G	G	S	N	S	S	S	S	G	G
FAN1189	FAN_iscf00287397.1	252	G	G	G	S	S	S	G	S	G	S	S	G	S	S	G	G	G	S	S	G	S	S	S	G	G	S	S	S	G	S	S	S	S	S	S	S	S	S	S	S	N	S	S	S	G	S	G
FAN119	FAN_iscf00251949.1	514	A	A	A	W	W	W	A	W	W	A	A	A	W	A	A	W	W	W	W	W	A	W	A	W	A	A	A	W	A	W	W	W	A	W	W	W	W	A	W	A	A	W	W	A	A	W	A
FAN1191	FAN_iscf00295907.1	302	G	G	G	S	S	S	S	G	G	G	G	S	G	S	G	G	G	S	S	G	S	G	S	S	G	S	S	G	S	G	S	S	S	S	S	G	G	G	G	S	G	S	S	G	S	S	G
FAN1192	FAN_iscf00298126.1	3501	G	G	G	S	S	S	G	G	G	S	S	S	S	G	G	S	S	S	S	S	S	G	S	G	G	G	G	S	S	G	S	S	G	G	G	G	G	S	S	G	G	G	G	S	S	G	G
FAN1193	FAN_iscf00303716.1	1882	G	G	G	S	S	S	S	S	G	S	S	G	S	S	S	G	G	S	C	G	N	S	S	S	G	S	S	S	S	S	G	G	S	G	G	G	N	S	S	S	N	S	S	G	S	S	S
FAN1194	FAN_iscf00312356.1	5435	G	G	G	S	S	S	G	S	G	G	G	S	G	G	G	S	S	S	G	S	G	S	S	S	S	G	G	G	G	S	S	G	G	G	G	S	S	S	G	G	N	S	S	S	G	G	S
FAN1195	FAN_iscf00325920.1	1062	G	G	G	S	S	S	G	G	S	S	S	G	G	G	S	G	S	G	G	S	G	G	G	S	G	S	S	S	S	G	G	G	G	S	S	G	G	G	G	G	S	G	G	G	S	G	S
FAN1197	FAN_iscf00337754.1	790	G	G	G	S	S	S	S	G	G	G	G	S	S	S	S	G	S	G	G	G	S	S	G	S	G	S	S	G	S	S	G	G	S	G	G	S	G	S	G	G	N	G	G	S	S	G	G
FAN120	FAN_iscf00256533.1	1183	A	A	A	W	W	W	A	A	W	W	N	W	W	W	W	A	W	A	A	W	A	A	A	A	W	A	A	A	A	W	A	W	W	W	W	A	A	W	A	A	N	W	W	W	A	W	W
FAN1208	FAN_iscf00002295.1	1399	G	G	G	K	K	K	K	G	G	G	G	G	G	K	G	G	G	K	K	G	K	G	K	G	K	K	K	G	G	G	G	G	K	G	G	K	K	G	K	G	N	G	G	G	G	G	K
FAN1209	FAN_iscf00003901.1	2114	G	G	G	K	K	K	K	K	G	G	G	K	G	G	K	G	G	K	K	G	G	G	K	G	G	K	K	G	K	G	K	K	K	K	K	K	G	G	G	K	N	K	G	G	G	K	G
FAN1212	FAN_iscf00009860.1	1266	G	G	G	K	K	K	K	K	G	G	G	K	G	K	G	G	G	K	K	G	K	G	K	G	G	K	K	G	K	G	K	K	K	K	G	K	G	G	K	K	G	K	K	G	G	K	G
FAN1231	FAN_iscf00040961.1	3375	G	G	G	K	K	K	G	G	G	K	K	K	K	G	G	K	K	K	K	K	G	G	K	G	G	K	K	K	K	G	N	G	G	G	K	N	G	K	G	G	N	G	G	K	K	G	G
FAN1234	FAN_iscf00046218.1	2315	G	G	G	K	K	K	G	G	K	G	G	K	G	K	K	G	K	G	G	G	K	K	G	K	G	K	G	G	K	K	K	G	G	G	G	K	G	G	G	K	G	K	K	K	K	G	G
FAN1241	FAN_iscf00065467.1	723	G	G	G	K	K	K	G	K	G	G	G	G	K	G	K	K	K	K	K	G	K	G	K	K	G	G	G	K	G	K	K	G	G	K	K	T	G	G	K	K	N	G	G	K	G	G	K
FAN1249	FAN_iscf00091860.1	4039	G	G	G	K	K	K	G	G	K	K	K	G	G	G	K	K	K	K	K	K	K	K	K	K	G	G	G	G	K	G	G	K	G	G	G	G	K	G	G	G	N	T	N	K	K	G	K
FAN1251	FAN_iscf00113588.1	10154	G	G	G	K	K	K	G	G	K	K	G	G	G	G	N	K	K	K	K	K	K	K	G	K	G	G	G	G	K	G	G	K	G	G	G	G	K	G	G	G	K	T	T	K	K	G	K
FAN1255	FAN_iscf00120291.1	1341	G	G	G	K	K	K	K	G	K	G	G	K	G	N	K	K	K	K	K	K	G	G	G	K	K	G	N	G	K	G	N	G	K	G	G	G	G	G	G	G	N	G	N	G	G	G	G
FAN1258	FAN_iscf00135414.1	1006	G	G	G	K	K	K	G	G	G	G	G	K	K	K	G	K	G	G	G	K	G	G	G	G	K	G	G	K	K	G	K	K	G	K	K	K	K	G	G	G	N	G	G	N	G	K	K
FAN1259	FAN_iscf00137444.1	5069	G	G	G	K	K	K	K	K	G	G	G	K	G	G	G	G	G	G	K	G	K	G	G	G	G	K	K	K	G	K	N	K	G	G	G	G	G	K	G	G	G	G	G	K	G	G	K
FAN1261	FAN_iscf00141410.1	1171	G	G	G	K	K	K	G	G	K	G	G	G	G	G	G	G	K	K	K	K	G	K	G	G	G	G	G	K	G	K	K	K	G	G	G	G	K	G	K	G	N	K	K	G	G	K	G
FAN1270	FAN_iscf00153935.1	2304	G	G	G	K	K	K	G	K	K	G	G	K	G	K	G	K	K	G	K	G	K	G	G	K	G	K	K	K	K	K	G	K	G	K	K	G	G	K	K	G	K	K	K	K	K	K	G
FAN128	FAN_iscf00280849.1	3296	A	A	A	W	W	W	A	A	W	A	A	A	A	W	W	A	A	A	A	A	W	W	A	W	A	A	W	A	W	A	A	A	A	A	A	W	A	A	A	W	N	A	A	W	W	A	A
FAN1283	FAN_iscf00189461.1	5147	G	G	G	K	K	K	K	K	G	G	G	K	G	G	G	K	G	K	K	K	G	K	K	K	K	G	G	G	G	K	K	G	G	G	G	K	K	K	G	G	N	K	K	K	G	G	K
FAN1285	FAN_iscf00196368.1	12642	G	G	G	K	K	K	K	K	K	K	N	G	G	G	K	G	K	K	K	G	K	K	K	K	G	K	K	G	N	K	G	G	K	G	N	G	K	K	K	K	N	K	N	K	K	G	K
FAN1287	FAN_iscf00204399.1	371	G	G	G	K	K	K	G	G	G	K	K	G	G	G	G	K	K	K	K	G	G	G	K	G	G	K	K	K	K	G	G	G	G	G	G	G	G	K	G	G	N	G	G	K	K	G	G
FAN129	FAN_iscf00281279.1	285	A	A	A	W	W	W	A	W	W	A	A	W	W	W	A	W	W	A	A	A	A	W	W	W	A	A	A	A	W	W	W	A	A	A	A	A	A	W	A	W	A	W	W	A	W	W	W
FAN1299	FAN_iscf00256533.1	1185	G	G	G	K	K	K	G	G	K	K	N	K	K	K	K	G	K	G	G	K	G	G	G	G	K	G	G	K	G	K	G	K	K	K	K	K	G	K	G	G	N	K	K	K	G	K	K
FAN13	FAN_iscf00020576.1	1480	A	A	A	W	W	W	A	W	W	A	A	A	A	A	A	W	W	A	A	A	A	W	W	A	W	W	W	A	A	A	A	A	A	A	A	A	W	A	W	A	N	A	A	A	A	A	W
FAN1300	FAN_iscf00258149.1	220	G	G	G	K	K	K	G	K	G	G	K	K	K	K	K	G	G	G	K	G	G	K	K	K	G	G	G	K	K	K	G	G	K	G	K	K	G	G	G	K	K	G	G	K	K	G	K
FAN1305	FAN_iscf00266795.1	234	G	G	G	K	K	K	G	K	G	K	K	G	K	K	G	K	K	G	G	G	K	K	K	G	N	K	K	K	G	K	K	N	G	G	K	N	K	K	K	K	N	K	K	K	K	K	K
FAN1311	FAN_iscf00293002.1	1695	G	G	G	K	K	K	G	K	G	K	K	G	K	G	K	K	K	K	K	K	G	G	K	K	G	G	G	K	K	K	K	K	G	G	G	G	K	K	K	G	K	K	G	G	G	K	G
FAN1320	FAN_iscf00337186.1	275	G	G	G	K	K	K	G	G	G	G	G	K	K	K	G	K	G	G	G	K	G	G	G	G	K	G	G	K	K	G	K	K	G	K	K	K	G	G	G	G	N	G	G	G	G	K	G
FAN1323	FAN_iscf00355876.1	230	G	G	G	K	K	K	K	G	K	G	G	G	G	G	G	K	K	G	K	K	K	G	G	G	G	K	K	G	G	G	K	K	N	G	G	G	K	K	K	G	G	K	K	G	G	G	G
FAN1327	FAN_iscf00379660.1	589	G	G	G	K	K	K	G	G	K	N	N	N	G	G	K	G	K	G	G	G	K	K	G	K	G	K	K	G	K	K	K	G	G	G	G	K	G	G	G	K	N	T	K	K	K	G	G
FAN1329	FAN_iscf00390497.1	1066	G	G	G	K	K	K	G	G	G	K	G	G	G	G	K	K	K	K	G	G	K	G	K	K	G	G	G	G	K	G	G	K	G	G	G	G	K	G	G	G	N	K	K	K	G	G	G
FAN133	FAN_iscf00287422.1	1597	A	A	A	W	W	W	A	A	A	W	W	W	W	W	A	A	A	A	A	W	A	W	W	W	A	W	W	W	W	W	W	A	A	A	A	A	W	W	A	W	N	A	A	W	W	A	A
FAN1334	FAN_icon19975241.1	315	G	G	G	K	K	K	G	G	K	G	G	G	K	K	G	G	G	K	K	G	K	G	K	K	K	K	K	G	G	G	G	K	K	G	G	K	G	K	K	G	K	K	K	K	G	G	K
FAN1346	FAN_icon20450491.1	334	G	G	G	K	K	K	K	K	G	G	G	K	G	K	G	K	G	K	K	G	K	G	K	G	G	K	K	G	K	G	K	K	K	K	K	K	G	G	K	K	N	K	K	G	G	K	G
FAN1350	FAN_icon20640526.1	393	G	G	G	K	K	K	K	G	K	G	G	G	G	K	G	G	G	K	K	G	K	G	K	G	K	K	K	G	G	G	G	G	K	G	G	N	K	G	K	G	N	G	G	G	G	G	K
FAN1355	FAN_icon20826456.1	1157	G	G	G	K	K	K	G	K	K	G	G	K	K	K	G	K	K	G	G	G	K	K	K	G	G	G	G	G	K	K	K	G	G	G	G	G	G	K	G	K	G	K	K	G	G	K	K
FAN1360	FAN_iscf00004964.1	12236	G	G	G	R	R	R	G	R	G	R	R	R	N	R	R	G	G	G	G	G	G	R	R	R	N	G	G	R	R	R	G	G	R	R	R	R	G	G	G	R	N	G	G	R	R	R	N
FAN1361	FAN_iscf00005329.1	1377	G	G	G	R	R	R	G	G	G	G	G	G	R	G	G	G	R	R	G	R	G	R	G	R	G	G	G	R	G	R	R	R	G	G	R	R	R	G	R	G	G	R	R	G	G	G	G
FAN1372	FAN_iscf00012072.1	259	G	G	G	R	R	R	R	R	G	G	G	R	G	G	G	R	R	G	R	R	G	R	R	G	R	G	G	G	G	R	R	G	G	G	G	G	R	G	R	G	R	R	R	R	G	G	R
FAN138	FAN_iscf00300360.1	438	A	A	A	W	W	W	W	W	A	A	A	W	A	A	A	W	W	W	W	W	A	W	W	W	W	A	A	A	A	W	W	A	A	A	A	W	W	W	A	A	N	W	W	W	A	A	W
FAN1380	FAN_iscf00016367.1	3384	G	G	G	R	R	R	G	G	G	G	G	G	R	G	R	R	R	G	G	G	R	R	R	G	G	R	R	R	R	R	G	G	G	G	G	R	G	R	R	R	N	R	R	R	G	G	G
FAN1385	FAN_iscf00022265.1	224	G	G	G	R	R	R	G	G	R	R	R	G	G	G	R	G	R	G	G	R	G	G	G	R	G	R	R	R	R	R	G	G	G	G	R	G	G	G	G	G	R	G	G	G	R	G	R
FAN1387	FAN_iscf00024932.1	76	G	G	G	R	R	R	R	G	R	G	G	R	G	G	R	G	R	R	R	R	G	G	G	R	R	G	G	G	R	G	G	G	R	G	N	G	G	G	G	G	N	G	G	G	G	G	G
FAN1392	FAN_iscf00029815.1	3350	G	G	G	R	R	R	R	G	R	R	R	R	G	R	G	R	G	G	G	R	G	R	G	G	R	G	G	G	R	G	G	R	R	N	G	N	R	G	G	G	N	G	G	G	R	R	R
FAN1393	FAN_iscf00031344.1	206	G	G	G	R	R	R	R	R	R	G	G	R	R	G	G	G	G	R	R	R	G	G	G	G	R	G	G	R	R	R	R	R	G	R	R	R	G	G	R	R	R	G	G	G	R	G	R
FAN1394	FAN_iscf00031670.1	2011	G	G	G	R	R	R	R	R	G	G	G	R	G	G	G	G	G	R	R	R	G	R	R	G	R	G	G	G	G	R	R	G	G	G	G	R	G	R	G	G	R	G	R	R	G	G	R
FAN1395	FAN_iscf00032946.1	1964	G	G	G	R	R	R	G	G	R	G	G	G	R	G	G	G	G	R	R	G	R	G	R	R	R	R	G	G	G	G	G	R	R	G	G	G	G	R	R	G	N	R	R	R	G	G	R
FAN1398	FAN_iscf00037147.1	1656	G	G	G	R	R	R	G	G	G	R	R	N	R	R	G	G	G	G	G	R	G	R	R	R	G	R	R	R	R	R	R	G	N	G	G	G	R	R	G	R	N	G	G	R	R	G	G
FAN140	FAN_iscf00313561.1	497	A	A	A	W	W	W	W	W	A	A	A	W	W	W	A	W	A	W	W	A	W	W	W	A	W	A	A	A	A	A	W	W	W	A	A	W	W	W	W	W	N	W	W	N	A	W	A
FAN1402	FAN_iscf00040340.1	173	G	G	G	R	R	R	G	G	G	G	G	G	G	G	G	R	R	G	G	G	G	G	R	G	R	R	G	G	G	G	R	G	G	R	R	R	G	R	R	G	N	R	R	R	G	G	G
FAN1403	FAN_iscf00040542.1	2133	G	G	G	R	R	R	G	G	R	R	R	R	R	R	G	R	R	G	G	G	R	R	R	R	G	R	R	R	G	G	G	G	G	G	G	G	R	R	G	G	G	R	R	R	R	R	G
FAN1411	FAN_iscf00043743.1	646	G	G	G	R	R	R	R	R	R	R	R	R	G	G	G	G	G	G	G	G	R	G	G	G	R	R	R	G	G	R	G	R	R	G	G	G	G	R	G	G	N	G	G	R	R	R	R
FAN1413	FAN_iscf00044921.1	2352	G	G	G	R	R	R	G	R	G	G	G	G	R	G	R	R	R	R	R	G	R	G	R	R	G	R	R	R	G	R	R	N	G	R	N	R	G	R	R	R	N	R	R	R	G	G	G
FAN1416	FAN_iscf00046157.1	1786	G	G	G	R	R	R	R	G	R	G	G	R	R	R	R	G	R	G	G	G	R	R	G	R	G	R	R	G	R	R	R	G	R	G	G	R	G	G	G	R	G	G	G	R	R	G	G
FAN1420	FAN_iscf00048546.1	8936	G	G	G	R	R	R	G	R	G	R	R	R	R	R	R	G	G	G	G	G	G	R	R	R	R	G	G	R	R	R	G	G	R	G	R	R	G	G	G	R	R	G	G	R	R	R	G
FAN1422	FAN_iscf00051068.1	9138	G	G	G	R	R	R	R	R	G	R	R	G	G	R	R	R	R	G	G	R	R	R	R	R	G	R	R	G	R	G	R	R	G	R	R	G	R	G	R	G	N	G	R	R	R	G	R
FAN1426	FAN_iscf00053591.1	2480	G	G	G	R	R	R	R	R	R	G	G	G	G	R	R	G	G	G	G	G	G	R	G	R	R	R	G	G	G	R	G	G	R	R	G	G	R	R	G	R	N	G	R	G	G	G	G
FAN1431	FAN_iscf00056349.1	2562	G	G	G	R	R	R	R	R	G	R	A	R	G	G	G	R	G	R	R	G	G	G	R	G	G	R	R	G	G	G	G	G	G	R	R	R	R	G	R	G	N	G	G	G	G	G	G
FAN1432	FAN_iscf00056958.1	336	G	G	G	R	R	R	G	R	G	G	G	G	R	G	R	R	R	R	R	G	R	G	R	R	G	R	R	R	G	R	R	G	G	R	R	N	G	R	R	R	N	R	R	R	G	G	G
FAN1433	FAN_iscf00056977.1	1882	G	G	G	R	R	R	R	G	G	R	A	R	N	R	R	G	G	R	R	R	R	G	G	R	N	G	G	R	G	R	R	R	R	R	R	R	G	R	G	R	N	R	R	R	R	R	N
FAN1435	FAN_iscf00060571.1	1283	G	G	G	R	R	R	R	R	G	R	R	G	G	G	R	G	G	R	R	R	R	G	G	G	R	G	G	G	G	R	R	R	R	R	R	R	G	G	R	R	N	G	G	G	G	G	R
FAN1437	FAN_iscf00063582.1	1331	G	G	G	R	R	R	R	R	R	R	R	G	G	G	R	G	R	G	G	G	R	R	R	R	G	R	R	G	G	R	G	G	R	G	G	G	R	G	R	R	G	G	R	R	R	G	R
FAN1439	FAN_iscf00066598.1	160	G	G	G	R	R	R	R	G	R	G	G	G	G	R	R	G	G	G	G	G	R	R	G	G	R	R	R	G	G	G	N	G	A	R	R	G	G	G	G	R	N	G	G	R	R	G	G
FAN1442	FAN_iscf00068974.1	692	G	G	G	R	R	R	G	G	G	R	R	R	R	R	R	G	G	R	R	R	R	G	G	R	G	G	G	R	N	R	R	R	R	R	R	N	G	R	G	R	N	R	R	G	G	R	G
FAN1449	FAN_iscf00077852.1	907	G	G	G	R	R	R	G	G	R	G	G	G	R	R	G	R	R	R	R	G	G	R	G	G	G	G	R	R	R	R	R	R	G	R	R	G	R	G	R	R	G	R	G	G	G	R	R
FAN145	FAN_iscf00336982.1	568	A	A	A	W	W	W	A	A	A	W	W	A	W	A	W	A	A	W	W	W	A	A	N	W	A	A	A	W	W	W	W	A	W	A	W	W	A	W	A	W	N	W	W	W	W	W	A
FAN1450	FAN_iscf00079592.1	9320	G	G	G	R	R	R	G	G	R	R	R	G	G	G	R	R	R	R	R	R	R	R	R	R	G	G	G	G	R	G	G	R	G	G	G	G	R	G	G	G	N	A	A	R	R	G	R
FAN1451	FAN_iscf00080156.1	1951	G	G	G	R	R	R	R	G	G	G	G	R	G	R	G	R	G	R	R	G	R	R	R	G	N	G	G	G	G	N	R	R	R	G	G	N	R	G	R	R	G	R	N	R	G	R	G
FAN1452	FAN_iscf00080156.1	1977	G	G	G	R	R	R	R	G	G	G	G	R	R	R	G	R	G	R	R	G	R	R	R	G	N	G	G	G	G	N	R	R	R	G	G	N	R	G	R	R	G	R	N	R	G	R	G
FAN1455	FAN_iscf00081418.1	248	G	G	G	R	R	R	G	G	G	G	G	R	R	R	G	G	G	G	G	R	R	G	G	G	R	R	R	R	R	R	R	G	G	R	R	R	R	G	G	G	N	G	G	G	G	R	R
FAN1456	FAN_iscf00082251.1	747	G	G	G	R	R	R	R	G	R	G	G	R	G	G	R	G	R	R	R	R	G	G	G	R	R	G	G	G	R	N	G	G	R	G	G	G	G	G	G	G	G	G	G	G	G	G	G
FAN1459	FAN_iscf00083346.1	1259	G	G	G	R	R	R	G	G	G	G	N	R	R	G	G	G	G	G	G	G	G	G	G	G	R	G	G	R	R	R	G	G	R	G	N	N	G	R	G	R	N	G	N	G	G	R	G
FAN1462	FAN_iscf00085353.1	1716	G	G	G	R	R	R	R	R	R	R	R	R	G	R	G	N	G	G	G	R	G	G	G	R	G	G	G	G	R	N	N	R	R	R	R	G	R	G	G	G	N	G	G	G	R	R	R
FAN147	FAN_iscf00353479.1	1550	A	A	A	W	W	W	W	A	A	W	W	A	W	A	A	W	A	W	W	W	W	A	A	A	A	W	W	W	A	W	A	A	A	W	N	W	W	A	W	W	N	A	A	A	A	A	A
FAN1474	FAN_iscf00094725.1	8790	G	G	G	R	R	R	G	R	R	G	G	G	R	R	G	G	R	G	G	G	R	R	G	G	G	R	A	R	R	R	R	R	G	R	R	R	R	G	G	R	N	R	R	G	G	R	G
FAN1476	FAN_iscf00097775.1	2313	G	G	G	R	R	R	G	R	R	G	G	G	R	R	G	R	R	R	R	G	R	R	G	G	G	R	R	R	R	R	R	R	R	R	G	R	R	G	R	R	N	R	R	G	G	R	R
FAN1477	FAN_iscf00099926.1	362	G	G	G	R	R	R	G	G	R	R	R	G	G	G	R	R	R	R	R	R	R	R	R	R	G	G	G	G	R	G	G	R	G	G	G	G	R	G	G	G	N	R	R	R	R	G	R
FAN1479	FAN_iscf00100416.1	5121	G	G	G	R	R	R	G	G	G	R	R	G	G	R	R	R	R	G	G	G	R	R	R	R	G	R	R	G	G	G	G	G	R	G	G	G	R	R	G	G	N	R	R	R	G	R	G
FAN1481	FAN_iscf00103051.1	2679	G	G	G	R	R	R	G	G	G	G	G	R	R	G	G	G	G	G	G	R	G	G	G	G	R	R	R	R	R	R	R	G	G	R	R	R	G	G	G	G	G	G	G	G	G	G	R
FAN1487	FAN_iscf00108645.1	398	G	G	G	R	R	R	G	G	G	G	R	R	R	R	R	G	G	G	G	G	G	G	G	R	G	G	G	R	G	G	G	G	R	G	R	R	G	G	G	G	N	G	G	R	R	R	G
FAN1488	FAN_iscf00108727.1	371	G	G	G	R	R	R	G	R	G	R	R	R	G	G	R	G	G	G	G	G	G	R	R	R	R	G	G	G	R	R	G	G	R	R	R	R	G	G	G	R	N	G	G	R	R	R	G
FAN1497	FAN_iscf00116021.1	2019	G	G	G	R	R	R	G	R	G	R	R	R	R	G	R	R	R	R	R	R	G	G	G	R	G	R	R	R	R	G	R	R	G	G	G	R	R	R	R	G	N	G	R	G	G	R	G
FAN15	FAN_iscf00021975.1	3618	A	A	A	W	W	W	W	W	W	A	A	A	A	W	W	A	A	A	A	A	A	N	A	W	N	W	W	A	A	W	A	A	W	W	N	W	W	W	A	W	N	W	W	N	A	W	W
FAN150	FAN_iscf00373112.1	20	A	A	A	W	W	W	W	W	W	W	W	A	A	A	W	A	W	A	A	A	W	W	A	W	A	W	W	A	A	W	A	A	W	A	A	N	W	W	W	W	N	W	W	W	W	A	W
FAN1500	FAN_iscf00120753.1	1397	G	G	G	R	R	R	G	R	R	G	G	G	G	G	G	G	G	G	G	G	R	R	G	G	G	R	R	G	R	R	R	R	G	R	G	G	R	G	G	R	G	G	R	G	G	R	G
FAN1501	FAN_iscf00123766.1	1877	G	G	G	R	R	R	R	G	R	R	R	R	G	G	G	G	R	A	R	R	G	R	R	G	R	G	G	G	G	R	G	G	G	G	G	G	G	R	G	R	N	N	N	R	G	G	G
FAN1502	FAN_iscf00124568.1	12068	G	G	G	R	R	R	R	G	G	R	R	R	G	G	G	R	G	R	R	G	G	G	R	G	G	R	R	G	G	G	G	G	G	R	R	R	R	G	R	G	N	G	G	G	G	G	G
FAN1505	FAN_iscf00131544.1	2282	G	G	G	R	R	R	R	G	R	G	G	G	G	R	G	G	G	G	G	G	R	R	G	G	R	R	R	G	G	G	G	G	R	G	G	G	G	G	G	R	N	G	G	R	R	G	R
FAN1507	FAN_iscf00132218.1	162	G	G	G	R	R	R	G	G	R	R	R	G	G	G	R	G	R	G	G	R	G	G	G	R	G	R	R	R	R	R	G	G	G	N	R	N	G	G	G	G	N	G	G	G	R	G	R
FAN1509	FAN_iscf00136869.1	3118	G	G	G	R	R	R	G	R	G	G	G	G	R	G	G	R	R	R	G	G	R	G	R	R	G	G	G	G	G	R	R	G	G	G	R	R	G	G	R	R	G	G	G	R	G	G	R
FAN1514	FAN_iscf00141164.1	2203	G	G	G	R	R	R	R	R	G	R	R	R	G	G	R	R	G	G	G	R	G	G	G	G	G	G	G	R	R	R	R	G	G	R	R	G	R	G	G	R	N	G	G	G	R	R	G
FAN1515	FAN_iscf00141557.1	184	G	G	G	R	R	R	R	G	G	G	R	R	R	R	R	G	N	R	R	R	R	G	G	R	G	G	G	R	G	R	R	R	R	R	R	R	G	R	G	R	N	R	R	R	R	G	G
FAN152	FAN_iscf00380429.1	489	A	A	A	W	W	W	W	W	A	A	A	W	A	A	A	A	A	W	W	A	W	A	A	A	W	W	W	W	A	W	A	W	W	A	A	A	A	W	A	A	N	A	A	W	W	W	W
FAN1520	FAN_iscf00147938.1	440	G	G	G	R	R	R	R	G	G	G	R	G	G	G	R	G	R	G	G	G	R	R	R	G	G	R	G	G	G	R	G	G	R	G	G	G	R	G	R	R	N	G	G	R	G	G	R
FAN1521	FAN_iscf00150626.1	2505	G	G	G	R	R	R	G	G	R	G	G	R	G	G	G	R	R	G	G	R	G	G	G	G	R	G	G	G	G	G	R	R	G	R	R	R	R	G	G	G	G	G	G	R	G	G	R
FAN1526	FAN_iscf00153115.1	249	G	G	G	R	R	R	R	R	G	G	G	N	G	G	G	R	R	R	R	R	G	R	R	N	R	G	G	G	G	R	R	G	G	G	G	R	R	R	G	G	N	R	N	R	G	G	R
FAN1528	FAN_iscf00154443.1	1099	G	G	G	R	R	R	R	G	R	G	G	R	G	R	G	G	G	G	G	R	G	R	G	G	R	G	R	G	R	G	G	G	R	G	G	G	R	R	G	G	N	R	R	G	R	R	G
FAN1529	FAN_iscf00159493.1	2167	G	G	G	R	R	R	G	G	G	R	G	R	R	R	R	G	R	G	G	R	G	G	G	G	R	G	G	G	R	R	G	G	R	R	R	G	G	R	G	G	N	R	R	G	G	G	R
FAN1535	FAN_iscf00168891.1	631	G	G	G	R	R	R	G	G	G	G	G	G	G	G	R	R	R	R	R	R	R	R	G	G	G	G	G	G	G	G	G	G	G	G	G	G	R	G	G	G	G	R	R	G	R	G	R
FAN1536	FAN_iscf00169652.1	222	G	G	G	R	R	R	G	G	G	G	G	R	R	R	G	R	G	G	G	R	R	G	G	G	R	G	G	R	R	R	R	R	G	R	R	R	R	G	G	G	N	G	G	G	G	R	R
FAN1537	FAN_iscf00169713.1	191	G	G	G	R	R	R	G	R	R	G	G	R	G	R	G	R	R	G	G	G	R	R	R	G	G	G	G	G	G	R	R	G	G	G	G	G	G	G	G	R	N	R	R	G	R	R	R
FAN154	FAN_iscf00384123.1	677	A	A	A	W	W	W	A	A	W	W	W	W	W	W	W	A	W	A	A	W	A	A	A	A	W	A	A	A	A	W	A	W	W	W	A	A	A	W	A	A	N	W	W	W	A	W	W
FAN1540	FAN_iscf00178769.1	297	G	G	G	R	R	R	R	G	G	R	R	G	G	R	R	G	G	R	R	R	G	G	G	G	R	R	R	R	G	G	G	R	R	R	R	R	R	G	R	R	N	G	G	R	G	G	G
FAN1541	FAN_iscf00180127.1	328	G	G	G	R	R	R	R	G	G	R	R	G	G	G	R	G	G	R	R	R	G	G	G	G	R	G	R	R	G	G	G	R	G	G	R	R	R	G	R	G	N	G	G	R	G	G	G
FAN1546	FAN_iscf00185336.1	631	G	G	G	R	R	R	R	R	G	R	R	G	R	R	R	G	G	G	G	G	G	R	R	R	R	G	G	R	G	R	G	G	R	R	R	R	G	G	G	R	N	G	G	R	R	R	R
FAN1551	FAN_iscf00188966.1	1584	G	G	G	R	R	R	G	G	G	R	R	G	R	R	G	G	G	R	R	G	R	R	G	G	G	G	G	R	G	R	G	R	R	G	G	N	R	R	R	G	N	R	R	N	G	R	G
FAN1552	FAN_iscf00190965.1	6971	G	G	G	R	R	R	G	G	R	R	R	G	G	G	R	G	R	G	G	R	G	G	G	R	G	R	R	R	A	R	G	G	G	R	A	G	G	G	G	G	N	G	G	G	R	G	R
FAN1559	FAN_iscf00195374.1	3795	G	G	G	R	R	R	R	R	G	G	G	R	G	G	G	G	G	R	R	G	R	G	G	G	R	R	R	R	G	R	G	G	R	G	G	G	G	R	G	G	N	G	G	R	R	R	R
FAN1564	FAN_iscf00198676.1	5370	G	G	G	R	R	R	G	R	G	R	R	R	R	G	R	R	R	R	R	R	G	G	R	R	G	R	R	R	R	G	R	R	G	G	G	R	R	R	R	G	N	R	R	G	G	R	G
FAN1570	FAN_iscf00206076.1	6440	G	G	G	R	R	R	R	G	G	G	G	G	G	G	G	R	R	R	R	G	G	R	G	R	R	G	G	G	G	R	R	G	G	G	G	G	R	R	G	G	N	G	G	G	G	G	R
FAN1579	FAN_iscf00216698.1	2105	G	G	G	R	R	R	R	R	G	R	R	G	R	R	R	G	G	R	R	G	R	R	R	R	G	G	R	R	R	R	G	G	R	G	G	G	G	R	R	R	N	R	R	G	R	R	G
FAN158	FAN_icon20035715.1	153	A	A	A	W	W	W	W	W	N	A	A	W	A	A	A	A	A	W	W	A	W	A	A	A	W	W	W	W	A	W	A	W	W	N	A	N	A	W	A	A	N	A	A	W	W	W	W
FAN1583	FAN_iscf00223238.1	619	G	G	G	R	R	R	R	R	G	R	R	R	R	G	G	R	G	R	R	R	G	G	R	G	R	N	G	R	G	G	G	R	R	N	R	R	R	R	R	G	N	G	G	G	G	A	R
FAN1599	FAN_iscf00255889.1	3059	G	G	G	R	R	R	G	G	R	G	G	R	G	R	R	G	R	G	G	G	R	R	G	R	G	R	R	G	R	R	R	G	G	G	G	N	G	G	G	R	N	R	R	R	R	G	G
FAN160	FAN_icon20296649.1	111	A	A	A	W	W	W	A	A	W	A	A	W	A	W	W	A	W	A	A	A	W	W	A	W	A	W	W	A	W	W	W	A	A	A	A	W	A	A	A	W	N	W	W	W	W	A	A
FAN1604	FAN_iscf00261286.1	494	G	G	G	R	R	R	G	G	R	G	G	R	G	G	G	R	R	G	G	R	R	G	G	G	R	R	R	G	G	G	N	G	G	N	R	G	R	G	G	G	N	G	G	R	G	R	R
FAN1606	FAN_iscf00261286.1	2662	G	G	G	R	R	R	R	R	G	R	R	G	R	R	R	G	G	R	R	G	G	R	G	R	G	G	G	G	G	G	G	R	G	G	G	R	G	R	R	G	R	R	R	G	R	G	G
FAN1607	FAN_iscf00261696.1	326	G	G	G	R	R	R	G	G	G	G	G	G	R	G	R	R	G	G	G	G	G	G	R	G	G	R	R	G	R	G	G	G	G	G	G	R	G	R	R	G	N	R	R	R	G	G	G
FAN161	FAN_icon20299399.1	113	A	A	A	W	W	W	A	A	A	W	W	A	A	W	W	W	W	A	A	A	W	W	W	W	A	T	W	A	A	A	A	A	W	A	N	A	T	W	A	A	N	W	W	N	A	W	A
FAN1611	FAN_iscf00274047.1	1146	G	G	G	R	R	R	G	G	G	R	R	R	R	R	G	G	G	R	R	R	R	G	G	R	G	G	G	R	R	G	R	R	R	G	R	R	G	R	G	R	N	R	R	R	G	R	G
FAN1612	FAN_iscf00276883.1	3066	G	G	G	R	R	R	G	R	G	R	R	G	R	G	R	G	R	R	G	R	G	G	R	R	G	G	G	R	R	R	R	R	G	G	G	G	R	R	G	G	G	R	R	G	G	R	G
FAN162	FAN_icon20335037.1	294	A	A	A	W	W	W	A	A	W	A	A	W	A	A	A	W	W	A	A	W	A	A	A	A	W	A	A	A	A	A	W	W	A	W	W	W	W	A	A	A	N	A	A	W	A	A	A
FAN1629	FAN_iscf00290643.1	840	G	G	G	R	R	R	R	G	G	G	G	R	G	R	G	G	G	R	R	G	R	G	R	R	G	R	R	G	R	G	R	R	R	R	R	G	G	G	G	R	N	G	R	G	R	R	G
FAN1633	FAN_iscf00293933.1	601	G	G	G	R	R	R	G	G	R	G	G	R	G	G	G	R	R	G	G	R	R	G	G	G	R	G	G	G	G	G	R	G	G	R	R	G	R	G	G	G	N	G	G	R	G	R	R
FAN1634	FAN_iscf00295829.1	492	G	G	G	R	R	R	G	G	G	R	R	R	R	G	R	R	G	R	R	R	G	G	R	G	R	G	G	R	G	R	G	R	R	R	R	R	R	R	R	G	N	G	G	G	G	R	R
FAN1639	FAN_iscf00309199.1	720	G	G	G	R	R	R	G	G	G	G	G	G	R	R	R	G	G	G	G	G	R	G	G	R	G	R	R	R	R	G	G	R	R	R	G	R	R	R	R	R	G	G	G	G	R	R	G
FAN164	FAN_icon20520143.1	198	A	A	A	W	W	W	A	W	A	W	W	N	W	W	A	W	W	A	A	A	W	W	W	A	A	W	W	W	A	W	W	W	A	W	W	W	W	W	W	A	N	W	A	A	W	W	W
FAN1640	FAN_iscf00312123.1	2210	G	G	G	R	R	R	R	R	R	G	G	G	G	R	R	G	G	G	G	G	G	R	G	R	R	R	R	G	G	R	G	G	R	R	R	R	R	R	G	R	N	R	R	G	G	R	R
FAN1642	FAN_iscf00317464.1	1558	G	G	G	R	R	R	G	R	G	G	G	G	G	G	G	G	G	R	R	G	G	R	R	R	G	R	R	R	R	G	R	G	G	G	G	R	R	G	R	R	N	G	G	G	R	G	G
FAN1643	FAN_iscf00320453.1	873	G	G	G	R	R	R	G	R	G	R	R	G	R	R	R	G	R	R	R	G	G	R	G	R	G	G	G	R	R	R	R	R	R	G	G	R	G	R	R	R	R	R	R	G	R	G	G
FAN1644	FAN_iscf00321038.1	4964	G	G	G	R	R	R	G	R	R	G	G	G	R	G	G	R	R	R	G	R	G	R	G	R	G	G	G	R	G	R	R	R	G	R	R	R	R	G	R	G	N	R	R	G	G	R	G
FAN1647	FAN_iscf00328289.1	299	G	G	G	R	R	R	G	G	R	R	R	R	G	R	G	R	R	G	G	G	R	R	R	R	G	R	R	R	R	G	G	G	G	G	G	G	R	R	G	G	N	R	R	R	G	R	G
FAN1648	FAN_iscf00330189.1	692	G	G	G	R	R	R	G	R	R	G	G	G	R	G	R	R	R	G	G	R	G	R	G	G	R	G	G	R	G	R	G	G	G	G	G	G	R	R	R	G	N	G	G	R	G	G	R
FAN1649	FAN_iscf00330429.1	137	G	G	G	R	R	R	G	G	G	G	G	R	R	G	G	G	N	G	G	G	G	G	G	G	R	G	G	A	R	R	G	G	R	G	N	R	G	R	G	R	N	G	G	G	G	R	G
FAN165	FAN_icon20635524.1	365	A	A	A	W	W	W	A	A	W	W	W	A	A	A	W	A	W	A	A	W	A	A	A	W	A	W	W	W	W	W	A	A	A	W	W	A	A	A	A	A	A	A	A	A	W	A	W
FAN1650	FAN_iscf00338614.1	794	G	G	G	R	R	R	G	R	G	R	G	G	G	G	R	G	G	G	G	R	G	G	G	R	G	G	G	G	R	R	R	R	G	G	R	G	G	R	G	R	G	G	G	G	G	R	G
FAN1652	FAN_iscf00338850.1	1915	G	G	G	R	R	R	R	G	G	R	G	G	G	R	G	G	G	R	R	R	G	G	G	G	R	G	R	R	G	G	G	R	R	R	R	R	R	G	G	R	N	G	G	R	G	G	G
FAN1656	FAN_iscf00343266.1	1852	G	G	G	R	R	R	G	G	R	R	R	G	G	R	R	G	R	G	G	R	G	G	G	G	R	G	G	G	R	R	G	G	R	G	G	G	G	R	G	G	N	R	R	R	G	R	R
FAN1658	FAN_iscf00347867.1	299	G	G	G	R	R	R	G	G	R	G	G	G	R	R	G	G	G	R	R	G	R	G	R	R	R	R	R	G	G	G	N	R	R	G	G	R	G	R	R	G	N	R	R	R	G	G	R
FAN1663	FAN_iscf00359799.1	11161	G	G	G	R	R	R	G	G	G	G	G	G	R	R	R	G	G	G	G	G	R	G	G	R	G	R	R	R	R	G	G	R	R	R	R	R	R	R	R	R	G	G	G	G	R	R	G
FAN168	FAN_icon20719212.1	625	A	A	A	W	W	W	W	W	A	A	A	W	A	A	A	W	W	W	W	W	A	W	W	W	W	A	A	A	A	W	W	W	A	A	A	W	W	W	W	A	W	W	W	W	A	A	W
FAN1681	FAN_iscf00384092.1	1683	G	G	G	R	R	R	R	R	R	G	G	G	G	R	R	G	G	G	G	G	G	R	G	R	R	R	R	G	G	R	G	G	R	G	R	R	R	R	G	R	R	R	R	G	G	R	R
FAN1686	FAN_icon19745191.1	184	G	G	G	R	R	R	G	G	G	R	R	G	G	G	R	R	R	R	G	R	R	R	R	R	G	G	G	G	R	G	G	G	G	G	G	G	R	G	G	G	R	R	R	R	R	G	R
FAN1691	FAN_icon19855895.1	283	G	G	G	R	R	R	R	R	R	G	G	G	G	R	R	G	G	G	G	G	G	R	G	R	R	R	A	G	G	R	G	G	R	G	N	R	R	G	G	R	N	R	R	G	G	R	R
FAN1693	FAN_icon19901763.1	158	G	G	G	R	R	R	R	G	G	R	R	G	R	G	G	G	G	R	R	R	R	G	G	G	G	R	R	R	G	R	G	G	G	R	R	R	R	G	R	R	G	G	G	G	G	G	G
FAN1694	FAN_icon19953823.1	326	G	G	G	R	R	R	R	R	R	R	R	R	R	G	G	R	G	G	G	G	R	R	G	R	G	G	G	G	R	G	G	G	G	G	G	R	G	R	G	G	N	R	R	G	G	R	G
FAN1699	FAN_icon20033361.1	272	G	G	G	R	R	R	G	G	R	G	G	R	G	G	G	R	R	G	G	R	G	G	G	G	R	G	G	G	G	G	R	R	G	G	R	G	R	G	G	G	N	G	G	R	G	R	R
FAN17	FAN_iscf00026246.1	1964	A	A	A	W	W	W	A	W	W	A	A	A	W	W	A	W	W	W	W	A	W	W	A	A	A	W	W	W	W	W	W	W	W	W	W	W	W	A	W	W	N	W	W	A	A	W	W
FAN170	FAN_icon20773050.1	481	A	A	A	W	W	W	A	A	A	W	W	A	W	W	W	A	A	W	W	A	W	A	W	W	A	A	A	W	W	A	A	A	A	A	A	A	A	W	A	W	N	W	W	A	W	W	A
FAN1701	FAN_icon20099601.1	324	G	G	G	R	R	R	G	G	R	R	R	G	G	R	R	G	R	G	G	R	G	G	G	G	R	G	G	G	R	R	G	G	R	N	G	G	G	R	G	G	N	R	R	R	G	R	R
FAN1703	FAN_icon20206731.1	120	G	G	G	R	R	R	G	G	R	G	G	G	R	G	G	R	R	R	R	R	G	R	G	R	G	R	R	R	G	G	R	R	G	G	R	N	R	G	R	G	N	R	R	G	G	R	G
FAN1707	FAN_icon20311807.1	94	G	G	G	R	R	R	R	R	R	G	G	G	R	R	G	G	G	G	G	G	G	G	G	G	R	R	R	R	G	R	R	G	R	R	R	R	G	R	R	G	N	R	R	G	G	R	G
FAN1708	FAN_icon20311807.1	207	G	G	G	R	R	R	R	R	R	G	G	R	R	R	G	G	G	G	G	G	G	G	G	G	R	R	R	R	G	R	R	G	R	R	R	R	G	A	R	G	N	R	R	G	G	R	G
FAN1712	FAN_icon20376755.1	307	G	G	G	R	R	R	R	R	G	R	R	G	R	G	G	R	N	R	R	R	R	G	G	G	G	R	R	R	G	R	N	G	G	N	R	R	R	G	R	R	N	N	G	G	G	G	G
FAN1718	FAN_icon20533386.1	425	G	G	G	R	R	R	G	G	G	R	G	G	R	R	G	R	G	G	G	G	R	R	G	G	G	R	R	G	G	R	R	G	G	R	R	R	G	R	R	R	R	R	R	R	R	R	R
FAN172	FAN_icon20826456.1	1180	A	A	A	W	W	W	A	W	W	A	A	W	W	W	A	W	W	A	A	A	W	W	W	W	A	A	A	A	W	W	W	A	A	A	A	A	A	W	A	W	A	W	W	A	A	W	W
FAN1723	FAN_icon20722518.1	396	G	G	G	R	R	R	G	G	N	R	R	G	G	G	R	G	R	G	G	R	G	G	G	A	G	R	R	R	R	R	G	G	G	R	R	N	G	G	G	G	N	G	G	G	R	G	R
FAN1724	FAN_icon20747442.1	568	G	G	G	R	R	R	R	G	R	G	G	G	G	R	R	G	G	G	G	G	R	R	G	G	R	R	R	G	G	G	G	G	R	R	R	G	G	G	G	R	N	G	G	R	R	G	G
FAN1726	FAN_icon20806992.1	586	G	G	G	R	R	R	R	R	R	R	R	R	G	G	G	R	R	R	R	R	G	R	R	G	R	G	G	G	G	R	R	G	G	G	G	G	G	G	G	G	N	G	G	R	G	G	G
FAN1729	FAN_iscf00004939.1	2302	C	C	C	S	S	S	S	S	S	S	S	C	C	S	S	S	S	S	S	S	S	S	S	S	C	S	S	C	S	C	C	S	C	S	S	C	S	C	S	C	N	S	S	S	S	C	S
FAN1730	FAN_iscf00011070.1	2663	C	C	C	S	S	S	S	C	S	C	C	G	C	C	S	C	S	S	S	G	C	C	C	S	S	C	C	C	S	C	C	C	S	C	C	C	C	C	C	C	C	C	C	C	C	C	C
FAN1731	FAN_iscf00011364.1	4760	C	C	C	S	S	S	S	C	S	S	S	S	C	C	C	C	C	C	C	C	S	C	C	C	S	S	C	C	C	S	C	S	S	C	C	C	C	S	C	C	N	S	C	S	S	S	S
FAN1738	FAN_iscf00046157.1	1787	C	C	C	S	S	S	S	C	S	C	C	S	S	S	S	C	S	C	C	C	S	S	C	S	C	S	S	C	S	S	S	C	S	C	C	S	C	C	C	S	C	S	C	S	S	C	C
FAN1739	FAN_iscf00046429.1	2028	C	C	C	S	S	S	C	C	C	S	C	C	S	C	S	C	S	C	C	S	C	C	C	C	S	C	C	C	S	S	C	S	C	S	C	C	C	C	C	C	C	S	S	S	C	S	C
FAN1746	FAN_iscf00069311.1	92	C	C	C	S	S	S	C	C	S	C	C	S	C	C	C	S	S	C	C	S	S	C	C	C	S	C	N	C	C	C	S	C	C	N	S	C	S	C	C	C	N	C	C	C	C	S	S
FAN1749	FAN_iscf00083337.1	233	C	C	C	S	S	S	C	C	S	C	C	S	C	S	C	C	S	C	C	C	S	S	C	S	C	S	S	C	C	S	S	C	C	C	C	C	C	C	C	C	C	S	S	S	S	C	C
FAN1750	FAN_iscf00084872.1	10800	C	C	C	S	S	S	C	S	S	C	C	C	S	C	C	C	S	N	S	C	S	S	S	C	C	S	C	S	S	S	S	S	S	S	S	S	S	C	N	C	N	S	S	C	C	S	S
FAN1759	FAN_iscf00110190.1	399	C	C	C	S	S	S	S	C	S	C	C	S	S	S	S	C	S	C	C	C	G	S	C	S	C	S	S	C	S	S	S	C	S	C	C	G	C	C	C	S	C	S	S	S	S	C	C
FAN1761	FAN_iscf00127838.1	1748	C	C	C	S	S	S	C	C	S	S	S	C	C	C	S	C	S	C	C	S	C	C	C	S	C	S	S	S	C	S	C	C	C	S	S	C	C	C	C	C	N	C	C	C	S	C	S
FAN177	FAN_iscf00012465.1	458	A	A	A	M	M	M	A	M	M	A	A	A	M	A	A	M	M	M	M	M	A	M	A	A	N	A	A	M	A	A	M	M	A	M	M	M	M	A	A	A	N	M	M	A	A	M	A
FAN1772	FAN_iscf00167495.1	2109	C	C	C	S	S	S	C	C	C	S	S	C	S	S	C	C	C	S	C	C	S	S	C	C	C	C	C	S	C	S	C	S	S	C	C	S	S	S	S	C	N	C	S	C	C	S	C
FAN1786	FAN_iscf00227745.1	229	C	C	C	S	S	S	S	C	S	C	C	C	C	S	C	C	C	C	C	C	S	S	C	C	S	S	N	C	C	C	C	C	S	S	N	N	C	C	C	S	N	C	C	S	S	C	S
FAN179	FAN_iscf00016367.1	3375	A	A	A	M	M	M	A	A	A	A	A	A	M	A	M	M	M	A	A	A	M	M	M	A	A	M	M	M	M	M	A	A	A	A	A	N	A	M	M	M	N	M	M	M	A	A	A
FAN1795	FAN_iscf00290095.1	17	C	C	C	S	S	S	S	C	C	S	S	C	S	C	C	S	C	S	S	S	S	C	C	C	C	S	S	S	C	S	C	C	C	S	S	S	S	C	S	S	N	C	C	C	C	C	C
FAN1798	FAN_iscf00315119.1	1130	C	C	C	S	S	S	S	C	S	C	C	C	C	S	C	C	C	C	C	C	S	S	C	C	S	S	S	C	C	C	C	C	S	S	S	C	C	C	C	S	C	C	C	S	S	C	S
FAN18	FAN_iscf00026972.1	1360	A	A	A	W	W	W	W	A	A	W	W	A	A	A	W	A	A	W	W	W	A	A	A	A	W	W	W	W	A	A	A	W	W	W	W	W	W	A	W	A	N	A	A	W	A	A	A
FAN180	FAN_iscf00020565.1	2716	A	A	A	M	M	M	A	A	A	M	M	M	M	M	M	A	A	A	M	M	A	A	A	A	A	A	A	M	M	M	M	A	M	M	M	M	A	A	A	C	M	M	M	M	M	M	A
FAN1800	FAN_iscf00327281.1	368	C	C	C	S	S	S	C	S	C	C	C	C	S	C	S	S	S	S	S	C	S	C	S	S	C	S	S	S	C	S	S	C	C	S	S	S	C	S	S	S	N	S	S	S	C	C	C
FAN1802	FAN_iscf00332248.1	1706	C	C	C	S	S	S	C	S	C	S	S	C	C	C	S	S	S	C	C	S	C	S	C	S	C	C	C	S	S	S	S	S	C	S	S	C	C	S	C	S	C	C	C	C	S	S	C
FAN1806	FAN_iscf00395564.1	1130	C	C	C	S	S	S	S	S	S	C	C	C	C	C	S	S	S	S	S	C	S	C	C	S	S	C	C	C	C	C	S	S	S	S	S	N	C	S	S	N	N	S	S	C	C	S	S
FAN1807	FAN_icon19417585.1	156	C	C	C	S	S	S	C	C	S	C	C	C	S	C	S	C	S	C	C	C	S	S	C	S	S	C	C	S	S	S	C	S	C	C	C	C	C	S	C	C	N	S	S	S	S	S	S
FAN181	FAN_iscf00022718.1	3108	A	A	A	M	M	M	M	A	M	A	A	M	M	M	M	A	M	A	A	A	M	M	A	M	N	M	M	A	M	M	M	A	M	A	A	M	A	A	A	M	N	M	M	M	M	A	A
FAN1810	FAN_icon20033361.1	298	C	C	C	S	S	S	C	C	S	C	C	S	C	C	C	S	S	C	C	S	C	C	C	C	S	C	C	C	C	C	S	S	C	S	S	C	S	C	C	C	N	C	C	S	C	S	S
FAN1814	FAN_icon20129473.1	255	C	C	C	S	S	S	C	C	S	C	C	S	C	S	C	S	S	C	C	C	S	S	C	S	C	S	S	S	S	S	C	S	C	S	S	S	S	S	S	C	C	S	S	S	S	S	C
FAN1820	FAN_icon20766698.1	656	C	C	C	S	S	S	S	S	C	C	C	S	C	C	C	S	S	S	S	S	C	S	S	C	S	S	C	C	C	C	S	S	C	C	C	S	S	S	S	C	N	S	S	S	C	C	S
FAN1822	FAN_iscf00005617.1	3744	C	C	C	M	M	M	M	M	C	C	C	C	C	C	C	M	C	M	M	C	M	M	M	M	C	M	M	M	M	C	M	C	C	C	C	M	M	C	M	M	N	C	C	C	C	C	C
FAN1824	FAN_iscf00006926.1	834	C	C	C	M	M	M	C	C	C	M	M	M	C	C	M	M	C	C	C	M	C	M	C	C	C	C	C	M	M	C	M	C	C	M	M	C	C	M	C	M	C	C	C	C	M	M	C
FAN1827	FAN_iscf00011572.1	3032	C	C	C	M	M	M	C	M	C	M	M	C	M	M	C	M	C	C	C	C	M	M	M	C	C	M	M	M	C	M	M	M	C	M	M	M	M	M	M	M	M	M	M	M	M	M	M
FAN183	FAN_iscf00024921.1	2827	A	A	A	M	M	M	A	A	M	A	A	M	A	M	A	M	M	A	N	A	A	M	M	M	A	M	M	M	M	N	A	A	A	A	A	A	M	M	A	A	N	M	M	M	M	M	A
FAN1838	FAN_iscf00041859.1	981	C	C	C	M	M	M	C	M	M	M	M	C	M	C	M	M	M	C	C	M	C	M	C	C	M	C	C	M	C	M	C	C	C	C	C	C	M	M	M	C	N	C	C	M	C	C	M
FAN184	FAN_iscf00025295.1	5764	A	A	A	M	M	M	M	A	M	A	A	M	M	M	M	A	M	A	A	A	M	M	A	M	A	M	M	A	M	M	M	A	M	A	A	M	A	A	A	M	A	M	M	A	M	A	A
FAN1840	FAN_iscf00045660.1	3625	C	C	C	M	M	M	M	M	C	C	C	M	C	C	C	M	M	M	M	M	C	M	M	M	M	M	M	C	C	C	M	M	C	C	C	M	M	M	M	C	M	M	M	M	C	C	M
FAN1845	FAN_iscf00053657.1	21950	C	C	C	M	M	M	C	C	M	M	M	C	C	C	M	M	M	M	M	M	M	M	M	M	C	C	C	C	M	C	C	M	C	C	C	C	M	C	C	C	N	M	M	M	M	C	M
FAN1856	FAN_iscf00084857.1	1861	C	C	C	M	M	M	C	M	C	C	C	C	C	C	C	M	C	M	M	C	M	M	M	M	C	C	C	C	M	C	C	C	C	C	C	C	M	C	M	M	N	C	C	C	M	C	C
FAN1857	FAN_iscf00085912.1	1939	C	C	C	M	M	M	C	M	C	M	M	M	M	M	M	C	C	C	C	C	C	M	M	M	M	C	C	M	M	M	C	C	M	M	M	M	C	C	C	M	N	C	C	M	M	M	C
FAN1858	FAN_iscf00086794.1	223	C	C	C	M	M	M	M	M	C	M	M	M	C	C	C	M	C	C	M	C	C	C	M	C	C	M	C	C	C	C	C	C	C	M	M	M	M	C	M	C	C	C	C	C	C	C	C
FAN1859	FAN_iscf00086998.1	445	C	C	C	M	M	M	C	C	C	M	M	M	M	M	C	C	C	C	C	M	C	M	M	M	C	M	M	M	M	M	C	C	C	C	C	C	M	M	C	M	C	C	C	M	C	C	C
FAN1861	FAN_iscf00087296.1	3292	C	C	C	M	M	M	C	C	C	M	M	M	M	M	M	C	C	M	M	M	M	C	C	M	C	C	C	M	M	M	M	M	M	M	M	M	C	M	C	N	N	M	M	M	M	M	C
FAN1864	FAN_iscf00088970.1	631	C	C	C	M	M	M	M	M	M	C	C	C	C	M	C	C	M	C	C	C	M	M	C	M	N	M	M	M	C	C	M	C	C	C	C	C	C	C	C	M	N	M	M	M	C	C	C
FAN1865	FAN_iscf00089410.1	1923	C	C	C	M	M	M	C	C	M	C	C	C	C	C	C	C	M	M	C	M	C	M	C	M	C	M	M	C	C	C	C	M	C	M	M	M	M	C	M	C	N	C	M	C	C	M	C
FAN1866	FAN_iscf00090170.1	681	C	C	C	M	M	M	M	C	C	C	C	C	M	M	C	C	C	M	M	C	M	C	M	C	M	M	M	C	C	C	C	C	C	C	C	M	M	C	M	C	C	M	C	M	C	C	M
FAN187	FAN_iscf00032511.1	250	A	A	A	M	M	M	M	A	A	M	M	A	A	A	M	A	A	M	M	M	A	A	N	A	N	M	M	M	A	A	A	M	M	M	N	A	M	N	M	A	N	A	A	M	A	A	A
FAN1873	FAN_iscf00129337.1	2048	C	C	C	M	M	M	C	C	C	M	M	M	M	M	C	C	C	C	C	M	C	M	M	M	C	M	M	M	M	M	M	C	C	C	N	C	M	M	C	M	N	C	C	M	M	C	C
FAN1875	FAN_iscf00132260.1	5754	C	C	C	M	M	M	M	M	M	C	M	C	C	M	C	C	M	C	C	C	M	M	M	M	C	M	M	M	M	C	M	C	C	N	C	C	C	C	C	M	N	M	M	M	C	C	M
FAN1878	FAN_iscf00147840.1	4246	C	C	C	M	M	M	C	C	M	M	M	M	M	M	M	C	M	C	M	M	C	C	C	C	M	C	C	C	C	M	C	M	M	M	M	C	C	M	C	C	N	M	M	M	C	M	M
FAN1879	FAN_iscf00148381.1	1177	C	C	C	M	M	M	C	C	M	M	M	M	M	M	M	C	M	C	C	M	C	C	C	C	M	C	C	C	M	M	C	M	M	M	M	C	C	M	C	C	M	M	M	M	C	M	C
FAN1883	FAN_iscf00157187.1	1062	C	C	C	M	M	M	M	C	M	C	C	C	C	M	C	C	C	C	C	C	M	M	C	C	M	M	M	C	C	C	C	C	M	M	C	C	C	C	C	C	N	C	C	M	C	C	M
FAN1884	FAN_iscf00158396.1	8999	C	C	C	M	M	M	M	C	C	C	C	C	M	C	C	M	C	M	M	C	M	C	M	M	M	M	M	C	C	C	M	C	C	M	M	M	C	M	M	C	N	M	M	M	C	M	C
FAN1885	FAN_iscf00161326.1	880	C	C	C	M	M	M	C	C	M	C	C	C	M	M	C	M	M	M	C	C	M	M	C	C	C	M	M	M	M	M	M	M	M	M	M	M	M	C	M	M	C	M	M	C	C	M	M
FAN1887	FAN_iscf00167487.1	2192	C	C	C	M	M	M	M	M	C	N	C	M	C	M	C	M	C	M	M	C	M	C	M	C	C	M	M	C	M	C	M	M	M	M	M	M	N	C	M	C	N	M	M	C	C	M	C
FAN1889	FAN_iscf00180236.1	8734	C	C	C	M	M	M	C	C	C	C	C	M	M	M	C	M	C	C	C	M	C	C	C	C	N	C	C	M	M	C	M	M	C	M	M	M	M	C	C	C	N	C	C	C	C	M	M
FAN1893	FAN_iscf00188079.1	613	C	C	C	M	M	M	M	M	C	M	M	C	M	M	C	M	M	M	M	C	M	C	M	C	M	M	M	C	C	M	M	C	C	M	M	M	M	M	M	C	N	M	M	M	M	M	M
FAN1895	FAN_iscf00193070.1	83	C	C	C	M	M	M	M	M	M	C	C	C	C	C	M	C	M	M	M	C	M	C	C	C	M	C	C	C	C	C	M	C	M	C	C	C	C	C	M	C	N	M	M	C	C	M	M
FAN1898	FAN_iscf00205740.1	1974	C	C	C	M	M	M	M	C	C	M	M	C	C	C	M	C	C	M	M	M	C	C	C	C	M	M	M	M	C	C	C	M	M	M	M	M	C	C	M	C	N	C	C	M	C	C	C
FAN1908	FAN_iscf00266628.1	1548	C	C	C	M	M	M	M	C	C	M	M	M	C	M	M	C	C	C	C	C	M	C	M	C	M	M	M	C	M	C	C	C	M	C	C	C	C	M	C	M	C	C	C	M	M	C	M
FAN1909	FAN_iscf00268538.1	94	C	C	C	M	M	M	C	C	M	C	C	M	C	C	C	M	M	C	C	M	C	C	C	C	M	C	C	C	C	C	M	M	C	M	M	N	M	C	C	C	N	C	N	M	C	C	M
FAN1912	FAN_iscf00284766.1	1735	C	C	C	M	M	M	M	M	C	C	C	C	C	M	M	C	C	C	C	C	C	M	C	M	M	C	C	C	M	M	C	C	M	M	M	C	M	M	C	M	N	M	M	C	C	C	M
FAN1918	FAN_iscf00295147.1	1906	C	C	C	M	M	M	C	C	M	C	C	M	C	C	C	M	M	C	C	M	C	C	C	C	M	C	C	C	C	C	M	M	C	M	M	M	M	C	C	C	N	C	M	M	C	C	M
FAN1919	FAN_iscf00295829.1	454	C	C	C	M	M	M	C	C	C	M	M	M	M	C	M	M	C	M	M	M	C	C	C	C	M	C	C	M	C	M	C	M	M	M	M	M	M	M	M	C	N	C	C	C	C	M	M
FAN1925	FAN_iscf00346839.1	965	C	C	C	M	M	M	M	M	M	M	M	C	M	M	C	M	M	M	M	C	M	C	M	C	M	M	M	M	C	M	M	C	C	M	C	M	M	M	M	C	N	M	M	M	M	M	M
FAN1929	FAN_iscf00355414.1	3434	C	C	C	M	M	M	C	C	M	M	M	C	C	C	M	C	M	C	C	M	C	C	C	M	N	M	M	M	M	M	C	C	C	M	M	C	C	C	C	C	N	C	C	C	M	C	M
FAN193	FAN_iscf00047041.1	2264	A	A	A	M	M	M	A	A	A	A	A	A	M	A	M	M	M	A	A	A	M	M	M	A	A	M	A	M	A	M	A	A	A	A	A	M	A	M	M	M	N	M	M	M	A	A	A
FAN1931	FAN_iscf00355876.1	495	C	C	C	M	M	M	M	C	M	M	C	M	C	C	C	C	C	C	C	C	M	C	C	C	M	M	M	C	C	M	C	M	N	C	C	C	C	C	C	C	C	M	M	M	M	M	M
FAN1932	FAN_iscf00356515.1	520	C	C	C	M	M	M	C	M	C	M	M	M	C	C	M	M	M	M	M	C	C	C	M	M	C	C	C	C	M	C	M	M	C	C	C	M	M	M	M	C	N	M	M	C	C	M	C
FAN1935	FAN_iscf00361249.1	1326	C	C	C	M	M	M	C	M	C	M	C	M	M	C	M	M	C	M	M	M	C	C	M	C	M	C	C	M	C	M	C	M	M	M	M	M	M	M	M	C	N	C	C	C	C	M	M
FAN1938	FAN_iscf00384741.1	2363	C	C	C	M	M	M	C	C	M	M	M	C	M	C	M	C	M	C	N	M	C	M	C	M	M	C	C	M	C	M	C	C	C	C	C	C	M	M	C	C	N	C	C	M	M	C	M
FAN194	FAN_iscf00052614.1	877	A	A	A	M	M	M	M	M	A	M	M	A	M	M	M	A	A	M	M	A	A	M	M	M	A	M	M	M	A	A	A	M	M	A	A	M	A	M	M	M	N	M	M	A	M	A	A
FAN1940	FAN_iscf00390507.1	603	C	C	C	M	M	M	C	C	C	M	M	C	M	C	C	C	M	M	M	M	C	C	M	C	C	M	M	M	M	C	C	C	C	C	C	C	C	M	C	C	C	C	C	M	M	C	C
FAN195	FAN_iscf00054823.1	748	A	A	A	M	M	M	M	A	M	M	M	A	A	M	M	A	A	A	A	A	M	M	A	A	A	M	M	N	A	A	A	A	A	M	M	A	A	A	A	M	N	A	A	A	M	A	A
FAN1950	FAN_icon20055431.1	214	C	C	C	M	M	M	C	C	M	C	C	C	M	M	C	C	M	C	C	C	C	M	M	M	C	M	M	M	M	C	C	C	C	C	C	C	M	M	C	C	C	M	M	M	M	M	C
FAN1955	FAN_icon20533386.1	405	C	C	C	M	M	M	C	C	C	M	C	C	M	M	C	M	C	C	C	C	M	M	C	C	C	M	M	M	C	M	M	C	C	M	M	M	C	M	M	M	M	M	M	M	M	M	M
FAN196	FAN_iscf00056481.1	2910	A	A	A	M	M	M	A	A	A	M	M	A	A	A	M	M	M	M	M	M	A	M	A	M	A	A	A	A	M	A	A	M	A	A	A	A	A	A	A	A	N	N	C	M	M	A	M
FAN1966	FAN_iscf00007944.1	2724	C	C	C	Y	Y	Y	Y	Y	Y	Y	Y	Y	Y	C	C	Y	Y	C	C	C	Y	Y	C	Y	C	C	C	C	Y	C	C	C	C	C	C	Y	C	Y	C	C	C	Y	C	C	Y	Y	Y
FAN197	FAN_iscf00059821.1	3668	A	A	A	M	M	M	M	M	A	A	A	M	A	A	A	A	A	M	M	A	M	A	A	A	M	M	M	M	A	M	A	N	M	A	A	A	A	M	A	A	N	A	A	M	M	M	M
FAN1970	FAN_iscf00011572.1	3074	C	C	C	Y	Y	Y	C	Y	Y	C	C	C	Y	C	C	Y	Y	Y	Y	C	Y	Y	Y	C	C	Y	Y	Y	Y	Y	Y	Y	Y	Y	Y	Y	Y	C	Y	Y	C	Y	Y	C	C	Y	Y
FAN1971	FAN_iscf00011572.1	3086	C	C	C	Y	Y	Y	C	Y	C	Y	Y	C	Y	Y	C	Y	C	C	C	C	Y	Y	Y	C	C	Y	Y	Y	C	Y	Y	Y	C	Y	C	Y	Y	Y	Y	Y	Y	Y	Y	C	Y	Y	Y
FAN1976	FAN_iscf00014172.1	2977	C	C	C	Y	Y	Y	C	C	C	Y	Y	Y	T	Y	Y	C	C	Y	Y	Y	Y	C	C	Y	C	C	C	Y	Y	Y	Y	Y	N	Y	Y	Y	N	Y	C	Y	N	Y	Y	Y	Y	Y	C
FAN1977	FAN_iscf00014325.1	34892	C	C	C	Y	Y	Y	Y	Y	Y	Y	Y	N	C	C	C	C	Y	Y	Y	Y	C	Y	Y	C	Y	C	C	C	C	Y	C	C	C	C	C	C	C	Y	C	Y	N	C	N	Y	C	C	C
FAN1978	FAN_iscf00019693.1	15876	C	C	C	Y	Y	Y	C	C	Y	Y	Y	C	C	C	Y	C	Y	C	C	C	C	Y	C	Y	Y	C	C	C	C	Y	C	C	C	C	C	C	Y	Y	C	C	N	C	C	Y	Y	C	Y
FAN1982	FAN_iscf00025912.1	1195	C	C	C	Y	Y	Y	C	C	C	Y	Y	Y	Y	Y	C	C	C	C	C	Y	C	Y	Y	C	C	Y	Y	Y	Y	Y	C	Y	C	C	C	C	Y	C	C	Y	N	C	C	Y	Y	C	C
FAN1993	FAN_iscf00037345.1	1181	C	C	C	Y	Y	Y	C	Y	C	Y	Y	C	Y	Y	Y	C	C	Y	Y	C	C	Y	Y	Y	N	C	C	Y	Y	Y	C	C	Y	C	C	Y	C	Y	Y	Y	Y	Y	Y	C	Y	C	C
FAN2002	FAN_iscf00041081.1	1372	C	C	C	Y	Y	Y	C	C	C	C	C	Y	Y	Y	C	Y	C	C	C	Y	Y	C	N	N	Y	C	C	Y	Y	Y	Y	Y	C	N	Y	Y	Y	C	C	C	N	C	C	Y	Y	Y	Y
FAN2006	FAN_iscf00045660.1	3581	C	C	C	Y	Y	Y	Y	Y	C	C	C	Y	C	C	C	Y	Y	Y	Y	Y	C	Y	Y	Y	Y	Y	Y	C	C	C	Y	Y	C	C	C	Y	Y	Y	Y	C	Y	Y	Y	C	C	C	Y
FAN2008	FAN_iscf00052908.1	222	C	C	C	Y	Y	Y	C	C	C	Y	Y	Y	Y	Y	Y	C	C	C	C	Y	C	Y	Y	C	C	C	C	Y	Y	Y	C	Y	C	C	C	C	Y	C	C	Y	N	C	C	Y	Y	C	C
FAN2012	FAN_iscf00055666.1	422	C	C	C	Y	Y	Y	C	C	C	C	C	Y	Y	C	C	C	C	C	C	C	C	C	C	C	Y	C	C	Y	Y	Y	C	C	Y	C	C	Y	C	Y	C	Y	N	C	C	C	C	Y	C
FAN2013	FAN_iscf00056820.1	5029	C	C	C	Y	Y	Y	Y	Y	C	Y	Y	Y	Y	C	C	Y	C	Y	Y	Y	C	C	Y	C	Y	C	C	Y	C	C	C	Y	Y	Y	C	Y	Y	Y	C	C	Y	C	C	C	C	Y	Y
FAN2019	FAN_iscf00067724.1	1789	C	C	C	Y	Y	Y	Y	Y	C	Y	Y	C	Y	Y	Y	C	C	Y	N	C	C	Y	Y	Y	C	C	C	Y	Y	Y	C	Y	Y	C	C	Y	C	Y	C	Y	N	Y	Y	C	Y	C	C
FAN2026	FAN_iscf00071927.1	3250	C	C	C	Y	Y	Y	C	Y	Y	C	C	T	C	C	C	C	C	Y	Y	C	C	C	C	C	T	Y	N	Y	C	Y	Y	Y	Y	Y	N	C	Y	Y	Y	C	C	Y	Y	C	C	Y	Y
FAN2027	FAN_iscf00073288.1	5641	C	C	C	Y	Y	Y	C	C	Y	Y	Y	C	Y	Y	C	Y	Y	C	C	C	C	C	Y	Y	C	Y	Y	Y	Y	C	C	C	C	C	C	C	Y	Y	C	C	Y	Y	Y	Y	Y	Y	C
FAN2028	FAN_iscf00073659.1	330	C	C	C	Y	Y	Y	C	Y	C	Y	Y	C	Y	Y	C	C	C	C	C	C	C	Y	Y	Y	Y	C	C	Y	C	C	C	C	Y	Y	Y	C	C	C	C	C	N	C	C	Y	Y	C	Y
FAN2032	FAN_iscf00076650.1	8515	C	C	C	Y	Y	Y	C	C	C	Y	Y	N	C	C	Y	Y	Y	Y	Y	Y	Y	Y	Y	Y	C	C	C	C	Y	C	C	Y	C	C	C	C	Y	C	C	C	N	Y	Y	Y	Y	C	Y
FAN2033	FAN_iscf00077656.1	2975	C	C	C	Y	Y	Y	C	C	C	C	C	Y	Y	Y	C	Y	C	C	C	Y	Y	C	C	C	Y	C	C	C	Y	N	T	Y	C	Y	Y	C	Y	C	C	C	N	C	C	C	C	Y	Y
FAN2043	FAN_iscf00089498.1	410	C	C	C	Y	Y	Y	Y	C	Y	C	C	Y	C	C	Y	Y	Y	Y	Y	Y	C	C	C	Y	Y	C	C	C	Y	C	C	C	Y	C	C	C	C	C	C	C	N	C	C	C	C	C	Y
FAN2049	FAN_iscf00093473.1	858	C	C	C	Y	Y	Y	Y	C	C	Y	Y	Y	Y	Y	Y	C	C	Y	Y	Y	Y	C	C	Y	C	C	C	Y	C	Y	Y	Y	Y	Y	Y	Y	C	Y	C	Y	N	Y	Y	Y	Y	Y	C
FAN2055	FAN_iscf00099370.1	1642	C	C	C	Y	Y	Y	C	Y	Y	C	C	C	Y	Y	C	N	Y	C	C	C	Y	Y	C	C	C	Y	Y	Y	Y	Y	Y	Y	C	Y	Y	Y	Y	C	C	Y	N	Y	Y	C	C	Y	C
FAN2060	FAN_iscf00106011.1	120	C	C	C	Y	Y	Y	C	C	C	C	C	C	Y	C	C	Y	Y	Y	Y	C	C	Y	C	C	C	C	Y	Y	C	C	C	Y	C	C	C	Y	Y	C	Y	C	N	C	Y	C	C	Y	C
FAN2063	FAN_iscf00107752.1	3322	C	C	C	Y	Y	Y	Y	C	C	Y	C	C	C	Y	Y	C	C	Y	Y	C	C	C	C	C	Y	Y	Y	Y	C	C	C	Y	Y	Y	Y	Y	Y	C	Y	C	N	C	C	Y	C	C	C
FAN207	FAN_iscf00090735.1	1967	A	A	A	M	M	M	A	A	M	M	M	A	A	A	M	A	M	A	A	M	A	A	A	M	A	M	M	M	M	M	N	A	N	M	M	A	A	A	A	A	N	A	A	A	M	A	M
FAN2075	FAN_iscf00123756.1	3298	C	C	C	Y	Y	Y	C	Y	Y	Y	Y	Y	Y	Y	Y	C	C	C	C	C	C	Y	Y	Y	Y	C	C	Y	Y	Y	C	C	Y	Y	C	Y	C	C	C	Y	N	C	C	Y	C	Y	C
FAN2078	FAN_iscf00126938.1	7183	C	C	C	Y	Y	Y	Y	Y	C	C	C	Y	C	C	C	C	C	Y	N	C	Y	C	C	C	Y	Y	Y	Y	C	Y	C	Y	Y	C	C	C	C	Y	C	C	N	C	C	Y	Y	Y	Y
FAN2079	FAN_iscf00130393.1	753	C	C	C	Y	Y	Y	C	C	Y	C	C	C	C	C	C	C	C	C	Y	Y	C	C	C	Y	C	C	C	C	C	C	Y	Y	C	Y	Y	C	Y	C	Y	C	Y	Y	Y	C	C	C	C
FAN2081	FAN_iscf00131862.1	5054	C	C	C	Y	Y	Y	Y	Y	Y	Y	Y	C	C	N	Y	Y	Y	Y	Y	Y	Y	Y	Y	Y	C	Y	Y	C	C	C	Y	Y	C	Y	Y	C	Y	C	Y	C	N	Y	Y	Y	Y	C	Y
FAN2083	FAN_iscf00134325.1	3942	C	C	C	Y	Y	Y	Y	C	C	Y	Y	Y	C	Y	Y	C	C	C	C	C	Y	C	Y	C	Y	Y	Y	C	Y	C	C	C	Y	C	C	C	C	Y	C	Y	N	C	C	C	Y	C	Y
FAN2089	FAN_iscf00136560.1	750	C	C	C	Y	Y	Y	C	C	C	Y	Y	Y	Y	Y	Y	C	C	Y	Y	Y	Y	C	C	Y	C	C	C	Y	Y	Y	Y	Y	Y	N	Y	N	C	Y	C	Y	N	Y	Y	Y	Y	Y	C
FAN2091	FAN_iscf00137444.1	5090	C	C	C	Y	Y	Y	Y	Y	C	C	C	Y	C	C	C	C	C	Y	Y	C	Y	C	C	C	C	Y	Y	Y	C	Y	N	Y	Y	C	C	C	C	Y	C	C	C	C	C	Y	C	C	Y
FAN2092	FAN_iscf00137927.1	289	C	C	C	Y	Y	Y	C	C	C	C	C	C	Y	Y	C	C	C	C	C	Y	Y	C	C	C	Y	Y	Y	Y	Y	T	Y	C	C	Y	Y	Y	Y	C	C	C	N	C	C	C	C	Y	Y
FAN2101	FAN_iscf00147168.1	3080	C	C	C	Y	Y	Y	C	Y	Y	C	C	Y	Y	Y	C	Y	Y	C	C	C	Y	Y	Y	Y	C	C	C	C	Y	Y	Y	C	C	C	C	C	C	Y	C	Y	N	Y	Y	C	Y	Y	Y
FAN2102	FAN_iscf00149183.1	231	C	C	C	Y	Y	Y	C	Y	N	C	C	C	Y	Y	C	Y	Y	Y	Y	C	Y	Y	C	C	C	Y	Y	Y	Y	Y	Y	Y	Y	Y	Y	Y	Y	C	Y	Y	N	Y	Y	C	C	Y	C
FAN2105	FAN_iscf00153461.1	2375	C	C	C	Y	Y	Y	C	C	C	Y	Y	Y	C	Y	C	C	C	C	C	C	C	Y	C	C	C	Y	C	Y	Y	C	C	Y	C	C	C	C	Y	C	C	Y	N	C	C	Y	C	C	C
FAN2108	FAN_iscf00157657.1	2416	C	C	C	Y	Y	Y	C	Y	C	C	C	C	Y	C	T	Y	Y	Y	Y	C	Y	C	Y	T	C	C	C	Y	C	Y	Y	C	C	Y	Y	Y	C	C	Y	Y	N	C	C	Y	C	C	T
FAN2119	FAN_iscf00170516.1	367	C	C	C	Y	Y	Y	C	C	C	C	C	C	Y	C	Y	Y	Y	C	C	C	Y	Y	Y	C	C	Y	Y	Y	C	Y	C	C	C	C	C	T	C	Y	Y	Y	N	Y	Y	Y	C	C	C
FAN2136	FAN_iscf00192598.1	729	C	C	C	Y	Y	Y	Y	Y	C	Y	C	Y	C	C	Y	Y	Y	C	C	Y	C	Y	C	Y	C	C	C	Y	Y	C	Y	Y	C	Y	Y	C	Y	C	C	Y	N	C	C	C	Y	Y	C
FAN2149	FAN_iscf00221352.1	3381	C	C	C	Y	Y	Y	C	Y	C	Y	Y	C	Y	Y	Y	C	C	C	C	C	C	Y	Y	Y	Y	C	C	Y	Y	Y	C	C	Y	Y	Y	Y	C	C	C	Y	N	C	C	Y	Y	Y	C
FAN2150	FAN_iscf00221712.1	387	C	C	C	Y	Y	Y	Y	C	C	Y	Y	C	C	C	Y	C	C	C	C	C	C	C	C	C	Y	Y	Y	Y	C	C	C	Y	Y	T	Y	T	T	C	Y	C	N	C	C	Y	C	C	C
FAN2154	FAN_iscf00225966.1	1519	C	C	C	Y	Y	Y	C	C	Y	Y	C	C	C	C	Y	C	Y	C	Y	Y	Y	Y	Y	Y	C	C	C	C	Y	C	C	Y	C	C	C	C	Y	C	C	C	N	Y	Y	C	Y	C	Y
FAN2162	FAN_iscf00245729.1	607	C	C	C	Y	Y	Y	C	Y	Y	Y	Y	Y	C	C	C	C	C	C	C	C	Y	C	C	C	N	Y	Y	C	C	Y	C	Y	Y	C	C	C	C	C	C	C	N	Y	Y	Y	Y	C	Y
FAN217	FAN_iscf00107526.1	661	A	A	A	M	M	M	M	M	A	M	M	A	M	M	M	A	A	M	M	A	A	M	M	M	A	A	A	M	M	M	A	M	M	A	A	M	A	M	M	M	N	M	M	A	A	A	A
FAN2175	FAN_iscf00258226.1	1286	C	C	C	Y	Y	Y	C	C	Y	C	C	C	Y	Y	Y	C	Y	C	C	Y	Y	Y	C	Y	Y	C	C	Y	Y	T	Y	Y	Y	C	C	C	C	Y	C	Y	Y	Y	Y	Y	Y	Y	Y
FAN2179	FAN_iscf00267302.1	2334	C	C	C	Y	Y	Y	C	Y	C	C	N	Y	C	N	Y	Y	C	C	C	Y	C	C	C	Y	C	C	C	Y	Y	Y	Y	T	C	Y	N	C	C	Y	C	Y	N	C	C	C	Y	Y	C
FAN2182	FAN_iscf00267933.1	4892	C	C	C	Y	Y	Y	C	Y	Y	C	C	C	Y	Y	C	Y	Y	Y	Y	C	Y	T	C	C	C	Y	Y	Y	Y	Y	C	Y	Y	Y	Y	Y	T	C	Y	Y	N	Y	Y	C	C	T	Y
FAN2183	FAN_iscf00268538.1	139	C	C	C	Y	Y	Y	C	C	Y	C	C	Y	C	C	C	Y	Y	C	C	Y	C	C	C	C	Y	C	C	C	C	C	Y	Y	C	Y	Y	Y	Y	C	C	C	N	C	C	T	C	C	Y
FAN2185	FAN_iscf00268998.1	854	C	C	C	Y	Y	Y	C	C	N	C	C	T	Y	Y	C	C	C	C	C	Y	Y	C	C	C	Y	C	C	Y	Y	Y	Y	C	C	C	C	Y	Y	C	C	C	N	C	C	C	C	Y	Y
FAN2187	FAN_iscf00276997.1	618	C	C	C	Y	Y	Y	C	C	Y	Y	Y	Y	Y	Y	C	Y	N	C	C	C	Y	Y	Y	Y	C	Y	Y	Y	Y	C	C	C	C	C	C	C	Y	Y	C	C	N	Y	Y	Y	Y	Y	C
FAN2189	FAN_iscf00280466.1	248	C	C	C	Y	Y	Y	Y	Y	Y	C	C	Y	C	Y	C	C	C	Y	Y	C	C	C	C	C	Y	Y	Y	Y	C	Y	Y	C	Y	Y	Y	Y	C	Y	Y	Y	Y	Y	Y	C	C	Y	C
FAN2192	FAN_iscf00283189.1	1613	C	C	C	Y	Y	Y	C	C	Y	C	C	Y	C	Y	Y	C	Y	C	C	C	Y	Y	C	Y	N	Y	Y	C	Y	Y	Y	C	C	C	C	Y	C	C	C	Y	N	Y	Y	Y	Y	C	C
FAN2209	FAN_iscf00316725.1	2197	C	C	C	Y	Y	Y	Y	C	C	Y	Y	Y	C	Y	Y	C	C	C	C	C	Y	C	Y	C	Y	Y	Y	C	Y	C	C	C	Y	C	C	C	C	Y	C	Y	N	C	C	T	Y	C	Y
FAN2211	FAN_iscf00322307.1	269	C	C	C	Y	Y	Y	C	C	C	Y	Y	Y	Y	Y	C	C	C	C	C	Y	C	Y	Y	Y	C	Y	Y	Y	Y	Y	C	C	C	C	N	C	Y	Y	C	Y	N	C	C	Y	Y	C	C
FAN2219	FAN_iscf00338850.1	1708	C	C	C	Y	Y	Y	Y	C	C	Y	Y	C	C	Y	Y	C	Y	Y	Y	T	C	C	C	Y	Y	C	Y	Y	C	C	C	Y	T	Y	Y	Y	Y	C	Y	Y	N	Y	C	Y	C	C	C
FAN222	FAN_iscf00126938.1	13126	A	A	A	M	M	M	M	M	A	A	A	M	A	A	A	A	A	M	M	A	M	A	A	A	M	M	M	A	A	M	A	M	M	A	A	A	A	A	A	A	N	A	A	M	M	M	M
FAN2221	FAN_iscf00341789.1	1384	C	C	C	Y	Y	Y	Y	Y	Y	Y	Y	C	C	Y	Y	Y	Y	Y	Y	C	Y	Y	Y	Y	C	Y	C	C	Y	C	Y	C	C	C	Y	C	Y	C	Y	C	N	Y	Y	Y	Y	C	C
FAN2222	FAN_iscf00343266.1	1804	C	C	C	Y	Y	Y	Y	Y	C	C	C	Y	Y	C	C	Y	C	Y	Y	C	Y	Y	Y	Y	C	Y	Y	Y	C	C	Y	Y	C	Y	Y	Y	Y	C	Y	Y	N	C	C	C	Y	C	C
FAN2226	FAN_iscf00346117.1	3496	C	C	C	Y	Y	Y	C	Y	C	Y	C	Y	Y	Y	Y	C	C	C	C	C	C	Y	Y	Y	Y	C	C	Y	Y	Y	C	C	Y	Y	Y	Y	C	C	C	Y	Y	C	C	Y	C	C	C
FAN2227	FAN_iscf00353479.1	683	C	C	C	Y	Y	Y	Y	C	C	Y	Y	C	Y	C	C	Y	C	Y	Y	Y	Y	C	C	C	C	Y	Y	Y	C	Y	N	C	C	Y	Y	Y	Y	C	Y	Y	N	C	C	C	C	C	C
FAN2230	FAN_iscf00360238.1	211	C	C	C	Y	Y	Y	C	C	Y	Y	Y	C	Y	C	Y	C	Y	Y	Y	Y	Y	Y	Y	Y	C	C	Y	C	Y	C	C	Y	C	C	C	C	Y	C	C	C	N	Y	Y	Y	Y	C	Y
FAN2233	FAN_iscf00363991.1	3591	C	C	C	Y	Y	Y	C	C	C	Y	Y	Y	Y	C	C	Y	Y	Y	Y	Y	Y	C	Y	C	C	Y	Y	Y	C	C	Y	C	C	C	C	C	C	Y	Y	C	C	C	C	Y	Y	C	C
FAN2241	FAN_iscf00383847.1	3142	C	C	C	Y	Y	Y	C	C	Y	Y	Y	Y	Y	Y	Y	C	Y	C	C	Y	C	C	C	C	Y	C	N	C	C	Y	C	Y	Y	N	Y	N	C	Y	C	C	N	N	Y	C	C	Y	Y
FAN2243	FAN_iscf00384741.1	2348	C	C	C	Y	Y	Y	Y	Y	C	C	C	Y	C	Y	C	Y	C	Y	N	C	Y	C	Y	C	C	C	Y	C	Y	Y	Y	Y	Y	Y	Y	Y	C	C	Y	Y	N	C	Y	C	C	Y	C
FAN2247	FAN_icon19417585.1	76	C	C	C	Y	Y	Y	C	C	Y	C	C	C	Y	C	Y	C	Y	C	C	Y	Y	Y	C	Y	Y	C	C	Y	Y	Y	Y	Y	C	C	C	C	C	Y	C	C	N	Y	Y	Y	Y	Y	Y
FAN225	FAN_iscf00135918.1	2539	A	A	A	M	M	M	A	M	A	C	M	A	M	M	A	M	A	A	A	A	M	M	M	A	A	M	M	M	A	M	M	M	A	M	M	M	M	M	M	M	N	M	M	M	M	M	M
FAN2253	FAN_icon19810123.1	176	C	C	C	Y	Y	Y	C	C	C	Y	Y	C	Y	Y	C	C	C	Y	Y	C	Y	Y	C	C	C	C	C	Y	C	Y	C	Y	Y	C	C	Y	Y	Y	Y	C	N	Y	Y	C	C	Y	C
FAN2255	FAN_icon19886059.1	291	C	C	C	Y	Y	Y	Y	Y	C	Y	Y	C	Y	C	C	Y	C	Y	Y	Y	C	C	Y	C	Y	C	C	Y	C	C	C	Y	Y	Y	C	C	Y	Y	Y	C	N	C	C	C	C	Y	Y
FAN2257	FAN_icon19949403.1	125	C	C	C	Y	Y	Y	Y	Y	C	C	C	Y	Y	Y	C	Y	C	Y	Y	C	Y	Y	Y	C	Y	C	C	C	C	C	Y	Y	Y	N	C	Y	Y	Y	Y	Y	N	Y	Y	Y	C	Y	C
FAN2259	FAN_icon19966581.1	65	C	C	C	Y	Y	Y	C	C	Y	Y	Y	C	C	C	Y	C	Y	C	Y	Y	C	C	C	Y	C	Y	Y	Y	Y	Y	C	C	C	Y	Y	C	C	C	C	C	N	C	C	C	Y	C	Y
FAN226	FAN_iscf00138927.1	96	A	A	A	M	M	M	M	M	A	M	M	M	M	M	M	A	A	A	A	A	A	M	M	M	M	A	A	M	M	M	A	A	M	M	M	M	A	A	A	M	N	A	A	M	M	M	M
FAN2265	FAN_icon20190965.1	291	C	C	C	Y	Y	Y	C	Y	C	Y	Y	Y	Y	Y	Y	C	C	C	C	C	C	Y	Y	Y	C	C	C	Y	Y	Y	C	C	Y	Y	Y	Y	C	C	C	Y	N	C	C	Y	Y	Y	C
FAN227	FAN_iscf00141410.1	1209	A	A	A	M	M	M	M	M	A	M	M	M	A	M	M	A	A	A	A	A	A	A	M	A	M	M	M	A	M	A	A	A	M	A	A	A	A	M	A	M	N	A	A	A	M	A	A
FAN2272	FAN_icon20311807.1	213	C	C	C	Y	Y	Y	C	C	C	Y	Y	C	C	C	Y	Y	Y	Y	Y	Y	Y	Y	Y	Y	C	C	C	C	C	C	C	Y	C	C	C	C	Y	C	C	C	N	C	C	Y	Y	C	Y
FAN2280	FAN_icon20685180.1	366	C	C	C	Y	Y	Y	Y	Y	Y	C	C	C	C	C	C	Y	Y	Y	Y	C	Y	C	C	Y	Y	Y	Y	C	C	C	Y	C	Y	Y	Y	Y	C	Y	Y	C	C	Y	Y	C	C	Y	Y
FAN2284	FAN_icon20700168.1	305	C	C	C	Y	Y	Y	C	Y	C	Y	Y	Y	Y	C	Y	Y	Y	Y	Y	Y	C	N	Y	N	C	C	N	Y	Y	Y	Y	Y	N	C	C	Y	Y	Y	Y	C	N	Y	Y	C	C	Y	Y
FAN2290	FAN_icon20828054.1	886	C	C	C	Y	Y	Y	C	C	C	Y	Y	Y	Y	C	Y	Y	C	Y	Y	Y	C	N	Y	C	Y	C	C	C	C	Y	C	Y	Y	Y	Y	Y	Y	Y	Y	C	N	C	C	C	Y	Y	Y
FAN2293	FAN_iscf00007567.1	2741	W	W	W	A	A	A	A	A	W	W	W	A	W	A	A	W	W	W	W	A	A	A	A	A	A	A	A	A	A	A	W	W	W	W	W	A	W	W	A	W	N	A	A	A	A	W	A
FAN2296	FAN_iscf00012240.1	866	W	W	W	A	A	A	A	A	W	A	A	W	A	A	A	W	A	W	W	A	A	A	A	A	A	A	A	W	A	A	A	A	W	W	W	W	A	A	W	A	A	A	W	W	A	A	A
FAN2299	FAN_iscf00019061.1	510	W	W	W	A	A	A	A	A	A	A	A	W	W	A	W	A	W	A	A	A	W	A	A	A	A	W	W	W	W	W	A	W	W	A	A	W	A	W	A	W	A	W	A	A	W	A	W
FAN23	FAN_iscf00035677.1	1442	A	A	A	W	W	W	W	A	A	A	A	W	W	W	W	A	W	A	A	A	W	W	A	W	A	W	A	A	W	A	W	A	W	A	A	A	A	W	A	A	N	A	A	W	W	A	A
FAN2300	FAN_iscf00020357.1	303	W	W	W	A	A	A	A	W	A	W	W	A	A	W	A	W	A	A	A	W	W	W	A	W	A	A	A	A	A	A	W	A	A	A	W	A	W	W	W	W	A	W	W	A	A	W	A
FAN2305	FAN_iscf00025746.1	513	W	W	W	A	A	A	W	A	A	W	W	W	W	A	W	A	A	A	A	W	A	A	W	A	W	A	A	A	A	A	W	A	A	W	W	A	W	W	W	A	N	W	W	A	W	W	W
FAN2306	FAN_iscf00026610.1	219	W	W	W	A	A	A	W	A	W	A	A	A	W	A	A	A	W	A	A	A	A	A	A	A	A	A	A	A	W	W	A	W	W	A	A	A	A	W	A	W	N	W	W	A	W	A	W
FAN2308	FAN_iscf00028983.1	521	W	W	W	A	A	A	W	W	W	A	A	A	A	W	A	W	A	A	A	A	A	W	W	A	A	A	A	W	W	W	A	W	W	A	W	A	W	A	W	W	N	A	A	A	W	W	W
FAN2309	FAN_iscf00029377.1	3577	W	W	W	A	A	A	W	A	A	A	A	A	W	A	W	A	A	A	A	A	A	A	W	A	A	W	W	A	W	A	A	A	A	W	W	A	A	W	W	W	N	W	A	A	A	A	A
FAN231	FAN_iscf00154454.1	3606	A	A	A	M	M	M	A	A	A	A	A	A	M	M	M	M	A	A	A	A	M	A	A	M	N	M	M	M	M	A	M	M	M	M	M	M	M	A	M	A	N	M	M	A	M	M	M
FAN2315	FAN_iscf00043016.1	1434	W	W	W	A	A	A	N	W	W	A	W	A	W	A	A	W	W	A	A	A	A	A	A	A	W	A	A	W	N	W	A	W	W	A	A	W	W	W	A	A	A	N	N	A	A	W	A
FAN2319	FAN_iscf00051217.1	2314	W	W	W	A	A	A	A	A	A	A	A	W	A	W	W	W	A	W	W	A	W	A	W	A	A	A	A	W	W	A	A	W	W	W	T	A	A	A	A	A	N	A	A	A	W	A	A
FAN2320	FAN_iscf00053530.1	1940	W	W	W	A	A	A	W	A	A	W	W	A	W	A	A	A	A	A	W	W	A	A	W	A	W	W	W	W	W	W	W	A	A	W	A	W	W	W	W	A	N	A	A	A	A	A	A
FAN2323	FAN_iscf00063233.1	76	W	W	W	A	A	A	W	A	A	W	W	A	W	W	W	A	W	A	A	W	W	A	A	T	T	T	W	A	A	A	A	A	A	A	A	A	W	W	A	W	N	A	A	A	W	W	W
FAN2327	FAN_iscf00073422.1	463	W	W	W	A	A	A	A	W	W	W	W	A	W	W	W	W	W	A	A	A	W	A	W	A	A	W	W	A	A	A	W	A	W	A	A	A	W	W	W	W	N	A	A	A	W	W	W
FAN2328	FAN_iscf00075456.1	605	W	W	W	A	A	A	A	A	A	W	W	W	W	A	W	A	A	A	A	W	A	A	A	A	A	A	A	A	A	A	W	A	A	W	A	A	W	A	A	A	A	W	A	A	W	A	W
FAN2333	FAN_iscf00088162.1	1153	W	W	W	A	A	A	A	W	W	A	A	W	A	A	A	A	A	W	W	A	A	A	A	A	A	A	A	W	A	A	W	A	A	W	W	W	A	A	W	A	A	A	W	W	A	A	A
FAN2334	FAN_iscf00091302.1	160	W	W	W	A	A	A	W	A	A	W	W	A	W	A	W	A	W	A	A	A	A	W	W	A	A	W	W	A	W	A	W	A	A	W	W	A	A	W	W	W	N	A	A	A	A	A	W
FAN2336	FAN_iscf00098231.1	165	W	W	W	A	A	A	W	A	A	A	A	A	A	A	W	W	A	A	A	A	A	W	W	A	W	W	A	A	A	A	A	W	A	W	W	A	W	W	A	A	N	W	A	A	A	W	A
FAN2344	FAN_iscf00114528.1	207	W	W	W	A	A	A	A	A	W	W	W	W	A	A	W	A	W	A	A	A	A	A	W	A	A	A	W	A	A	A	N	A	N	A	A	A	W	A	W	A	N	A	A	A	A	W	W
FAN2345	FAN_iscf00120753.1	1186	W	W	W	A	A	A	A	W	A	A	A	A	W	A	A	A	A	A	A	A	W	A	A	A	W	A	A	A	A	W	A	A	W	A	A	W	A	W	W	W	A	A	A	W	W	W	W
FAN2347	FAN_iscf00128046.1	7690	W	W	W	A	A	A	W	W	W	A	A	A	A	W	A	A	A	A	A	A	A	W	A	W	A	A	N	W	W	W	A	A	W	A	A	A	W	A	W	W	N	A	A	A	W	W	W
FAN2348	FAN_iscf00130693.1	355	W	W	W	A	A	A	W	W	W	A	A	A	A	W	A	A	A	W	W	W	A	W	W	A	W	A	A	A	A	A	W	A	A	N	W	N	A	A	W	A	N	A	A	N	A	W	A
FAN2349	FAN_iscf00132207.1	1674	W	W	W	A	A	A	W	W	A	W	W	A	W	W	A	A	W	A	A	A	A	A	A	W	W	W	W	W	W	A	W	A	W	A	A	W	W	W	A	W	N	A	A	A	A	W	W
FAN2350	FAN_iscf00132595.1	45	W	W	W	A	A	A	W	A	W	A	A	A	A	A	W	A	W	A	A	A	A	A	W	A	W	W	A	W	W	A	A	N	A	A	A	W	A	A	A	N	N	A	A	A	A	A	W
FAN2355	FAN_iscf00137544.1	1692	W	W	W	A	A	A	W	W	W	W	W	A	W	W	W	W	A	W	W	A	W	W	A	A	N	A	A	A	W	W	A	A	A	W	W	W	N	W	W	W	N	W	W	W	A	W	W
FAN2356	FAN_iscf00139064.1	2110	W	W	W	A	A	A	A	W	A	A	A	W	A	W	A	A	A	W	W	W	W	A	A	W	N	W	W	A	N	W	A	W	A	N	W	A	W	A	W	N	N	A	A	W	A	W	A
FAN2357	FAN_iscf00141161.1	1558	W	W	W	A	A	A	A	A	A	A	A	W	W	A	A	A	A	A	A	W	A	W	A	A	W	A	A	W	A	W	A	W	A	A	A	A	W	A	A	A	A	A	A	A	A	W	W
FAN2358	FAN_iscf00146280.1	6948	W	W	W	A	A	A	A	W	W	W	W	W	A	W	A	W	A	W	W	W	W	A	A	W	W	A	A	W	A	W	A	N	W	A	A	W	W	A	A	A	N	A	A	W	W	W	A
FAN236	FAN_iscf00168496.1	108	A	A	A	M	M	M	M	M	M	A	A	A	A	M	A	A	A	A	A	A	M	M	A	M	A	C	M	N	N	A	M	A	A	A	A	A	A	A	A	A	N	M	M	M	A	A	A
FAN2363	FAN_iscf00157980.1	2457	W	W	W	A	A	A	A	W	A	A	W	W	A	W	A	W	A	W	W	W	W	A	A	W	A	A	A	A	A	A	A	A	W	W	W	A	W	W	W	W	N	W	W	A	W	W	A
FAN2364	FAN_iscf00158136.1	79	W	W	W	A	A	A	A	A	W	W	W	A	A	W	W	W	W	A	A	A	W	A	A	A	A	W	W	A	A	A	A	A	A	A	A	A	A	W	N	A	N	A	A	A	W	W	W
FAN237	FAN_iscf00174083.1	76	A	A	A	M	M	M	M	M	A	M	M	A	M	M	A	A	A	A	A	A	A	M	M	M	M	A	A	M	M	M	A	A	M	M	M	M	A	A	A	M	N	A	A	M	M	M	M
FAN2370	FAN_iscf00176658.1	1875	W	W	W	A	A	A	W	A	W	A	A	A	W	A	W	A	W	A	A	A	A	A	W	A	W	W	A	W	W	W	A	W	A	A	A	W	A	A	A	A	A	A	A	A	A	A	W
FAN238	FAN_iscf00181733.1	265	A	A	A	M	M	M	M	M	A	A	A	M	A	A	A	M	M	M	M	M	A	M	M	M	M	A	A	A	A	M	M	A	A	A	A	C	M	M	A	A	N	M	M	M	A	A	M
FAN2385	FAN_iscf00231542.1	589	W	W	W	A	A	A	A	W	A	A	A	W	A	A	A	A	A	W	W	A	A	W	A	A	A	A	A	W	A	A	W	A	W	W	W	W	A	A	A	A	A	W	W	A	A	A	A
FAN2387	FAN_iscf00235487.1	144	W	W	W	A	A	A	W	A	A	W	W	W	W	A	W	A	W	A	A	A	W	A	A	W	A	W	W	W	W	W	A	W	A	A	A	W	W	W	A	W	N	W	W	A	W	A	W
FAN2388	FAN_iscf00238299.1	1011	W	W	W	A	A	A	W	W	W	A	A	A	A	W	A	W	A	A	A	A	A	W	W	A	A	A	A	W	W	W	A	W	W	W	W	A	W	A	W	A	N	A	A	A	W	W	W
FAN2391	FAN_iscf00244831.1	4829	W	W	W	A	A	A	A	A	A	W	W	A	W	A	W	A	A	A	A	A	A	A	A	A	A	A	A	A	W	W	A	W	A	A	A	A	A	W	A	A	N	W	W	A	A	A	W
FAN2392	FAN_iscf00251233.1	186	W	W	W	A	A	A	A	A	A	A	A	N	A	W	W	W	A	W	W	A	A	A	W	A	A	A	A	W	W	A	A	W	W	W	W	N	A	A	A	A	N	A	N	W	W	A	A
FAN2398	FAN_iscf00260440.1	344	W	W	W	A	A	A	W	A	A	W	W	A	W	A	W	A	W	W	W	W	A	A	A	A	W	A	A	A	A	A	W	N	W	A	A	N	W	A	A	W	N	A	A	A	A	A	W
FAN2399	FAN_iscf00260610.1	3018	W	W	W	A	A	A	A	W	A	W	W	A	A	A	A	A	A	A	A	A	A	A	W	W	A	W	W	W	A	A	A	W	A	A	W	W	A	A	A	A	W	A	A	A	A	A	W
FAN24	FAN_iscf00035918.1	4975	A	A	A	W	W	W	A	N	W	W	A	A	A	A	W	A	W	A	A	W	A	A	A	W	A	W	W	W	W	W	N	A	A	W	W	A	A	A	A	A	W	A	A	A	W	A	W
FAN2404	FAN_iscf00275917.1	459	W	W	W	A	A	A	A	A	A	A	W	A	W	W	W	W	A	A	A	A	W	A	W	A	A	A	W	A	A	A	W	A	W	A	A	A	A	W	W	W	N	A	A	A	W	W	W
FAN2405	FAN_iscf00279955.1	3325	W	W	W	A	A	A	A	A	A	W	W	A	A	A	A	A	W	W	W	W	A	A	A	A	W	A	N	A	W	A	W	A	W	A	A	A	W	A	A	W	N	A	A	A	A	A	A
FAN2406	FAN_iscf00286661.1	3757	W	W	W	A	A	A	A	W	A	A	A	A	W	A	A	W	A	A	A	W	A	W	W	A	W	A	A	W	A	W	A	W	W	A	A	A	W	A	W	A	N	A	A	W	A	W	W
FAN2407	FAN_iscf00293434.1	126	W	W	W	A	A	A	W	W	W	A	A	W	A	A	A	W	A	W	W	A	A	W	A	A	A	A	A	W	A	A	W	A	W	W	W	W	A	A	W	A	N	A	W	W	A	A	A
FAN2413	FAN_iscf00311239.1	2106	W	W	W	A	A	A	A	W	W	A	A	W	A	A	A	W	A	W	W	W	W	A	A	W	A	A	A	W	A	W	A	W	W	A	A	W	W	A	A	A	W	W	W	A	W	W	A
FAN2419	FAN_iscf00346117.1	1845	W	W	W	A	A	A	A	A	W	W	W	A	A	W	W	W	W	A	A	A	W	A	W	A	A	W	W	A	A	A	W	A	W	A	A	A	W	W	W	W	N	A	A	A	W	W	W
FAN242	FAN_iscf00184877.1	240	A	A	A	M	M	M	M	M	A	A	A	M	A	A	A	M	M	M	M	M	A	M	M	M	M	A	A	A	A	M	M	A	A	A	A	M	M	M	M	A	N	M	M	M	A	A	M
FAN2420	FAN_iscf00350886.1	199	W	W	W	A	A	A	A	W	A	A	A	W	W	W	A	A	A	W	W	W	W	A	A	W	A	W	W	A	A	W	A	W	A	W	W	W	W	A	W	A	N	W	W	W	A	W	A
FAN2423	FAN_iscf00355219.1	507	W	W	W	A	A	A	W	W	W	A	N	W	W	W	A	W	A	A	A	A	W	W	W	W	A	W	W	W	N	W	A	W	A	W	W	W	A	W	W	A	N	W	W	A	W	W	W
FAN2424	FAN_iscf00356515.1	495	W	W	W	A	A	A	A	W	W	W	A	A	W	W	A	A	W	W	W	W	A	W	A	A	A	A	A	W	W	W	W	A	W	A	A	A	A	A	W	W	N	A	A	A	W	A	W
FAN2425	FAN_iscf00359880.1	294	W	W	W	A	A	A	A	A	W	W	W	W	W	A	A	W	W	W	W	A	A	A	A	W	A	A	A	A	A	A	W	W	A	W	T	A	A	W	A	W	N	A	A	W	W	A	A
FAN2428	FAN_iscf00375560.1	350	W	W	W	A	A	A	W	W	W	A	A	A	W	W	A	A	A	A	A	A	W	A	W	A	A	W	W	A	A	A	N	A	A	A	A	A	W	W	W	W	N	A	A	A	A	A	W
FAN2430	FAN_iscf00392918.1	421	W	W	W	A	A	A	A	A	A	W	W	W	W	A	W	A	W	W	W	W	W	A	A	W	W	W	W	A	A	A	A	A	A	A	A	A	A	W	A	W	N	W	W	W	A	A	A
FAN2431	FAN_iscf00394348.1	93	W	W	W	A	A	A	W	A	W	A	A	A	W	A	W	A	A	A	A	A	W	W	A	W	A	A	A	W	A	A	A	A	W	W	W	N	W	W	A	W	N	W	W	A	A	W	W
FAN2432	FAN_iscf00394781.1	1248	W	W	W	A	A	A	A	W	A	A	N	W	A	A	A	A	A	W	W	W	T	A	A	W	A	W	A	A	A	W	A	W	A	W	W	W	W	A	W	A	N	W	N	W	A	W	A
FAN2433	FAN_icon19381219.1	63	W	W	W	A	A	A	W	A	A	W	W	W	W	A	W	W	W	A	A	A	W	W	W	W	W	A	A	A	W	A	W	W	A	A	A	A	W	W	W	W	N	A	A	W	A	A	W
FAN2434	FAN_icon19450377.1	158	W	W	W	A	A	A	W	A	A	A	A	A	A	W	W	W	A	A	N	W	A	W	A	A	A	W	W	A	A	A	A	A	A	N	W	A	A	W	W	W	N	A	A	A	W	W	A
FAN2441	FAN_icon20163631.1	151	W	W	W	A	A	A	A	W	W	A	A	A	A	W	A	W	A	W	A	W	W	W	W	A	A	W	W	A	A	A	W	A	A	W	W	A	A	A	W	A	N	A	A	A	A	A	A
FAN2443	FAN_icon20312383.1	199	W	W	W	A	A	A	W	A	W	A	A	A	W	A	A	W	A	A	A	A	W	W	A	A	A	A	A	W	A	A	A	W	W	N	W	A	W	W	A	W	N	W	W	A	A	W	A
FAN245	FAN_iscf00192131.1	443	A	A	A	M	M	M	A	A	A	M	M	M	M	M	C	A	A	M	M	M	M	A	A	M	A	A	A	M	M	M	M	M	M	M	M	N	A	M	A	M	N	M	M	M	M	M	A
FAN2450	FAN_icon20647280.1	241	W	W	W	A	A	A	A	W	A	W	W	W	A	W	A	A	A	W	W	W	W	A	A	W	W	W	W	W	A	W	A	W	A	A	A	A	A	A	A	A	N	A	A	W	A	A	W
FAN2454	FAN_icon20717582.1	403	W	W	W	A	A	A	A	A	W	W	A	A	A	W	A	W	A	W	W	A	A	W	W	A	A	A	A	A	A	W	W	W	W	A	A	A	W	W	W	A	N	A	W	A	A	A	W
FAN2458	FAN_iscf00008304.1	4639	M	M	M	A	A	A	A	A	M	A	A	A	M	A	A	N	M	M	M	M	A	A	A	A	A	A	A	A	A	A	M	M	M	M	N	A	M	M	A	M	N	A	A	A	A	M	N
FAN2464	FAN_iscf00022458.1	683	M	M	M	A	A	A	A	A	M	A	A	A	A	M	M	M	A	A	A	A	A	M	M	A	M	M	M	A	A	M	M	M	M	M	M	A	M	M	A	A	N	M	M	M	A	M	M
FAN2466	FAN_iscf00024071.1	8183	M	M	M	A	A	A	A	A	M	M	A	A	A	A	A	M	M	M	M	M	A	A	A	M	A	M	M	A	A	A	M	A	A	M	M	A	M	A	A	A	A	A	A	A	A	A	A
FAN2468	FAN_iscf00028284.1	839	M	M	M	A	A	A	M	M	A	A	A	M	M	A	A	A	M	A	A	M	M	A	A	M	M	M	M	M	M	A	A	A	A	M	M	M	A	A	A	M	N	A	A	M	M	A	A
FAN2471	FAN_iscf00035586.1	213	M	M	M	A	A	A	M	A	M	A	A	A	A	M	M	M	A	A	A	A	A	M	A	A	A	M	M	A	A	A	A	A	A	A	A	A	A	M	M	M	N	A	A	A	M	M	A
FAN2473	FAN_iscf00044099.1	1204	M	M	M	A	A	A	M	M	M	A	A	M	A	M	A	A	M	M	M	M	M	A	M	A	A	A	A	A	A	A	A	M	M	M	M	A	M	A	A	M	N	M	M	A	M	A	A
FAN2476	FAN_iscf00044799.1	8688	M	M	M	A	A	A	M	A	A	A	A	A	M	A	M	A	M	A	A	A	A	M	M	A	A	M	M	A	M	A	A	A	A	N	M	A	A	M	M	M	N	M	M	A	A	A	M
FAN2477	FAN_iscf00044866.1	2305	M	M	M	A	A	A	M	A	A	M	M	M	C	A	M	A	A	A	A	C	A	A	M	A	M	A	A	A	A	A	M	A	A	M	M	A	M	C	M	A	A	C	M	A	M	M	M
FAN248	FAN_iscf00193937.1	125	A	A	A	M	M	M	M	M	A	M	M	M	M	M	M	A	A	A	A	A	A	M	M	M	M	A	A	M	M	M	A	A	M	M	M	M	A	A	A	A	N	A	A	M	M	M	M
FAN2482	FAN_iscf00071525.1	8932	M	M	M	A	A	A	M	M	M	A	A	A	A	M	A	A	A	A	A	A	A	M	A	M	A	A	A	M	M	M	A	A	M	N	A	N	M	A	M	M	N	A	A	A	M	M	M
FAN2485	FAN_iscf00088539.1	338	M	M	M	A	A	A	A	M	M	A	M	A	M	A	A	A	M	M	M	A	M	A	M	M	A	A	A	M	A	M	A	M	M	A	A	M	M	M	M	A	N	A	A	A	A	M	A
FAN25	FAN_iscf00039755.1	392	A	A	A	W	W	W	A	W	A	W	W	W	W	A	W	A	A	A	A	A	A	W	W	W	N	A	A	W	W	W	A	A	N	W	W	W	A	A	W	W	N	A	A	W	W	W	A
FAN250	FAN_iscf00196946.1	381	A	A	A	M	M	M	A	A	A	M	M	M	M	A	M	M	A	M	M	M	A	A	M	A	N	A	A	A	A	M	A	C	M	C	M	M	M	M	M	A	N	A	A	A	M	M	M
FAN2501	FAN_iscf00174964.1	4598	M	M	M	A	A	A	A	M	A	A	A	M	M	M	A	A	A	M	M	M	M	A	A	M	A	M	M	A	A	M	A	M	A	M	M	M	M	A	M	A	N	A	A	M	A	M	A
FAN2502	FAN_iscf00178849.1	230	M	M	M	A	A	A	M	M	M	A	A	M	A	A	A	A	M	M	M	M	M	A	M	A	A	A	A	A	A	A	A	M	M	M	M	A	M	A	A	M	N	M	M	A	A	A	A
FAN2508	FAN_iscf00217292.1	1110	M	M	M	A	A	A	C	A	M	A	A	A	M	M	M	M	A	N	A	A	A	M	M	A	M	M	M	A	A	M	M	M	M	M	M	A	M	M	A	A	N	M	M	C	A	A	M
FAN2513	FAN_iscf00249456.1	1093	M	M	M	A	A	A	M	A	A	M	M	A	M	A	M	A	M	M	M	M	A	A	A	A	M	A	A	A	A	A	N	A	M	A	A	A	M	A	A	M	A	A	A	A	A	A	M
FAN2515	FAN_iscf00253634.1	404	M	M	M	A	A	A	A	A	A	M	M	M	A	A	M	M	M	M	M	M	A	M	A	M	M	A	A	M	M	M	M	M	M	M	M	M	A	A	A	A	A	M	M	M	M	M	A
FAN2517	FAN_iscf00289091.1	4189	M	M	M	A	A	A	A	M	A	A	A	M	A	M	A	A	A	M	M	M	M	A	A	M	M	M	M	A	A	M	A	M	A	M	M	M	M	A	M	A	N	A	A	M	A	M	A
FAN2525	FAN_iscf00342145.1	78	M	M	M	A	A	A	M	A	M	A	A	A	A	A	M	M	A	A	A	M	A	M	A	A	A	M	M	A	A	A	A	A	A	M	M	A	A	M	M	M	A	A	A	A	A	M	A
FAN2528	FAN_iscf00361541.1	334	M	M	M	A	A	A	M	A	A	M	M	M	M	A	M	A	N	A	A	A	A	A	A	M	A	A	A	M	M	M	A	M	M	A	A	A	M	M	A	M	A	M	M	A	M	A	M
FAN2534	FAN_iscf00382015.1	4411	M	M	M	A	A	A	A	A	A	M	M	A	A	A	A	M	A	M	M	M	A	A	N	M	A	M	M	M	A	A	A	M	A	M	N	A	M	A	A	M	N	M	A	A	A	A	A
FAN2535	FAN_iscf00389304.1	2086	M	M	M	A	A	A	M	A	A	M	M	M	M	A	M	A	M	A	A	A	A	A	A	M	A	A	A	M	M	M	A	N	M	A	A	A	M	M	A	M	N	M	M	A	M	A	M
FAN2537	FAN_icon19472945.1	240	M	M	M	A	A	A	A	A	A	M	M	M	M	A	A	A	M	A	M	A	A	A	A	M	A	A	A	M	A	M	A	M	M	A	A	M	M	M	M	A	N	A	A	A	A	M	M
FAN2539	FAN_icon19506947.1	183	M	M	M	A	A	A	A	A	A	M	M	M	A	A	A	M	A	M	M	A	A	A	M	A	A	A	A	A	A	M	M	A	A	M	M	M	A	M	M	A	N	A	A	M	A	M	M
FAN254	FAN_iscf00223008.1	353	A	A	A	M	M	M	A	A	A	M	M	M	A	A	M	M	A	M	M	M	A	A	M	A	M	A	A	A	A	M	A	M	M	M	M	M	M	M	M	A	M	A	A	A	M	M	M
FAN2546	FAN_icon20383789.1	355	M	M	M	A	A	A	M	M	M	A	A	A	A	M	A	A	A	M	M	A	A	M	A	M	A	A	A	M	M	M	A	A	M	A	A	N	A	A	M	M	N	A	A	A	M	M	M
FAN2548	FAN_icon20467737.1	472	M	M	M	A	A	A	M	M	M	A	A	M	A	M	A	A	M	M	M	M	M	A	M	A	A	A	A	A	A	A	A	M	M	M	M	A	M	A	A	M	M	M	M	A	M	A	A
FAN2549	FAN_icon20469545.1	240	M	M	M	A	A	A	A	M	A	A	A	M	M	M	A	A	A	M	M	M	M	A	A	M	N	M	M	A	A	M	A	M	M	M	M	M	M	A	M	A	N	M	C	M	N	M	A
FAN2561	FAN_iscf00005464.1	3725	R	R	R	A	A	A	R	R	R	A	A	A	A	R	A	R	A	A	A	A	A	R	A	A	A	A	A	A	R	R	A	R	R	R	R	A	A	A	R	R	R	A	A	A	R	R	R
FAN2562	FAN_iscf00005464.1	3936	R	R	R	A	A	A	R	R	R	A	A	R	A	R	A	R	R	R	R	R	R	R	R	A	A	A	A	R	R	R	A	R	R	R	R	A	R	A	R	R	N	R	R	A	R	R	R
FAN2567	FAN_iscf00010644.1	1280	R	R	R	A	A	A	R	R	A	R	R	A	A	R	A	A	A	A	A	R	A	A	R	R	A	R	R	R	R	A	A	R	A	R	R	R	A	R	A	R	N	A	A	A	R	A	R
FAN2569	FAN_iscf00017115.1	5275	R	R	R	A	A	A	A	A	A	A	A	R	A	R	R	R	A	R	R	A	A	A	R	A	A	A	A	R	R	A	A	R	R	R	R	A	A	A	A	A	R	A	A	A	R	A	A
FAN2576	FAN_iscf00023028.1	476	R	R	R	A	A	A	R	A	A	R	R	A	R	R	R	A	R	A	A	R	R	A	R	R	R	R	R	A	R	R	A	R	A	A	N	A	R	R	A	R	N	A	A	A	R	R	R
FAN2584	FAN_iscf00034139.1	1424	R	R	R	A	A	A	R	A	A	R	R	A	A	A	R	A	R	R	R	R	A	A	R	A	R	A	A	A	A	A	R	A	R	N	A	A	A	A	A	R	N	A	N	A	A	A	R
FAN2589	FAN_iscf00037535.1	172	R	R	R	A	A	A	R	A	A	R	R	A	R	R	A	A	R	A	A	A	A	A	A	A	R	R	R	R	R	A	R	A	R	A	A	R	A	R	A	A	A	A	A	A	A	R	R
FAN2592	FAN_iscf00043967.1	1101	R	R	R	A	A	A	A	A	A	N	R	R	A	A	R	R	R	R	R	A	A	R	A	R	R	A	A	R	R	R	R	R	R	N	R	R	A	A	A	A	N	R	R	N	R	A	A
FAN2598	FAN_iscf00050193.1	2673	R	R	R	A	A	A	A	A	R	A	A	A	R	A	R	R	A	R	R	A	R	R	A	A	A	A	A	A	A	A	R	A	R	A	A	A	R	A	A	A	A	R	R	A	A	R	A
FAN26	FAN_iscf00040724.1	10034	A	A	A	W	W	W	W	A	A	W	W	A	A	W	W	A	A	W	W	W	A	A	A	A	W	W	W	W	A	A	A	W	W	W	W	A	W	A	W	A	N	A	A	A	A	A	A
FAN260	FAN_iscf00241761.1	506	A	A	A	M	M	M	M	A	M	M	M	M	A	M	M	A	M	M	M	M	M	A	A	A	M	M	M	M	A	A	A	M	M	M	M	M	M	A	M	M	N	M	M	M	A	A	A
FAN2604	FAN_iscf00055427.1	62	R	R	R	A	A	A	R	A	A	R	R	R	R	A	G	R	R	A	A	A	R	R	R	R	R	A	A	A	R	A	R	R	A	N	N	A	R	R	R	R	N	A	A	A	A	A	A
FAN2605	FAN_iscf00055427.1	76	R	R	R	A	A	A	R	A	A	R	R	R	R	A	G	R	R	A	A	A	R	R	G	R	R	A	A	A	R	A	R	R	A	N	N	A	R	R	R	R	N	A	A	A	A	A	A
FAN2607	FAN_iscf00056400.1	1084	R	R	R	A	A	A	A	A	A	R	R	R	A	A	R	R	R	R	R	A	A	R	A	R	R	A	A	R	R	R	R	R	R	R	R	R	A	A	R	A	N	R	R	R	R	A	A
FAN2610	FAN_iscf00057096.1	679	R	R	R	A	A	A	R	R	A	A	A	R	G	A	R	A	R	A	A	A	R	R	R	A	R	A	A	A	R	R	A	A	R	A	A	R	A	R	R	R	N	A	A	R	A	R	R
FAN2614	FAN_iscf00060164.1	1427	R	R	R	A	A	A	R	R	A	A	A	A	R	A	A	A	A	R	R	R	A	R	A	R	R	A	A	R	R	R	A	R	A	R	R	A	A	A	A	A	N	R	A	R	A	A	A
FAN2616	FAN_iscf00062613.1	5856	R	R	R	A	A	A	R	A	A	R	R	R	A	A	R	R	R	A	A	A	R	A	R	A	R	R	R	A	A	A	A	R	A	R	R	A	R	R	A	A	A	R	R	R	A	R	A
FAN2617	FAN_iscf00062613.1	5951	R	R	R	A	A	A	R	A	A	R	R	R	A	A	A	R	R	A	A	A	R	A	R	A	R	R	R	A	A	A	A	R	A	R	R	A	R	R	A	A	A	R	R	R	A	R	A
FAN262	FAN_iscf00248111.1	5108	A	A	A	M	M	M	A	A	A	M	M	M	M	M	M	A	A	M	M	M	M	A	A	M	A	A	A	M	M	M	M	M	M	M	M	C	A	M	A	M	N	M	M	M	M	M	A
FAN2620	FAN_iscf00066567.1	12394	R	R	R	A	A	A	R	R	A	A	A	A	R	A	A	A	A	A	R	R	A	R	A	R	R	A	A	R	R	R	A	R	A	A	R	A	A	A	A	A	N	R	A	R	A	A	A
FAN2621	FAN_iscf00066598.1	311	R	R	R	A	A	A	R	A	A	R	R	A	R	R	R	A	A	A	A	R	R	A	R	R	A	R	R	R	R	A	N	R	A	R	R	A	A	R	A	R	N	A	A	A	R	R	R
FAN2622	FAN_iscf00067803.1	979	R	R	R	A	A	A	A	A	R	R	R	A	R	A	A	R	R	R	R	R	A	A	A	A	A	A	A	A	A	A	R	R	R	R	R	A	R	R	A	R	R	A	A	A	A	R	A
FAN2625	FAN_iscf00072617.1	1751	R	R	R	A	A	A	A	R	A	R	R	R	A	R	A	R	A	R	R	R	R	R	A	R	A	A	A	R	A	A	R	A	R	R	R	A	R	R	R	R	G	G	R	R	R	R	A
FAN2629	FAN_iscf00077895.1	1098	R	R	R	A	A	A	A	A	A	R	R	A	A	R	A	R	A	R	R	R	A	A	A	R	A	R	R	R	A	A	R	A	A	N	R	A	R	A	A	R	R	R	R	A	A	A	A
FAN2630	FAN_iscf00080301.1	454	R	R	R	A	A	A	R	A	A	R	R	A	R	R	R	A	R	A	A	R	R	A	A	R	R	R	R	A	A	A	A	R	A	A	A	A	R	R	A	R	N	A	A	A	R	R	R
FAN2634	FAN_iscf00083391.1	3076	R	R	R	A	A	A	A	A	A	R	A	A	R	R	A	A	R	A	A	A	A	A	A	R	R	R	R	R	R	A	R	A	R	A	A	R	R	R	A	R	A	A	A	A	A	R	A
FAN2636	FAN_iscf00083601.1	1684	R	R	R	A	A	A	A	A	A	A	A	A	R	R	R	R	R	A	A	A	A	R	R	A	R	A	A	A	R	A	A	A	A	R	R	R	A	R	R	R	N	R	R	A	R	R	A
FAN2639	FAN_iscf00088539.1	356	R	R	R	A	A	A	A	R	R	A	R	A	R	A	A	A	R	R	R	A	R	A	R	R	R	A	A	R	A	R	A	R	R	A	A	R	R	R	R	A	N	A	A	A	A	R	A
FAN2642	FAN_iscf00092884.1	4032	R	R	R	A	A	A	A	A	R	A	A	A	R	A	A	R	R	R	R	R	A	A	A	A	A	A	A	A	A	A	R	R	R	R	R	A	R	R	A	G	N	A	A	A	A	R	A
FAN2643	FAN_iscf00092902.1	148	R	R	R	A	A	A	R	A	A	A	A	A	A	A	R	A	A	A	A	R	A	R	A	A	A	R	R	A	R	A	R	A	A	A	R	A	A	A	A	R	N	R	R	R	R	A	R
FAN2652	FAN_iscf00101141.1	2461	R	R	R	A	A	A	A	A	R	A	A	R	A	R	A	R	R	A	A	A	R	A	R	A	A	R	A	A	A	N	R	A	R	A	A	A	R	A	R	R	N	A	A	A	R	R	A
FAN2655	FAN_iscf00104573.1	924	R	R	R	A	A	A	R	A	A	R	R	A	R	A	A	A	A	R	R	R	A	A	R	A	R	R	R	R	R	R	R	A	A	R	R	R	R	R	R	A	N	A	A	A	R	A	A
FAN2656	FAN_iscf00104879.1	1513	R	R	R	A	A	A	R	A	A	A	A	A	A	R	A	A	A	R	R	R	A	R	A	A	A	A	A	R	A	R	A	A	A	R	R	R	A	R	R	A	N	R	R	A	R	R	A
FAN2659	FAN_iscf00107822.1	4144	R	R	R	A	A	A	R	A	R	A	A	A	R	A	R	A	R	A	A	A	A	A	A	A	R	R	R	R	R	R	A	R	A	A	A	R	A	A	A	A	N	A	A	A	A	A	A
FAN2669	FAN_iscf00115229.1	5463	R	R	R	A	A	A	R	R	A	A	R	A	R	R	A	A	R	A	A	A	A	A	A	R	A	R	R	R	R	A	R	R	R	A	A	R	A	R	A	R	N	A	A	A	A	R	R
FAN267	FAN_iscf00262597.1	3424	A	A	A	M	M	M	M	A	A	A	A	M	A	A	A	A	A	M	M	A	M	A	A	A	M	M	M	M	A	M	A	M	M	A	A	A	A	M	A	A	N	A	A	M	M	M	A
FAN2671	FAN_iscf00115528.1	1318	R	R	R	A	A	A	R	A	A	R	R	R	R	A	R	A	A	A	A	A	A	A	R	A	R	A	A	A	A	A	R	A	A	R	R	A	A	R	R	A	R	R	R	A	R	A	R
FAN2675	FAN_iscf00120506.1	3727	R	R	R	A	A	A	A	A	R	R	R	A	A	R	A	R	A	R	R	A	A	R	R	A	A	A	A	A	A	R	R	R	R	A	A	A	R	R	A	A	N	R	R	A	A	R	R
FAN2677	FAN_iscf00121960.1	3289	R	R	R	A	A	A	R	R	A	A	A	R	R	A	R	A	A	A	A	A	R	R	R	A	R	A	A	A	R	R	A	A	R	A	A	R	A	R	R	R	A	A	A	R	R	R	R
FAN2680	FAN_iscf00128056.1	20	R	R	R	A	A	A	R	R	R	A	A	A	R	R	A	A	A	A	A	R	R	A	R	A	A	R	A	A	A	A	A	A	A	A	A	A	R	R	R	R	N	A	A	A	A	R	R
FAN2681	FAN_iscf00128056.1	94	R	R	R	A	A	A	A	A	A	R	R	R	A	A	R	R	R	R	R	A	A	R	A	A	R	A	A	R	R	R	R	R	R	R	R	R	A	A	A	A	N	R	R	R	R	A	A
FAN2682	FAN_iscf00129247.1	9337	R	R	R	A	A	A	R	A	A	R	R	A	A	R	A	A	A	A	A	R	A	A	R	R	A	R	R	R	A	A	A	R	A	A	R	R	A	R	A	R	N	A	N	A	A	A	R
FAN2684	FAN_iscf00132207.1	1638	R	R	R	A	A	A	R	R	A	R	R	A	R	R	A	A	R	A	A	A	A	A	A	R	R	A	R	R	R	A	R	A	R	A	A	R	R	R	A	R	N	A	A	A	A	R	R
FAN2685	FAN_iscf00132595.1	2800	R	R	R	A	A	A	R	A	R	A	A	A	R	A	R	A	R	A	A	A	A	A	R	A	R	R	A	R	R	R	A	R	A	A	A	A	A	A	A	A	A	A	A	A	A	A	R
FAN2688	FAN_iscf00136236.1	2179	R	R	R	A	A	A	A	A	A	R	R	A	R	A	A	R	R	N	A	R	R	A	R	A	R	A	R	A	A	A	R	R	A	A	R	R	A	R	A	A	N	A	R	R	A	A	A
FAN2693	FAN_iscf00137891.1	25662	R	R	R	A	A	A	R	A	N	R	R	R	R	A	R	A	R	A	A	A	A	A	A	R	A	A	A	R	R	R	A	R	R	N	A	A	R	R	A	R	N	R	A	A	R	A	R
FAN2694	FAN_iscf00141066.1	120	R	R	R	A	A	A	R	A	A	R	R	A	R	R	A	A	R	A	A	A	A	A	A	R	A	A	R	R	A	A	R	R	R	A	A	A	R	R	A	R	N	A	A	A	A	R	R
FAN2695	FAN_iscf00141237.1	222	R	R	R	A	A	A	R	R	A	R	R	A	A	R	A	A	R	A	A	A	A	A	A	R	R	A	R	R	R	A	R	A	R	A	A	R	R	A	A	A	A	A	A	A	A	R	R
FAN2696	FAN_iscf00141387.1	4450	R	R	R	A	A	A	N	A	A	R	R	R	A	R	A	R	A	R	R	R	R	R	A	R	A	A	A	A	A	A	R	A	A	A	R	A	R	R	R	R	R	R	R	R	A	R	A
FAN2699	FAN_iscf00146367.1	3654	R	R	R	A	A	A	A	A	A	R	R	A	A	R	R	A	R	A	A	R	R	A	R	R	R	R	R	A	R	R	A	R	A	A	A	A	R	R	A	R	N	A	A	A	R	R	R
FAN27	FAN_iscf00040962.1	1205	A	A	A	W	W	W	W	W	T	W	W	A	A	A	W	W	N	W	W	W	W	W	W	W	A	W	W	A	W	A	W	W	A	W	W	A	W	A	W	A	N	W	W	W	W	A	W
FAN2701	FAN_iscf00148334.1	834	R	R	R	A	A	A	R	A	R	A	N	A	A	R	A	R	A	A	A	A	A	R	A	A	A	A	A	R	R	R	A	R	R	R	R	A	R	A	R	A	N	A	A	A	R	R	R
FAN2703	FAN_iscf00153466.1	349	R	R	R	A	A	A	R	R	R	A	A	A	R	R	A	A	A	A	A	A	R	A	R	A	A	R	R	A	A	A	A	A	A	A	A	A	R	R	R	R	N	A	A	A	A	A	R
FAN2704	FAN_iscf00153954.1	520	R	R	R	A	A	A	A	A	A	R	R	R	A	A	R	A	A	A	A	A	A	A	A	R	A	A	A	R	R	R	A	A	N	A	A	A	R	R	A	R	N	A	R	A	A	A	R
FAN2709	FAN_iscf00158209.1	1730	R	R	R	A	A	A	R	A	A	R	A	R	A	A	R	R	R	A	A	A	A	A	R	A	R	R	A	A	A	A	A	R	A	R	R	A	A	A	A	A	A	R	R	A	A	A	A
FAN271	FAN_iscf00271662.1	388	A	A	A	M	M	M	A	M	A	M	M	M	M	A	M	M	A	M	M	M	A	A	M	A	M	A	A	M	A	M	A	M	M	A	M	M	M	M	M	A	N	A	A	A	A	M	M
FAN2711	FAN_iscf00161121.1	7076	R	R	R	A	A	A	R	A	A	R	R	R	R	A	R	A	A	A	A	R	A	A	A	A	R	A	A	A	A	A	R	A	A	R	R	A	R	R	R	A	N	R	R	A	R	R	R
FAN2715	FAN_iscf00163145.1	3862	R	R	R	A	A	A	A	R	R	A	A	R	R	A	R	R	R	R	R	A	R	R	A	A	A	A	A	A	A	R	R	A	R	A	A	A	R	A	R	A	A	R	R	R	R	R	A
FAN2722	FAN_iscf00173922.1	3209	R	R	R	A	A	A	R	A	A	R	A	A	R	R	R	A	R	R	R	R	A	A	A	A	R	A	A	A	A	A	R	A	R	A	A	A	R	R	A	R	A	A	A	A	A	A	R
FAN2725	FAN_iscf00184885.1	208	R	R	R	A	A	A	R	A	A	R	R	A	R	R	R	A	R	A	A	R	R	A	A	A	A	R	R	A	A	A	A	R	A	A	A	A	R	R	A	R	N	A	A	A	R	R	R
FAN2727	FAN_iscf00188072.1	115	R	R	R	A	A	A	A	A	R	A	A	A	A	R	R	A	A	A	A	A	A	R	R	A	R	R	R	A	A	R	R	A	R	A	R	A	R	R	A	A	N	R	R	R	A	R	R
FAN2729	FAN_iscf00188387.1	471	R	R	R	A	A	A	R	A	R	A	A	A	A	R	R	A	A	A	A	R	A	R	A	A	A	A	A	A	A	A	A	A	A	R	R	A	A	R	R	A	N	A	A	A	R	R	A
FAN2743	FAN_iscf00203992.1	279	R	R	R	A	A	A	R	A	R	A	A	A	R	A	R	A	R	A	A	A	A	A	R	A	R	R	G	R	R	R	A	R	A	A	A	R	A	A	A	A	N	A	A	A	A	A	R
FAN2746	FAN_iscf00205161.1	2650	R	R	R	A	A	A	A	R	R	A	A	A	R	R	A	A	R	R	R	R	A	R	A	R	A	A	A	R	R	R	R	A	R	A	A	R	A	A	R	R	N	A	A	A	R	A	R
FAN2752	FAN_iscf00221930.1	636	R	R	R	A	A	A	R	A	A	A	A	R	A	R	A	A	A	R	R	A	A	A	R	A	R	A	A	A	A	R	A	A	A	R	N	R	A	R	A	A	N	A	A	A	A	R	R
FAN2754	FAN_iscf00224793.1	6217	R	R	R	A	A	A	R	A	A	R	R	A	R	R	R	A	R	A	A	R	R	A	A	R	R	R	R	A	A	A	A	R	A	A	A	A	R	R	A	R	A	A	A	A	R	A	R
FAN2755	FAN_iscf00224936.1	933	R	R	R	A	A	A	A	A	R	R	R	R	R	A	A	A	R	R	A	A	A	A	A	A	A	A	A	A	A	A	R	R	A	R	R	A	A	R	A	R	A	A	A	R	R	A	A
FAN2761	FAN_iscf00228875.1	172	R	R	R	A	A	A	A	R	R	R	R	R	R	A	A	R	R	R	A	A	A	A	A	A	A	A	A	A	A	A	R	R	A	R	R	A	A	R	A	R	N	A	A	R	R	A	A
FAN2762	FAN_iscf00229064.1	3419	R	R	R	A	A	A	A	A	A	A	A	A	A	R	R	A	A	A	A	R	A	R	A	A	A	R	R	A	R	R	R	A	A	R	R	A	R	A	A	R	R	R	R	A	R	A	A
FAN2765	FAN_iscf00230808.1	119	R	R	R	A	A	A	A	A	A	R	R	R	A	A	R	R	R	R	R	R	A	R	A	R	R	A	A	R	R	R	R	R	R	R	R	R	A	A	A	A	N	R	R	R	R	R	A
FAN2768	FAN_iscf00236335.1	2424	R	R	R	A	A	A	R	N	R	A	A	A	A	R	A	R	A	R	R	R	A	R	R	A	R	A	A	A	A	A	R	A	A	R	R	A	A	A	R	A	N	A	A	R	A	R	A
FAN2769	FAN_iscf00236629.1	3597	R	R	R	A	A	A	R	R	R	R	R	A	R	R	R	R	A	A	A	A	R	N	A	A	A	A	A	A	A	A	A	A	A	A	A	A	A	N	A	R	N	R	R	R	A	R	R
FAN277	FAN_iscf00321833.1	939	A	A	A	M	M	M	A	M	A	A	A	M	M	A	A	A	A	A	M	A	A	A	A	A	M	A	A	M	A	A	A	M	A	M	M	M	A	M	M	A	M	A	A	A	A	M	M
FAN2774	FAN_iscf00244318.1	120	R	R	R	A	A	A	R	A	A	R	R	R	R	A	R	A	A	A	A	R	A	A	R	A	A	A	A	A	A	A	R	A	A	R	R	A	R	R	R	A	N	N	R	A	R	R	R
FAN2777	FAN_iscf00245009.1	403	R	R	R	A	A	A	A	A	R	R	R	A	R	R	R	R	R	A	A	A	R	A	R	A	A	R	R	A	A	A	R	A	R	A	A	A	R	R	R	R	N	A	A	A	R	R	R
FAN2778	FAN_iscf00246580.1	5881	R	R	R	A	A	A	A	R	R	A	A	R	A	R	R	R	R	A	A	A	R	R	A	R	A	A	A	A	A	A	A	R	R	A	A	A	A	A	A	R	N	R	R	R	A	R	R
FAN2782	FAN_iscf00254568.1	2308	R	R	R	A	A	A	R	R	G	A	A	R	R	R	A	R	A	A	A	A	A	R	R	R	A	R	R	R	A	R	A	R	A	R	R	R	A	R	R	A	N	R	R	A	R	R	R
FAN2788	FAN_iscf00263831.1	3931	R	R	R	A	A	A	A	A	A	A	R	R	R	A	A	R	R	A	R	A	A	A	A	A	A	A	A	A	A	A	R	R	A	R	R	A	A	R	A	A	N	A	A	R	A	A	A
FAN2789	FAN_iscf00267365.1	661	R	R	R	A	A	A	R	A	R	A	A	A	R	A	R	A	R	N	A	A	A	A	R	A	R	R	R	R	R	R	A	R	R	N	A	R	A	A	A	A	A	A	A	A	A	A	R
FAN2791	FAN_iscf00268018.1	1801	R	R	R	A	A	A	R	A	A	R	A	A	R	R	R	A	R	A	R	R	R	A	A	R	R	R	R	A	R	A	R	R	R	A	A	A	R	R	A	R	N	A	R	A	R	R	R
FAN2793	FAN_iscf00270284.1	97	R	R	R	A	A	A	A	A	A	R	R	A	A	A	A	A	R	R	R	R	R	A	A	R	R	A	A	A	A	A	A	A	A	A	A	R	A	R	A	A	A	R	R	A	A	A	A
FAN2801	FAN_iscf00285294.1	2002	R	R	R	A	A	A	R	A	R	R	R	A	A	R	R	A	R	R	R	A	R	A	A	R	A	R	R	A	A	R	N	A	N	R	R	R	A	R	N	R	R	R	R	A	R	A	A
FAN2806	FAN_iscf00295746.1	454	R	R	R	A	A	A	A	R	A	R	R	R	A	A	A	R	A	R	R	R	R	R	A	R	A	A	A	A	A	A	R	A	R	R	R	N	R	A	R	R	N	R	R	R	A	R	A
FAN2808	FAN_iscf00297659.1	1236	R	R	R	A	A	A	A	A	N	R	R	R	A	A	R	R	R	R	R	A	A	R	A	R	R	A	A	R	R	R	R	R	R	R	R	R	A	A	A	A	N	R	R	R	R	A	A
FAN281	FAN_iscf00351878.1	72	A	A	A	M	M	M	M	M	A	A	A	A	A	A	A	M	M	M	M	M	A	M	M	M	M	A	A	A	A	M	M	A	A	A	A	M	M	M	M	A	M	M	M	M	A	A	M
FAN2812	FAN_iscf00310724.1	399	R	R	R	A	A	A	A	R	A	A	A	A	R	R	A	A	A	R	R	R	R	A	A	R	A	R	R	A	A	R	A	R	A	R	A	R	R	A	R	A	N	R	R	R	A	R	A
FAN2816	FAN_iscf00318690.1	1246	R	R	R	A	A	A	R	A	A	R	R	N	R	A	R	A	A	R	R	A	A	A	R	A	R	A	A	A	A	A	R	A	R	N	A	A	R	A	A	R	N	A	A	A	A	A	R
FAN2819	FAN_iscf00321430.1	4294	R	R	R	A	A	A	R	A	A	R	R	R	R	A	R	A	A	A	A	R	A	A	R	A	R	A	A	A	A	A	R	A	A	R	R	A	R	R	R	A	N	R	A	A	R	R	R
FAN2822	FAN_iscf00329910.1	2213	R	R	R	A	A	A	A	R	R	R	R	R	R	A	A	R	R	R	R	A	A	A	R	R	R	A	A	R	A	R	A	R	R	A	A	R	R	R	R	A	N	A	A	A	A	R	R
FAN2823	FAN_iscf00330305.1	1337	R	R	R	A	A	A	A	A	A	R	R	A	A	R	R	A	R	A	A	A	R	R	R	A	A	A	A	R	R	A	A	R	A	A	A	A	R	R	A	A	A	A	A	A	R	R	A
FAN2826	FAN_iscf00331814.1	1253	R	R	R	A	A	A	A	R	R	R	R	R	R	A	A	R	R	R	R	A	R	A	R	R	R	A	A	A	A	R	A	R	R	A	A	R	R	R	R	A	A	A	A	A	A	R	R
FAN2828	FAN_iscf00334727.1	8540	R	R	R	A	A	A	R	A	R	R	R	A	A	R	R	A	R	R	R	A	R	A	A	R	A	R	R	A	A	R	R	A	A	R	R	R	A	R	A	R	N	R	R	N	R	A	A
FAN283	FAN_iscf00360653.1	2345	A	A	A	M	M	M	A	A	M	A	A	M	A	M	M	A	M	A	A	A	M	M	A	M	A	M	M	A	M	M	M	A	A	A	A	M	A	A	A	M	N	M	M	M	M	A	A
FAN2833	FAN_iscf00339821.1	276	R	R	R	A	A	A	A	A	A	R	R	R	R	A	R	A	R	A	A	A	R	A	A	R	A	N	R	R	R	R	A	N	R	A	A	R	R	R	A	R	N	R	R	A	R	A	R
FAN2834	FAN_iscf00344048.1	761	R	R	R	A	A	A	A	R	A	A	A	R	R	R	A	A	A	R	R	R	R	A	A	R	A	R	R	A	A	R	A	R	A	R	A	R	R	A	R	A	N	R	R	R	A	R	A
FAN2835	FAN_iscf00344930.1	311	R	R	R	A	A	A	A	A	A	R	R	R	R	A	R	R	R	A	A	R	R	R	R	R	A	A	A	A	A	A	R	R	A	R	R	A	R	R	R	A	N	A	A	R	A	A	A
FAN2837	FAN_iscf00345921.1	260	R	R	R	A	A	A	A	R	A	R	A	A	R	A	R	A	A	A	A	R	R	A	R	R	A	A	R	R	R	A	A	R	A	A	A	A	A	R	A	R	A	A	A	A	R	R	R
FAN2841	FAN_iscf00357425.1	254	R	R	R	A	A	A	A	R	A	A	A	A	A	R	R	R	R	A	A	A	R	R	R	R	A	A	A	R	R	R	A	R	A	A	A	A	R	R	A	R	A	A	A	A	R	R	A
FAN2842	FAN_iscf00358376.1	795	R	R	R	A	A	A	A	A	A	R	R	A	A	R	A	R	A	R	R	R	A	A	A	R	A	R	R	R	A	A	R	R	A	R	R	A	R	A	A	R	R	R	R	A	A	A	A
FAN2843	FAN_iscf00360531.1	549	R	R	R	A	A	A	R	A	A	R	R	A	R	R	R	A	R	A	A	R	R	A	A	R	A	R	R	A	A	A	A	R	A	A	A	A	R	R	A	R	N	A	A	A	R	R	R
FAN2848	FAN_iscf00366647.1	3504	R	R	R	A	A	A	R	R	R	A	A	A	A	R	A	A	A	R	R	R	A	A	A	A	A	A	A	R	A	R	A	A	R	R	R	R	A	A	A	A	N	R	R	A	R	R	A
FAN2857	FAN_iscf00389304.1	2018	R	R	R	A	A	A	R	A	A	R	R	R	R	A	R	A	R	A	A	A	A	A	A	R	A	A	A	R	R	R	A	R	R	A	N	A	R	R	A	R	N	R	R	A	R	A	R
FAN2864	FAN_icon19486235.1	254	R	R	R	A	A	A	R	A	A	R	R	A	R	A	A	A	A	R	R	R	N	A	R	A	R	R	R	R	R	R	R	A	A	R	R	R	R	R	R	A	N	A	A	A	R	A	A
FAN2865	FAN_icon19530611.1	93	R	R	R	A	A	A	R	R	A	A	A	A	R	A	A	A	A	R	R	R	A	R	A	R	R	A	A	R	R	A	A	R	A	R	R	R	A	A	A	A	N	R	R	R	A	A	A
FAN2866	FAN_icon19543129.1	96	R	R	R	A	A	A	A	A	A	R	R	A	A	R	R	A	A	A	A	A	R	A	A	A	A	A	A	R	R	R	A	R	A	A	A	A	R	R	A	R	N	A	A	A	R	R	A
FAN2867	FAN_icon19683443.1	133	R	R	R	A	A	A	R	A	R	A	A	A	R	A	R	A	A	A	A	A	R	R	A	R	A	A	A	R	A	A	A	R	R	R	G	A	R	R	A	R	N	R	R	A	A	R	R
FAN2868	FAN_icon19751601.1	148	R	R	R	A	A	A	R	R	A	R	R	A	R	R	A	A	A	A	A	R	R	A	R	R	A	R	R	R	R	A	A	R	A	R	R	A	A	R	A	R	N	A	A	A	R	A	R
FAN2877	FAN_icon20334921.1	336	R	R	R	A	A	A	R	A	R	A	A	A	A	R	R	R	A	A	A	R	A	R	A	A	A	A	A	A	A	A	A	A	A	R	R	A	A	R	R	A	N	A	A	A	R	R	A
FAN288	FAN_iscf00386047.1	892	A	A	A	M	M	M	A	A	A	M	M	A	A	M	M	M	M	A	A	A	M	M	M	M	N	M	M	A	A	A	A	N	M	A	A	N	A	M	A	A	N	M	M	M	A	M	A
FAN2883	FAN_icon20469545.1	236	R	R	R	A	A	A	A	R	A	A	A	R	R	R	A	A	A	R	R	R	R	A	A	R	N	R	R	A	A	R	A	R	A	R	R	R	R	A	R	A	N	R	R	R	N	R	A
FAN2886	FAN_icon20607392.1	550	R	R	R	A	A	A	R	A	R	R	R	A	R	A	R	R	A	R	R	A	R	R	A	A	A	A	A	A	R	R	A	A	A	R	R	R	R	R	R	R	N	R	R	R	A	A	R
FAN2894	FAN_iscf00007138.1	78	W	W	W	T	T	T	W	T	T	W	W	W	W	T	W	T	W	T	T	T	W	T	T	W	T	W	W	W	W	W	T	W	W	T	T	W	W	W	T	W	T	W	W	T	W	T	W
FAN2899	FAN_iscf00010959.1	5202	W	W	W	T	T	T	W	W	W	W	W	T	W	W	W	W	T	W	W	T	W	W	T	T	T	T	T	T	W	W	T	T	T	W	W	W	W	W	W	W	T	W	W	W	T	W	W
FAN29	FAN_iscf00041637.1	1339	A	A	A	W	W	W	A	A	A	A	A	W	W	A	A	W	W	W	W	W	W	A	W	N	A	W	W	W	W	A	W	A	A	A	A	A	A	W	W	A	N	A	A	W	W	A	A
FAN2901	FAN_iscf00012375.1	672	W	W	W	T	T	T	T	W	T	W	W	T	T	W	T	W	T	W	W	W	W	W	T	W	T	T	T	T	T	T	W	T	W	W	W	T	W	W	W	W	W	T	W	W	W	W	T
FAN2902	FAN_iscf00013030.1	1098	W	W	W	T	T	T	W	T	W	T	T	T	W	T	W	T	T	T	T	T	W	W	T	W	T	T	T	W	T	T	T	W	W	W	W	T	W	W	T	W	W	T	W	T	W	W	W
FAN2903	FAN_iscf00013663.1	563	W	W	W	T	T	T	T	T	W	W	W	W	T	T	W	A	T	W	W	W	T	A	W	T	T	T	T	W	T	W	T	T	T	W	W	T	T	T	W	T	N	W	W	N	W	T	W
FAN2907	FAN_iscf00017385.1	771	W	W	W	T	T	T	W	T	T	W	W	W	W	T	W	T	T	T	T	W	T	T	W	T	W	T	T	T	T	T	W	T	T	W	W	N	W	W	W	T	N	W	W	T	W	W	W
FAN2909	FAN_iscf00017823.1	3961	W	W	W	T	T	T	W	W	W	T	T	W	W	T	T	W	T	W	W	T	T	W	T	T	T	T	T	W	T	T	W	T	W	W	W	W	T	T	W	T	N	W	W	N	T	T	T
FAN2910	FAN_iscf00018108.1	1051	W	W	W	T	T	T	W	W	W	W	W	W	W	T	T	T	T	W	W	W	T	T	T	T	W	W	W	T	T	T	W	T	W	W	N	N	T	T	W	T	N	W	W	W	T	T	W
FAN2912	FAN_iscf00018696.1	9648	W	W	W	T	T	T	N	T	T	W	W	W	W	T	W	T	W	T	T	T	T	T	T	W	T	T	T	W	W	W	T	W	W	T	T	W	W	T	T	W	N	W	W	T	W	T	W
FAN2913	FAN_iscf00018944.1	548	W	W	W	T	T	T	W	T	W	T	T	T	W	T	W	T	T	T	N	T	W	W	T	W	N	T	T	W	T	T	T	W	W	W	T	T	W	W	T	W	N	W	W	T	T	W	W
FAN2916	FAN_iscf00023028.1	514	W	W	W	T	T	T	T	W	W	T	T	W	T	T	T	W	T	W	W	T	T	W	T	T	T	T	T	T	T	T	W	T	W	W	N	W	T	T	W	T	N	W	W	W	T	T	T
FAN2918	FAN_iscf00023911.1	19250	W	W	W	T	T	T	T	T	W	T	T	T	W	W	W	W	T	T	T	T	T	W	T	T	W	W	W	T	T	W	T	W	W	W	T	T	W	W	T	T	N	W	T	W	T	T	W
FAN2920	FAN_iscf00028284.1	960	W	W	W	T	T	T	T	T	W	W	W	T	T	W	T	W	T	T	W	T	T	W	W	T	T	T	T	T	T	W	T	W	W	T	T	T	W	W	W	T	N	W	T	T	T	W	W
FAN2922	FAN_iscf00031073.1	479	W	W	W	T	T	T	W	W	W	T	T	W	W	W	T	W	T	T	T	T	W	W	W	W	T	W	W	T	T	W	T	W	T	W	W	W	T	W	W	T	N	W	W	T	W	W	W
FAN293	FAN_icon20106825.1	195	A	A	A	M	M	M	A	A	A	M	M	A	A	M	M	M	M	A	A	A	M	M	M	M	A	M	M	A	A	A	A	A	M	A	A	A	M	M	A	A	N	M	M	M	A	M	A
FAN2931	FAN_iscf00041859.1	946	W	W	W	T	T	T	T	T	T	W	W	W	W	T	W	T	W	W	W	W	W	T	T	W	W	W	W	T	T	T	W	T	T	T	T	W	T	W	T	W	N	W	W	W	T	T	T
FAN2934	FAN_iscf00053124.1	1703	W	W	W	T	T	T	T	W	W	N	W	T	W	A	W	W	W	T	T	W	W	W	T	W	T	W	W	W	T	T	T	N	W	N	T	T	W	T	W	W	N	W	W	W	W	T	T
FAN2943	FAN_iscf00079915.1	517	W	W	W	T	T	T	T	T	W	T	W	W	T	W	W	W	W	T	T	T	W	T	W	T	T	W	W	T	T	T	W	T	W	T	N	T	W	W	W	N	N	T	T	T	W	W	W
FAN2950	FAN_iscf00098054.1	1292	W	W	W	T	T	T	T	T	T	W	W	W	W	T	W	T	W	W	W	W	W	T	T	T	W	W	T	T	T	T	W	T	T	T	T	W	T	W	T	T	T	W	W	W	T	T	T
FAN2952	FAN_iscf00108250.1	1724	W	W	W	T	T	T	W	W	W	W	W	T	T	W	W	W	T	W	W	T	W	W	T	T	T	T	T	T	W	W	T	T	T	W	W	W	W	W	W	W	N	W	W	W	T	W	W
FAN2961	FAN_iscf00128046.1	7794	W	W	W	T	T	T	T	T	T	W	W	W	W	T	W	W	W	W	W	W	W	T	W	T	W	W	W	T	T	T	W	W	T	W	W	W	T	W	T	T	T	W	W	W	T	T	T
FAN2962	FAN_iscf00129165.1	1462	W	W	W	T	T	T	T	W	W	T	W	W	W	T	T	T	W	W	W	W	T	T	W	W	W	T	T	W	T	W	T	W	W	T	T	T	W	T	T	T	T	T	T	W	T	W	W
FAN2963	FAN_iscf00129165.1	1617	W	W	W	T	T	T	T	W	W	W	W	W	W	T	T	T	W	W	W	W	T	T	W	W	W	T	T	W	T	W	T	W	W	T	T	T	W	T	T	T	T	T	T	W	T	W	W
FAN2964	FAN_iscf00130960.1	300	W	W	W	T	T	T	W	T	T	N	W	W	W	T	T	T	W	T	T	T	T	T	T	W	T	T	T	W	W	W	T	W	W	T	T	T	W	W	T	W	N	W	W	T	W	T	W
FAN2967	FAN_iscf00134314.1	73	W	W	W	T	T	T	W	T	W	T	T	T	T	W	W	W	T	T	T	W	T	W	T	T	T	W	W	T	T	T	T	T	T	W	W	T	T	W	W	W	N	T	T	T	W	W	T
FAN2976	FAN_iscf00146129.1	375	W	W	W	T	T	T	T	T	T	W	W	W	W	T	W	W	W	T	T	T	W	W	W	W	W	W	W	T	W	T	W	W	T	T	T	T	W	W	W	W	N	T	T	W	T	T	W
FAN2979	FAN_iscf00153053.1	7585	W	W	W	T	T	T	W	T	T	W	T	W	W	T	W	T	W	T	T	T	W	T	T	W	T	W	W	W	W	W	T	W	W	T	T	W	W	W	T	W	N	W	W	T	W	T	W
FAN298	FAN_iscf00000595.1	339	A	A	A	R	R	R	R	R	A	R	R	R	R	A	A	R	A	R	R	R	A	A	R	A	R	A	A	R	A	A	A	R	R	R	R	R	R	R	R	A	N	A	A	A	A	R	R
FAN2981	FAN_iscf00156678.1	873	W	W	W	T	T	T	T	T	W	W	W	T	T	W	W	T	W	T	T	T	W	T	W	T	T	W	W	T	T	T	W	T	W	T	T	T	W	W	W	W	N	T	T	T	W	T	W
FAN2988	FAN_iscf00170588.1	6488	W	W	W	T	T	T	T	T	W	T	W	T	T	W	W	T	W	W	W	T	W	T	T	W	T	W	W	T	T	W	W	T	T	W	W	W	T	W	T	T	W	W	W	T	W	T	T
FAN2990	FAN_iscf00171678.1	285	W	W	W	T	T	T	W	T	T	A	W	T	A	T	W	T	W	T	T	T	W	T	T	W	T	W	W	T	W	T	T	W	T	T	T	W	W	W	T	W	N	W	W	T	W	T	W
FAN2991	FAN_iscf00178618.1	1648	W	W	W	T	T	T	T	W	W	T	T	T	T	W	T	T	T	T	T	T	T	W	T	W	T	T	T	W	W	W	T	T	W	T	T	T	W	T	W	W	N	T	T	T	W	W	W
FAN2996	FAN_iscf00188072.1	169	W	W	W	T	T	T	T	T	W	T	T	T	T	W	W	T	T	T	T	T	T	W	W	T	W	W	W	T	T	W	W	W	W	T	W	T	W	W	T	T	N	W	W	W	T	W	W
FAN30	FAN_iscf00042116.1	2031	A	A	A	W	W	W	A	W	W	A	A	W	W	W	A	W	A	A	A	A	W	W	W	A	A	A	A	A	W	W	W	A	A	A	A	A	A	A	A	W	N	A	W	A	W	W	W
FAN300	FAN_iscf00001142.1	293	A	A	A	R	R	R	A	A	R	A	A	R	A	R	R	A	R	A	A	A	R	R	A	R	A	R	R	A	R	R	R	A	A	A	A	R	A	A	A	A	A	R	R	R	R	A	A
FAN3001	FAN_iscf00202669.1	4848	W	W	W	T	T	T	W	T	T	W	W	T	T	W	T	N	T	T	T	W	T	T	W	W	W	W	W	A	W	T	T	W	T	W	W	W	T	W	T	W	N	T	N	T	T	T	T
FAN3003	FAN_iscf00204337.1	136	W	W	W	T	T	T	W	T	T	W	W	W	W	T	W	T	W	T	T	T	T	T	T	W	T	T	T	W	W	W	T	W	W	T	T	T	W	W	T	W	N	W	W	T	W	T	W
FAN3009	FAN_iscf00227092.1	1957	W	W	W	T	T	T	T	W	T	W	W	W	T	W	T	W	T	T	W	W	W	W	T	W	T	T	T	T	T	T	W	T	W	W	W	T	W	W	W	W	N	W	W	W	W	W	T
FAN301	FAN_iscf00002238.1	4210	A	A	A	R	R	R	A	A	R	A	A	A	A	A	A	R	R	R	R	R	A	R	A	R	A	R	R	R	A	A	R	A	A	R	A	R	A	A	R	A	N	R	R	A	A	R	A
FAN3011	FAN_iscf00232077.1	335	W	W	W	T	T	T	T	W	W	N	W	W	T	W	T	W	T	W	W	W	W	T	T	W	W	T	T	W	T	W	T	W	W	T	T	W	W	T	T	T	N	T	T	W	W	W	T
FAN3018	FAN_iscf00246669.1	76	W	W	W	T	T	T	T	T	W	T	T	W	W	W	W	W	W	T	T	T	W	W	T	W	T	T	T	T	T	T	N	W	W	W	W	T	T	T	T	W	N	W	W	W	W	W	W
FAN302	FAN_iscf00002480.1	234	A	A	A	R	R	R	R	R	A	R	R	A	A	A	R	A	A	R	R	R	R	A	A	A	R	A	A	A	A	R	R	A	R	R	R	A	A	A	R	R	N	A	A	A	A	A	R
FAN3020	FAN_iscf00249373.1	1798	W	W	W	T	T	T	W	W	W	T	T	T	W	W	W	T	W	T	T	W	T	W	T	W	T	T	W	W	W	T	T	T	W	T	T	T	W	T	T	W	N	W	W	T	W	T	T
FAN3024	FAN_iscf00256085.1	120	W	W	W	T	T	T	T	T	W	T	T	T	T	W	W	W	T	T	T	T	T	W	W	T	W	W	W	T	T	W	W	W	W	W	W	T	W	W	T	T	N	W	W	W	T	W	W
FAN3031	FAN_iscf00275801.1	394	W	W	W	T	T	T	T	T	T	T	T	T	W	T	W	W	W	T	T	N	T	W	W	T	W	T	T	T	W	T	T	T	T	W	W	W	T	A	W	W	N	W	W	T	W	W	T
FAN3034	FAN_iscf00294911.1	253	W	W	W	T	T	T	W	W	W	T	T	T	T	W	T	T	T	W	W	W	T	T	T	T	T	T	T	W	T	W	T	T	W	W	W	W	T	T	T	T	W	W	W	T	W	W	T
FAN3040	FAN_iscf00330190.1	238	W	W	W	T	T	T	T	W	T	T	T	W	W	W	T	T	T	W	W	W	W	T	T	W	T	W	W	T	T	W	T	W	T	W	W	W	W	T	W	T	N	W	W	W	T	T	T
FAN3046	FAN_iscf00353214.1	1705	W	W	W	T	T	T	T	T	T	W	W	W	W	T	W	T	W	W	W	W	W	T	T	W	W	W	W	T	T	T	W	T	T	T	T	W	T	W	T	T	T	W	W	W	T	T	T
FAN305	FAN_iscf00006597.1	1413	A	A	A	R	R	R	A	A	A	R	R	A	R	R	R	A	A	R	R	R	R	A	A	R	A	A	A	R	R	R	R	A	R	R	A	R	A	R	A	R	N	R	R	R	R	R	A
FAN3053	FAN_icon19422423.1	78	W	W	W	T	T	T	W	A	W	T	T	W	W	W	T	W	T	T	T	T	T	W	A	W	T	W	W	W	T	W	T	W	T	W	W	W	T	W	A	T	N	W	W	T	W	W	W
FAN3054	FAN_icon19429151.1	63	W	W	W	T	T	T	W	T	T	W	W	T	W	T	W	T	W	W	W	W	T	T	T	T	W	T	T	T	T	T	W	T	W	T	T	T	W	T	T	W	N	T	T	T	T	T	W
FAN3055	FAN_icon19450377.1	199	W	W	W	T	T	T	W	T	T	T	T	T	T	W	W	W	T	T	T	W	T	W	T	T	T	W	W	T	T	T	T	T	T	W	W	T	T	W	W	W	N	T	T	T	W	W	T
FAN3059	FAN_icon19998687.1	117	W	W	W	T	T	T	T	W	W	W	W	W	T	W	T	W	T	W	W	W	W	W	T	W	T	T	T	T	T	T	W	T	T	W	N	T	W	W	W	N	N	W	N	W	W	W	T
FAN3061	FAN_icon20212031.1	204	W	W	W	T	T	T	W	T	T	W	W	T	W	T	W	T	W	N	W	W	N	T	W	T	W	T	N	T	T	T	W	T	W	T	T	T	W	T	T	W	N	T	T	T	T	T	W
FAN3063	FAN_icon20312383.1	250	W	W	W	T	T	T	W	T	W	T	T	T	W	T	T	W	T	T	T	T	W	W	T	T	T	T	T	W	T	T	T	W	W	N	W	T	W	A	T	W	N	W	W	T	T	W	T
FAN3064	FAN_icon20338267.1	144	W	W	W	T	T	T	W	T	T	W	W	W	W	T	W	T	W	T	T	T	W	T	T	W	T	W	W	W	W	W	T	W	W	T	T	W	W	W	T	W	N	W	W	T	W	T	W
FAN3065	FAN_icon20409753.1	281	W	W	W	T	T	T	W	W	T	W	W	W	T	T	W	W	N	W	N	W	W	T	W	W	W	W	W	W	T	W	T	T	W	W	W	W	T	N	W	T	N	W	N	T	W	W	W
FAN307	FAN_iscf00007944.1	2850	A	A	A	R	R	R	R	R	R	R	R	R	R	A	A	R	R	A	A	A	R	R	A	R	A	A	A	A	R	A	A	A	A	A	A	R	A	R	A	A	A	R	R	A	R	R	R
FAN3070	FAN_icon20802906.1	260	W	W	W	T	T	T	W	T	N	W	W	W	T	T	W	W	W	T	T	T	W	T	W	T	W	W	W	T	T	T	T	W	T	T	W	T	W	W	T	T	N	W	W	W	T	T	T
FAN3071	FAN_iscf00002820.1	401	K	K	K	T	T	T	T	T	T	T	T	K	T	K	K	K	T	K	K	T	K	T	K	T	T	T	T	K	K	T	T	K	K	K	K	T	T	T	T	T	N	T	T	T	K	T	T
FAN3080	FAN_iscf00019061.1	309	K	K	K	T	T	T	T	T	T	K	T	K	K	T	K	T	K	T	T	T	K	T	T	T	T	K	K	K	K	K	T	K	K	T	T	K	T	K	T	K	T	K	T	T	K	T	K
FAN3083	FAN_iscf00024180.1	1900	K	K	K	T	T	T	K	T	K	K	K	T	T	K	K	T	K	K	K	T	K	T	T	K	T	K	K	T	N	T	K	T	T	K	K	K	T	K	T	K	N	K	K	N	K	T	T
FAN3085	FAN_iscf00028019.1	8735	K	K	K	T	T	T	T	K	K	T	T	T	T	K	T	K	N	K	K	T	K	K	T	K	N	K	K	K	K	K	T	K	K	T	T	K	T	T	T	K	N	T	T	K	T	T	T
FAN3088	FAN_iscf00041637.1	1372	K	K	K	T	T	T	T	K	T	G	K	K	T	T	K	K	T	K	K	K	K	T	K	N	K	K	K	K	T	T	K	T	K	K	K	K	K	T	K	T	N	T	T	T	T	K	T
FAN309	FAN_iscf00008876.1	5162	A	A	A	R	R	R	R	R	R	G	R	R	A	A	A	A	A	A	A	A	R	A	A	A	N	R	R	A	A	R	A	R	R	A	A	A	A	R	A	A	N	R	R	R	R	R	R
FAN3090	FAN_iscf00061434.1	3344	K	K	K	T	T	T	T	K	K	N	T	K	T	T	T	K	T	K	K	T	N	K	T	T	T	T	T	K	T	T	K	T	K	N	K	K	T	T	K	T	N	T	K	T	T	T	T
FAN3092	FAN_iscf00072422.1	596	K	K	K	T	T	T	K	T	T	K	K	T	K	T	K	T	K	K	K	K	T	T	K	T	K	T	T	T	T	T	K	N	K	T	T	T	K	T	T	K	N	T	T	T	T	T	K
FAN3097	FAN_iscf00082784.1	1287	K	K	K	T	T	T	T	T	T	K	K	T	K	T	K	T	K	T	T	T	T	K	K	T	T	K	K	T	K	T	K	T	T	K	T	T	T	K	K	K	N	T	T	T	T	T	K
FAN3098	FAN_iscf00085353.1	1721	K	K	K	T	T	T	T	T	T	K	K	T	T	K	T	N	T	K	K	K	T	T	T	K	T	K	K	K	T	N	N	K	T	K	K	T	K	T	T	T	N	K	K	T	T	T	T
FAN31	FAN_iscf00044921.1	2578	A	A	A	W	W	W	A	W	A	A	A	A	W	A	W	W	W	W	W	A	W	A	W	W	A	W	W	W	N	W	W	A	A	W	N	N	A	W	W	W	N	W	W	W	A	A	A
FAN3100	FAN_iscf00093209.1	167	K	K	K	T	T	T	T	T	K	T	T	T	T	K	T	K	T	T	T	T	T	K	K	T	K	K	K	T	T	K	K	K	K	K	K	T	G	K	T	T	N	K	G	K	T	K	K
FAN3108	FAN_iscf00105204.1	749	K	K	K	T	T	T	T	K	T	K	K	K	T	K	T	K	T	K	K	K	K	K	T	K	T	T	T	T	T	T	K	T	K	K	T	T	T	K	K	K	K	T	K	K	T	T	T
FAN3110	FAN_iscf00117534.1	222	K	K	K	T	T	T	T	T	T	T	T	T	T	K	T	K	T	T	K	T	T	T	K	T	K	T	T	K	T	T	T	T	K	K	K	T	T	T	K	T	N	T	K	K	T	T	T
FAN3115	FAN_iscf00127913.1	2108	K	K	K	T	T	T	T	K	K	K	K	T	K	K	K	K	K	T	T	T	K	T	K	T	T	K	K	T	T	T	T	T	T	T	T	T	K	K	K	K	N	T	T	T	K	K	K
FAN3122	FAN_iscf00162240.1	4439	K	K	K	T	T	T	T	K	T	K	K	T	K	K	T	T	K	T	T	T	T	T	T	K	T	K	K	K	K	T	K	T	T	T	T	K	K	K	T	K	N	T	T	T	T	K	K
FAN3128	FAN_iscf00172384.1	2317	K	K	K	T	T	T	K	T	K	T	T	T	T	K	K	K	N	T	T	N	T	K	K	T	K	K	K	T	T	N	K	K	K	K	T	T	K	K	T	K	N	K	T	K	T	T	K
FAN3130	FAN_iscf00184651.1	3037	K	K	K	T	T	T	K	T	T	K	K	K	K	T	K	T	T	T	T	K	T	T	K	T	K	T	T	T	T	T	K	T	K	K	K	T	K	K	K	T	N	K	K	T	K	T	K
FAN3132	FAN_iscf00202234.1	255	K	K	K	T	T	T	T	K	K	K	K	T	K	K	T	T	K	K	K	K	K	T	T	K	T	T	T	K	K	K	K	T	K	T	T	K	K	T	K	K	N	T	T	T	K	T	T
FAN3134	FAN_iscf00209806.1	2764	K	K	K	T	T	T	K	T	T	T	T	T	K	T	K	T	K	T	T	T	T	K	K	T	T	K	K	T	K	T	K	T	T	K	K	T	T	K	K	K	N	T	T	T	T	T	K
FAN3140	FAN_iscf00241439.1	122	K	K	K	T	T	T	T	T	T	K	K	K	T	T	K	K	T	K	K	T	T	K	T	K	K	T	T	T	K	K	K	K	K	T	T	K	T	T	T	T	T	K	K	K	K	K	T
FAN3142	FAN_iscf00243349.1	155	K	K	K	T	T	T	T	T	T	K	K	K	T	T	K	K	K	T	T	K	K	T	K	T	K	K	K	T	T	T	K	K	T	K	K	T	T	K	T	T	N	K	K	K	T	T	T
FAN3152	FAN_iscf00306459.1	220	K	K	K	T	T	T	T	T	T	K	K	T	T	K	T	T	T	T	T	K	T	T	K	K	T	K	K	K	K	T	T	K	T	T	K	K	T	T	T	K	N	T	T	T	T	T	K
FAN3153	FAN_iscf00309384.1	702	K	K	K	T	T	T	T	K	T	T	T	T	N	K	K	K	K	T	T	T	K	K	K	K	T	T	T	K	K	K	T	K	T	T	T	T	K	K	T	K	N	T	T	T	K	K	T
FAN3155	FAN_iscf00311174.1	434	K	K	K	T	T	T	T	T	T	N	T	K	T	T	K	K	T	N	K	K	K	K	K	T	T	T	T	T	N	K	T	T	T	K	K	N	T	T	K	T	N	K	K	K	K	T	T
FAN3156	FAN_iscf00316964.1	76	K	K	K	T	T	T	K	T	K	T	T	T	T	N	K	T	K	N	T	T	T	T	T	T	T	T	T	T	K	T	T	G	K	T	T	T	T	K	T	K	T	K	K	T	K	T	K
FAN3161	FAN_iscf00339861.1	240	K	K	K	T	T	T	T	T	K	T	T	T	K	T	T	K	K	K	T	K	T	T	T	T	T	T	T	T	T	T	K	K	K	K	K	T	K	T	T	K	N	T	T	T	T	K	T
FAN3163	FAN_iscf00355765.1	57	K	K	K	T	T	T	K	T	K	T	T	T	K	T	K	T	K	T	T	T	T	T	K	T	K	K	K	K	K	K	T	K	T	T	T	K	T	T	T	T	N	T	T	T	T	T	K
FAN3164	FAN_iscf00369931.1	1606	K	K	K	T	T	T	T	K	K	T	T	T	T	K	T	K	T	T	K	K	T	K	K	T	K	K	K	T	T	T	K	T	T	K	K	K	T	T	K	T	N	T	T	K	T	K	T
FAN3165	FAN_iscf00370547.1	385	K	K	K	T	T	T	K	T	T	K	K	K	T	T	K	K	K	T	T	T	K	T	K	T	K	T	K	T	T	T	T	K	T	K	K	T	K	K	T	T	T	K	K	K	T	T	T
FAN3166	FAN_iscf00372235.1	431	K	K	K	T	T	T	T	T	K	K	G	T	T	K	T	K	K	K	K	K	T	T	T	K	T	K	K	K	T	T	K	K	T	K	K	T	K	T	T	T	N	K	K	T	T	T	T
FAN3169	FAN_icon19616161.1	125	K	K	K	T	T	T	K	T	T	K	K	T	K	K	K	T	K	T	T	K	K	T	T	K	K	K	K	T	K	K	T	K	T	N	T	T	K	K	T	K	N	T	T	T	K	K	K
FAN3172	FAN_icon19683443.1	142	K	K	K	T	T	T	K	T	K	T	T	T	K	T	K	T	T	T	T	T	K	K	T	K	T	T	T	K	T	T	T	K	K	K	G	N	K	K	T	K	N	K	K	T	T	K	K
FAN3173	FAN_icon19705703.1	280	K	K	K	T	T	T	T	K	T	K	K	K	T	T	K	K	T	K	K	K	K	T	K	K	K	K	K	K	T	T	T	T	K	K	K	K	T	T	K	T	N	K	K	T	T	K	K
FAN3177	FAN_icon20334663.1	356	K	K	K	T	T	T	K	K	T	T	T	K	K	T	K	T	K	T	T	T	K	K	K	T	K	T	T	T	K	K	T	T	K	T	T	K	T	K	K	K	T	T	T	K	K	K	K
FAN318	FAN_iscf00021287.1	1723	A	A	A	R	R	R	R	A	R	A	A	R	R	R	R	A	R	A	A	A	R	R	A	R	A	R	R	A	R	R	R	A	R	A	A	R	A	A	A	R	N	R	R	R	R	A	A
FAN3180	FAN_icon20557352.1	374	K	K	K	T	T	T	K	K	K	T	T	T	K	K	T	T	T	T	T	G	K	T	G	T	T	K	K	T	T	T	T	T	T	T	T	T	N	K	K	K	N	T	T	T	T	K	T
FAN3183	FAN_icon20755450.1	85	K	K	K	T	T	T	K	K	N	T	T	K	K	T	T	T	T	K	K	K	T	K	T	K	K	T	T	K	K	K	T	K	T	K	K	K	T	T	T	T	N	K	K	K	T	T	T
FAN3186	FAN_iscf00000742.1	1438	Y	Y	Y	T	T	T	Y	Y	N	T	T	Y	C	T	Y	T	Y	T	T	T	Y	Y	Y	T	Y	T	T	T	Y	Y	T	T	Y	T	T	Y	T	Y	Y	Y	N	T	T	Y	Y	Y	Y
FAN3189	FAN_iscf00003927.1	4623	Y	Y	Y	T	T	T	T	T	T	Y	Y	Y	T	Y	Y	Y	T	Y	Y	Y	Y	T	Y	Y	Y	T	T	Y	Y	Y	T	Y	Y	Y	Y	Y	Y	T	Y	T	N	Y	N	Y	Y	Y	Y
FAN319	FAN_iscf00022124.1	475	A	A	A	R	R	R	A	A	A	R	R	R	R	R	A	A	A	A	A	R	A	R	R	R	A	R	R	R	R	R	A	A	A	A	A	A	R	R	A	R	R	A	A	R	R	A	A
FAN3190	FAN_iscf00004092.1	2054	Y	Y	Y	T	T	T	Y	T	T	Y	Y	T	T	T	Y	T	N	T	T	T	T	Y	Y	T	T	Y	Y	T	Y	T	Y	T	T	Y	T	T	T	Y	Y	Y	T	T	T	T	T	T	Y
FAN3194	FAN_iscf00006128.1	10074	Y	Y	Y	T	T	T	Y	T	T	Y	Y	Y	Y	T	Y	T	T	T	T	Y	T	T	Y	T	Y	T	T	T	T	T	Y	T	T	Y	Y	T	Y	Y	Y	T	N	Y	Y	T	C	Y	T
FAN3198	FAN_iscf00010294.1	406	Y	Y	Y	T	T	T	Y	T	T	Y	Y	T	Y	Y	Y	T	Y	T	T	Y	Y	T	T	Y	Y	Y	Y	T	Y	Y	T	Y	N	T	T	T	Y	Y	T	Y	N	T	T	T	Y	Y	Y
FAN32	FAN_iscf00045292.1	7215	A	A	A	W	W	W	A	W	A	W	W	A	A	W	W	W	W	W	W	W	W	W	W	W	A	W	W	A	W	A	W	W	A	N	A	N	W	A	W	A	N	A	W	W	W	A	W
FAN320	FAN_iscf00023485.1	1877	A	A	A	R	R	R	R	R	A	R	R	A	R	A	A	R	A	R	R	R	A	A	R	A	R	A	A	R	A	A	A	R	A	R	R	A	R	R	R	A	N	N	A	A	A	R	R
FAN3205	FAN_iscf00018581.1	162	Y	Y	Y	T	T	T	Y	Y	Y	Y	Y	T	Y	Y	T	T	Y	T	T	Y	T	T	T	Y	T	Y	Y	Y	Y	T	Y	T	Y	T	T	Y	T	Y	T	Y	N	Y	Y	T	Y	Y	Y
FAN3209	FAN_iscf00021873.1	950	Y	Y	Y	T	T	T	T	T	T	Y	Y	Y	T	T	T	T	Y	Y	Y	T	T	Y	T	Y	Y	T	T	Y	Y	Y	T	Y	T	T	Y	T	T	T	T	T	N	T	Y	Y	Y	T	T
FAN321	FAN_iscf00024295.1	1464	A	A	A	R	R	R	A	A	R	R	R	A	A	A	R	R	R	R	R	R	R	R	R	R	A	A	A	A	R	A	A	R	A	A	A	A	R	A	A	A	N	G	N	R	R	A	R
FAN3211	FAN_iscf00023382.1	1836	Y	Y	Y	T	T	T	Y	Y	T	Y	Y	T	Y	Y	T	T	Y	T	T	T	T	T	T	Y	Y	Y	Y	Y	Y	T	Y	T	Y	T	T	Y	Y	Y	T	C	N	T	T	T	T	Y	Y
FAN3222	FAN_iscf00041567.1	5249	Y	Y	Y	T	T	T	Y	Y	Y	T	T	T	C	Y	T	T	T	T	T	Y	Y	T	Y	T	T	Y	Y	N	T	T	T	T	T	N	T	T	Y	T	Y	Y	N	N	T	T	T	Y	Y
FAN3223	FAN_iscf00041637.1	1351	Y	Y	Y	T	T	T	Y	T	Y	T	T	T	Y	Y	T	T	Y	T	T	T	T	Y	T	N	T	T	T	T	Y	Y	T	Y	T	T	T	T	T	Y	T	Y	N	Y	Y	Y	Y	T	Y
FAN3227	FAN_iscf00047990.1	322	Y	Y	Y	T	T	T	Y	T	T	Y	Y	Y	Y	T	Y	T	T	T	N	Y	T	T	Y	T	Y	T	T	T	T	T	Y	T	T	Y	Y	T	Y	T	Y	T	T	T	Y	T	Y	Y	Y
FAN323	FAN_iscf00026972.1	1246	A	A	A	R	R	R	R	A	A	R	R	A	A	A	R	A	A	R	R	R	A	A	A	A	R	R	R	R	A	A	A	N	R	R	R	R	R	A	R	A	N	A	A	R	A	A	A
FAN3231	FAN_iscf00049187.1	4095	Y	Y	Y	T	T	T	T	T	T	Y	T	T	T	T	T	Y	T	Y	T	T	T	T	Y	T	T	T	T	T	T	Y	Y	T	Y	T	T	T	Y	T	Y	T	N	T	Y	T	T	T	Y
FAN3234	FAN_iscf00053124.1	1522	Y	Y	Y	T	T	T	Y	T	T	N	T	Y	T	T	T	T	T	Y	Y	T	T	T	Y	T	Y	T	T	T	Y	Y	Y	N	T	N	Y	Y	T	Y	T	T	N	T	T	T	T	Y	Y
FAN324	FAN_iscf00027341.1	230	A	A	A	R	R	R	R	A	R	R	R	R	A	A	A	A	R	R	R	R	A	R	R	A	R	A	A	A	A	R	A	A	A	A	A	A	A	R	A	R	N	A	A	R	A	A	A
FAN3240	FAN_iscf00055880.1	768	Y	Y	Y	T	T	T	Y	Y	Y	T	T	T	Y	Y	T	T	T	T	T	T	Y	T	T	T	T	T	Y	T	T	T	T	T	T	T	T	T	Y	Y	Y	Y	N	T	T	T	T	T	Y
FAN3242	FAN_iscf00062491.1	5287	Y	Y	Y	T	T	T	T	T	Y	Y	Y	T	T	Y	T	Y	T	Y	Y	T	T	Y	Y	T	T	T	T	T	T	T	Y	Y	Y	T	T	N	Y	Y	Y	T	N	Y	Y	T	T	Y	Y
FAN3243	FAN_iscf00064187.1	4732	Y	Y	Y	T	T	T	Y	T	T	Y	Y	Y	T	Y	T	T	T	T	T	Y	T	T	Y	T	Y	Y	Y	T	Y	T	T	T	T	N	Y	Y	T	Y	T	Y	N	T	T	T	T	T	Y
FAN3245	FAN_iscf00065217.1	6664	Y	Y	Y	T	T	T	T	T	T	Y	Y	T	T	Y	T	Y	T	Y	Y	Y	Y	Y	T	Y	T	T	T	T	T	T	Y	T	Y	Y	Y	T	Y	Y	Y	Y	T	Y	Y	Y	Y	Y	T
FAN3254	FAN_iscf00070411.1	518	Y	Y	Y	T	T	T	Y	T	T	Y	Y	T	Y	T	Y	T	Y	Y	Y	Y	T	T	T	T	Y	T	T	T	T	T	Y	T	Y	T	T	T	Y	T	T	Y	N	T	T	T	T	T	T
FAN3265	FAN_iscf00084698.1	1840	Y	Y	Y	T	T	T	Y	Y	Y	Y	Y	T	Y	Y	T	Y	T	Y	Y	T	Y	Y	T	Y	T	T	T	T	Y	Y	T	T	T	Y	Y	Y	Y	Y	Y	Y	N	Y	Y	Y	T	Y	Y
FAN3267	FAN_iscf00089417.1	7713	Y	Y	Y	T	T	T	Y	Y	Y	Y	Y	Y	T	Y	T	T	T	T	Y	Y	Y	T	T	Y	T	Y	Y	Y	T	Y	Y	Y	Y	T	T	T	Y	T	T	T	N	T	T	Y	T	T	Y
FAN3270	FAN_iscf00091375.1	1991	Y	Y	Y	T	T	T	Y	Y	T	N	Y	T	Y	Y	T	T	T	T	T	Y	N	T	Y	T	N	Y	T	Y	Y	T	N	Y	T	Y	Y	T	T	Y	T	Y	N	T	T	T	Y	Y	Y
FAN3275	FAN_iscf00103228.1	1018	Y	Y	Y	T	T	T	T	Y	T	T	T	Y	Y	Y	T	T	T	Y	Y	Y	Y	T	T	N	T	Y	Y	T	T	Y	T	Y	T	Y	Y	N	Y	T	Y	T	N	Y	Y	Y	T	Y	T
FAN328	FAN_iscf00031532.1	2965	A	A	A	R	R	R	A	A	N	A	A	A	R	A	A	A	R	R	R	A	A	A	R	R	A	R	R	R	A	A	R	A	A	A	A	R	A	A	R	R	N	A	R	R	A	A	A
FAN3282	FAN_iscf00118676.1	2725	Y	Y	Y	T	T	T	Y	T	Y	T	T	T	Y	T	Y	T	Y	T	T	T	T	T	T	N	T	T	T	T	Y	Y	T	Y	Y	T	T	T	T	Y	T	C	N	Y	Y	T	Y	T	Y
FAN3287	FAN_iscf00121918.1	266	Y	Y	Y	T	T	T	Y	T	Y	T	T	T	Y	T	Y	T	T	T	T	T	T	Y	T	T	T	T	T	Y	T	T	T	T	Y	Y	T	T	Y	Y	T	Y	N	T	Y	T	T	Y	Y
FAN329	FAN_iscf00034445.1	5373	A	A	A	R	R	R	A	R	A	R	R	A	A	A	A	R	R	A	A	R	A	R	A	R	A	A	A	R	R	R	R	R	A	R	R	A	A	R	A	R	A	A	A	A	R	R	A
FAN3291	FAN_iscf00124085.1	2532	Y	Y	Y	T	T	T	Y	T	T	Y	Y	T	Y	T	Y	T	Y	Y	Y	Y	T	T	T	T	Y	T	N	T	T	T	Y	T	Y	T	T	N	Y	T	T	Y	N	T	T	T	T	T	Y
FAN3295	FAN_iscf00127181.1	1594	Y	Y	Y	T	T	T	T	T	Y	T	T	Y	T	T	Y	Y	T	Y	Y	Y	Y	Y	Y	T	T	T	T	T	T	T	T	T	T	Y	Y	T	T	T	Y	T	N	Y	Y	Y	Y	T	T
FAN3297	FAN_iscf00127913.1	2088	Y	Y	Y	T	T	T	Y	T	T	T	Y	T	Y	T	Y	T	Y	Y	Y	Y	T	T	T	T	Y	T	T	T	T	T	Y	T	Y	T	T	T	Y	T	T	Y	N	T	T	T	T	T	T
FAN330	FAN_iscf00034832.1	4761	A	A	A	R	R	R	A	A	R	A	A	R	A	R	R	A	A	A	A	A	R	A	A	R	A	R	R	A	R	A	A	A	A	A	A	R	A	A	A	R	A	A	A	R	R	A	A
FAN3301	FAN_iscf00134325.1	4838	Y	Y	Y	T	T	T	T	Y	Y	Y	Y	Y	Y	T	Y	N	T	T	T	T	Y	Y	T	Y	T	Y	T	T	Y	Y	Y	T	T	N	N	Y	Y	Y	T	T	N	T	T	T	T	Y	Y
FAN3303	FAN_iscf00136236.1	2180	Y	Y	Y	T	T	T	T	T	T	T	Y	T	Y	T	T	Y	Y	N	T	Y	Y	T	Y	T	Y	T	Y	T	T	T	Y	Y	T	T	T	Y	T	Y	T	T	N	T	Y	Y	T	T	T
FAN3308	FAN_iscf00142820.1	101	Y	Y	Y	T	T	T	Y	Y	T	Y	Y	T	Y	Y	Y	T	T	T	T	Y	T	T	Y	Y	T	Y	Y	Y	Y	T	Y	Y	T	Y	Y	T	T	Y	T	Y	N	T	T	T	C	Y	Y
FAN3313	FAN_iscf00153136.1	1055	Y	Y	Y	T	T	T	Y	Y	T	Y	Y	T	Y	Y	Y	T	T	T	T	Y	Y	T	Y	Y	T	Y	Y	Y	Y	T	T	Y	T	C	Y	T	T	Y	T	Y	N	Y	Y	T	Y	Y	Y
FAN3314	FAN_iscf00153742.1	2998	Y	Y	Y	T	T	T	Y	T	Y	T	Y	T	T	Y	Y	T	Y	Y	Y	T	Y	T	T	Y	T	T	T	T	T	Y	Y	T	T	T	Y	Y	T	Y	T	Y	Y	Y	Y	T	Y	T	T
FAN332	FAN_iscf00035552.1	6693	A	A	A	R	R	R	A	A	R	R	R	R	R	R	A	R	R	A	A	A	R	R	R	R	A	R	R	R	R	A	A	A	A	A	A	A	R	R	A	A	N	R	R	R	R	R	A
FAN3322	FAN_iscf00161563.1	21385	Y	Y	Y	T	T	T	T	Y	T	T	T	Y	Y	Y	T	T	T	Y	Y	Y	Y	T	T	Y	T	T	Y	T	T	Y	T	Y	T	Y	Y	Y	Y	T	T	T	N	Y	Y	Y	T	Y	T
FAN3323	FAN_iscf00161563.1	21630	Y	Y	Y	T	T	T	T	Y	T	T	T	T	Y	Y	T	T	T	Y	Y	Y	Y	T	T	Y	T	Y	Y	T	T	Y	N	Y	T	T	Y	Y	Y	T	Y	T	N	Y	Y	Y	T	Y	T
FAN3331	FAN_iscf00171760.1	369	Y	Y	Y	T	T	T	T	T	T	T	T	T	T	Y	T	Y	T	Y	Y	T	T	T	Y	T	Y	T	T	Y	Y	T	T	Y	Y	T	Y	T	T	T	T	T	Y	T	T	Y	Y	T	T
FAN3334	FAN_iscf00174873.1	288	Y	Y	Y	T	T	T	Y	Y	Y	Y	Y	T	Y	T	T	Y	Y	Y	Y	T	Y	T	Y	Y	Y	T	T	Y	T	Y	T	Y	Y	T	T	Y	T	Y	T	T	N	T	T	T	T	Y	T
FAN3336	FAN_iscf00179262.1	12754	Y	Y	Y	T	T	T	T	Y	Y	Y	Y	T	Y	T	T	Y	Y	T	T	T	Y	Y	T	Y	T	Y	Y	Y	T	T	Y	Y	Y	T	T	T	Y	T	Y	Y	N	Y	Y	Y	Y	T	T
FAN3337	FAN_iscf00183494.1	519	Y	Y	Y	T	T	T	T	Y	T	Y	Y	Y	T	T	Y	Y	T	Y	Y	Y	Y	T	Y	N	Y	Y	Y	Y	T	Y	T	T	Y	Y	Y	Y	Y	T	N	T	N	Y	Y	T	T	Y	Y
FAN3345	FAN_iscf00193391.1	1694	Y	Y	Y	T	T	T	Y	Y	Y	Y	Y	T	T	Y	Y	Y	T	Y	Y	T	Y	Y	T	T	T	T	T	T	Y	Y	T	T	T	Y	T	Y	Y	Y	Y	Y	T	Y	Y	Y	T	Y	Y
FAN3354	FAN_iscf00207522.1	2170	Y	Y	Y	T	T	T	T	T	T	Y	Y	Y	Y	T	Y	T	Y	T	T	T	Y	T	T	Y	T	Y	Y	Y	Y	Y	T	N	Y	T	T	Y	Y	Y	T	Y	Y	Y	Y	T	Y	T	T
FAN3363	FAN_iscf00226719.1	115	Y	Y	Y	T	T	T	T	T	T	T	T	T	Y	T	Y	Y	Y	T	T	T	T	Y	Y	T	T	T	T	T	Y	T	Y	T	T	Y	Y	Y	T	Y	Y	Y	Y	Y	Y	T	Y	Y	T
FAN3369	FAN_iscf00238468.1	14645	Y	Y	Y	T	T	T	Y	T	T	Y	Y	Y	Y	T	Y	T	T	T	T	Y	T	T	Y	T	Y	T	T	T	T	T	T	T	T	Y	Y	T	Y	Y	Y	T	N	Y	Y	T	Y	Y	T
FAN3375	FAN_iscf00242930.1	184	Y	Y	Y	T	T	T	T	T	Y	T	T	T	T	Y	T	Y	T	Y	Y	T	T	Y	Y	T	Y	Y	Y	T	T	Y	Y	Y	Y	Y	Y	T	Y	Y	Y	T	T	Y	Y	Y	T	Y	T
FAN3376	FAN_iscf00243704.1	1136	Y	Y	Y	T	T	T	Y	Y	Y	T	T	T	T	Y	T	T	T	T	T	T	T	Y	Y	T	T	T	T	Y	Y	Y	T	T	T	Y	Y	T	Y	T	Y	Y	Y	T	T	T	Y	Y	Y
FAN3382	FAN_iscf00253739.1	800	Y	Y	Y	T	T	T	Y	Y	Y	T	T	T	Y	Y	T	T	T	T	T	T	Y	T	Y	T	T	Y	Y	T	T	T	T	T	T	T	T	T	Y	Y	T	Y	N	T	T	T	T	T	Y
FAN3397	FAN_iscf00290047.1	507	Y	Y	Y	T	T	T	T	T	T	T	T	T	T	Y	T	Y	T	Y	Y	T	T	T	Y	T	Y	T	T	Y	Y	T	T	Y	Y	Y	Y	T	T	T	T	Y	N	T	N	Y	Y	T	T
FAN34	FAN_iscf00052136.1	2075	A	A	A	W	W	W	A	W	A	A	A	A	A	W	A	A	W	A	A	A	A	W	W	A	A	A	A	A	W	A	W	W	W	A	A	A	A	A	A	A	N	W	A	W	W	W	W
FAN3401	FAN_iscf00295907.1	315	Y	Y	Y	T	T	T	T	T	T	T	Y	Y	Y	T	Y	T	Y	Y	Y	Y	Y	T	T	Y	T	Y	Y	T	T	T	Y	T	T	T	T	Y	T	Y	T	Y	T	Y	T	Y	T	T	T
FAN3402	FAN_iscf00296467.1	259	Y	Y	Y	T	T	T	T	Y	Y	Y	Y	Y	Y	T	Y	T	T	T	T	Y	Y	Y	T	Y	T	Y	Y	T	Y	Y	Y	T	T	T	T	T	Y	Y	T	T	N	Y	Y	N	T	Y	Y
FAN3403	FAN_iscf00297436.1	395	Y	Y	Y	T	T	T	T	Y	T	Y	Y	Y	T	Y	T	Y	T	Y	Y	Y	Y	Y	T	Y	T	T	T	T	T	T	Y	T	Y	Y	Y	T	Y	Y	Y	Y	Y	Y	Y	Y	Y	Y	T
FAN3404	FAN_iscf00300339.1	995	Y	Y	Y	T	T	T	Y	T	T	Y	T	T	Y	Y	Y	T	Y	T	T	Y	Y	T	T	Y	T	Y	Y	T	T	T	T	Y	T	T	T	T	Y	Y	T	Y	T	T	T	T	Y	Y	Y
FAN3405	FAN_iscf00302356.1	354	Y	Y	Y	T	T	T	T	T	Y	T	T	T	T	Y	Y	Y	T	T	T	T	T	Y	Y	T	Y	Y	Y	T	T	Y	Y	Y	Y	Y	T	T	Y	Y	T	T	N	C	Y	Y	T	T	Y
FAN3407	FAN_iscf00303847.1	781	Y	Y	Y	T	T	T	Y	T	T	Y	Y	T	Y	Y	Y	T	Y	T	T	T	Y	T	T	Y	Y	Y	Y	T	T	T	T	Y	T	N	T	T	Y	Y	T	Y	N	T	T	T	Y	Y	Y
FAN3408	FAN_iscf00306131.1	763	Y	Y	Y	T	T	T	Y	T	Y	Y	Y	T	T	C	Y	T	Y	Y	Y	T	Y	T	T	Y	T	Y	Y	T	T	Y	Y	T	T	Y	N	Y	T	Y	T	Y	N	Y	Y	N	T	T	T
FAN341	FAN_iscf00042884.1	1795	A	A	A	R	R	R	A	A	A	R	R	A	A	A	R	R	R	N	A	R	G	A	R	R	A	A	A	A	R	A	N	R	A	A	A	A	R	A	A	A	N	R	R	R	R	A	R
FAN3413	FAN_iscf00328076.1	363	Y	Y	Y	T	T	T	T	T	T	Y	Y	Y	T	T	Y	Y	Y	Y	Y	T	T	Y	T	Y	Y	T	T	Y	Y	Y	Y	Y	Y	Y	Y	Y	T	T	T	T	N	Y	Y	Y	Y	T	N
FAN3415	FAN_iscf00331863.1	768	Y	Y	Y	T	T	T	T	T	T	T	Y	T	Y	T	Y	T	Y	Y	Y	Y	T	T	T	T	Y	T	T	T	T	T	Y	T	Y	T	T	T	Y	T	T	Y	N	T	T	T	T	T	T
FAN3419	FAN_iscf00333511.1	444	Y	Y	Y	T	T	T	Y	T	N	N	T	T	Y	T	Y	T	Y	T	T	T	N	T	Y	T	Y	Y	Y	Y	Y	Y	T	Y	N	T	T	Y	T	T	T	T	T	T	T	T	T	T	Y
FAN3420	FAN_iscf00335017.1	340	Y	Y	Y	T	T	T	T	T	T	T	T	T	T	Y	T	T	T	N	N	Y	T	Y	T	T	T	Y	T	T	Y	T	Y	T	T	Y	Y	T	T	T	Y	Y	N	Y	T	Y	Y	T	Y
FAN3422	FAN_iscf00338614.1	975	Y	Y	Y	T	T	T	T	Y	Y	T	T	T	Y	Y	T	T	T	T	Y	Y	Y	T	T	T	T	T	Y	T	T	Y	T	T	T	T	T	T	Y	Y	T	Y	Y	T	T	T	T	Y	Y
FAN3426	FAN_iscf00353214.1	2444	Y	Y	Y	T	T	T	Y	Y	T	T	T	T	Y	Y	Y	T	Y	T	T	Y	T	Y	T	T	T	T	Y	Y	Y	T	T	Y	T	T	T	T	Y	T	T	T	T	Y	Y	T	Y	T	T
FAN3427	FAN_iscf00354111.1	428	Y	Y	Y	T	T	T	Y	T	Y	T	Y	T	T	Y	Y	T	Y	Y	T	T	T	T	T	Y	T	Y	T	T	T	T	T	T	T	Y	T	T	T	T	T	Y	T	T	Y	T	Y	T	T
FAN3428	FAN_iscf00357220.1	1484	Y	Y	Y	T	T	T	Y	T	T	T	T	T	T	T	Y	T	Y	T	T	T	T	Y	Y	T	T	Y	Y	T	Y	T	Y	T	T	Y	Y	T	T	Y	Y	Y	T	Y	Y	T	T	T	Y
FAN3436	FAN_iscf00370790.1	2375	Y	Y	Y	T	T	T	Y	T	Y	T	T	T	Y	T	T	Y	T	Y	Y	Y	T	T	T	T	T	T	T	T	T	T	T	Y	T	Y	Y	T	Y	Y	T	Y	N	T	T	T	T	Y	T
FAN3442	FAN_iscf00384741.1	2243	Y	Y	Y	T	T	T	T	T	T	Y	Y	Y	Y	T	Y	Y	Y	Y	N	Y	Y	T	Y	T	Y	Y	Y	T	T	T	Y	Y	T	Y	Y	Y	T	Y	T	T	N	Y	Y	Y	T	T	T
FAN3445	FAN_iscf00394348.1	340	Y	Y	Y	T	T	T	Y	T	Y	T	T	T	Y	T	Y	T	T	T	T	T	Y	Y	T	T	T	T	T	Y	T	T	T	Y	Y	Y	Y	T	Y	Y	T	Y	N	Y	Y	T	T	Y	Y
FAN3448	FAN_icon19683443.1	199	Y	Y	Y	T	T	T	Y	T	Y	T	T	T	Y	T	Y	T	T	T	T	T	Y	Y	T	Y	T	T	T	Y	T	T	T	Y	Y	Y	C	T	Y	C	Y	Y	N	Y	Y	T	T	C	Y
FAN3453	FAN_icon19844181.1	183	Y	Y	Y	T	T	T	Y	T	Y	T	T	T	Y	T	Y	T	Y	T	T	Y	T	T	Y	T	Y	Y	Y	Y	Y	Y	T	Y	T	T	T	Y	T	T	T	T	N	T	T	T	T	T	Y
FAN3454	FAN_icon19876281.1	224	Y	Y	Y	T	T	T	Y	T	T	Y	Y	Y	Y	T	Y	T	Y	T	T	T	Y	T	T	Y	T	Y	Y	Y	Y	Y	N	Y	Y	T	N	Y	Y	Y	T	Y	N	Y	Y	N	Y	T	Y
FAN3457	FAN_icon19957645.1	238	Y	Y	Y	T	T	T	Y	T	T	Y	Y	T	N	Y	Y	T	Y	T	T	Y	Y	T	T	Y	Y	Y	N	T	T	T	T	Y	T	T	T	T	Y	Y	T	Y	N	T	T	T	Y	Y	Y
FAN3460	FAN_icon20099601.1	339	Y	Y	Y	T	T	T	Y	T	Y	T	T	T	T	Y	T	T	T	Y	Y	Y	T	T	T	T	T	T	T	Y	T	Y	T	T	T	N	Y	Y	T	Y	T	T	N	Y	Y	T	Y	Y	T
FAN3467	FAN_icon20422839.1	97	Y	Y	Y	T	T	T	Y	T	Y	T	T	T	T	Y	T	T	T	Y	Y	Y	T	T	N	T	N	T	T	Y	T	Y	T	T	T	N	Y	Y	T	Y	T	T	N	Y	Y	N	T	Y	T
FAN3468	FAN_icon20438235.1	333	Y	Y	Y	T	T	T	T	Y	T	Y	Y	Y	T	T	T	Y	T	Y	Y	Y	Y	T	Y	N	Y	Y	Y	Y	T	T	Y	T	T	Y	Y	Y	Y	T	Y	T	N	T	T	T	T	Y	T
FAN3473	FAN_icon20562654.1	399	Y	Y	Y	T	T	T	T	T	T	T	T	T	N	Y	T	Y	T	Y	Y	T	T	Y	Y	Y	Y	Y	Y	T	T	Y	Y	Y	Y	Y	Y	T	Y	Y	Y	T	N	Y	Y	Y	T	Y	T
FAN3475	FAN_icon20596186.1	225	Y	Y	Y	T	T	T	T	T	Y	T	T	T	T	Y	Y	Y	T	T	T	T	T	Y	Y	T	T	Y	Y	T	T	Y	Y	T	Y	Y	Y	Y	Y	Y	T	T	N	Y	Y	Y	T	Y	Y
FAN3479	FAN_icon20713114.1	173	Y	Y	Y	T	T	T	T	T	T	Y	Y	Y	T	T	T	Y	T	Y	Y	T	T	T	Y	T	Y	T	T	T	T	Y	Y	T	T	Y	Y	Y	T	Y	Y	T	N	T	T	Y	T	Y	Y
FAN348	FAN_iscf00052908.1	241	A	A	A	R	R	R	A	R	R	A	A	R	A	R	R	A	R	A	A	A	A	R	R	R	R	A	A	A	R	A	R	R	R	A	A	A	A	R	A	A	N	R	R	R	R	R	R
FAN3491	FAN_iscf00019356.1	5038	S	S	S	G	G	G	G	S	S	S	S	S	G	S	G	S	G	S	S	C	S	G	S	S	S	S	C	S	G	S	G	S	S	G	G	S	S	G	G	G	N	G	G	N	S	S	S
FAN351	FAN_iscf00055494.1	1012	A	A	A	R	R	R	R	A	A	R	R	R	R	R	R	A	A	R	R	A	R	A	A	R	A	A	A	R	R	R	A	R	A	R	A	R	A	R	A	R	N	R	R	R	R	R	A
FAN3519	FAN_iscf00105306.1	492	S	S	S	G	G	G	G	G	G	S	S	S	S	G	S	G	S	S	S	S	S	G	G	S	S	S	S	G	G	G	S	G	G	G	G	S	G	S	G	S	G	S	S	S	G	G	G
FAN3528	FAN_iscf00132231.1	4054	S	S	S	G	G	G	G	S	S	S	S	S	S	G	G	S	G	S	S	G	S	G	S	S	S	G	G	S	G	S	G	S	S	G	G	S	S	S	S	G	N	G	G	G	G	S	G
FAN3529	FAN_iscf00144868.1	126	S	S	S	G	G	G	S	G	G	S	S	S	S	G	S	G	G	G	G	S	G	G	S	G	S	G	G	G	G	G	S	G	S	S	S	G	S	S	S	G	N	S	S	N	S	G	S
FAN353	FAN_iscf00063294.1	2535	A	A	A	R	R	R	R	R	A	R	R	N	A	A	R	A	A	R	R	R	R	A	A	A	A	A	A	A	A	R	R	A	R	A	R	R	A	A	R	G	N	A	A	A	A	A	R
FAN3533	FAN_iscf00149901.1	1153	S	S	S	G	G	G	G	G	S	G	G	G	S	G	G	S	S	G	S	S	G	G	G	G	G	G	G	G	G	G	S	G	S	S	S	G	S	S	G	G	N	G	G	G	G	S	G
FAN354	FAN_iscf00064138.1	2678	A	A	A	R	R	R	A	A	A	R	R	R	A	R	R	A	A	A	A	R	A	R	A	A	A	A	A	R	R	R	A	R	A	A	A	A	R	A	A	A	N	A	A	A	R	A	R
FAN3540	FAN_iscf00190160.1	349	S	S	S	G	G	G	S	S	G	S	S	G	G	S	G	G	G	G	G	S	S	G	S	S	N	S	S	S	S	G	G	G	G	G	S	G	G	S	G	G	G	G	G	G	S	G	G
FAN355	FAN_iscf00065541.1	2882	A	A	A	R	R	R	A	R	R	A	A	A	R	A	A	A	R	R	R	R	A	R	A	R	A	A	A	R	A	R	R	R	A	R	R	R	R	A	R	A	R	R	R	A	A	R	A
FAN3552	FAN_iscf00280061.1	280	S	S	S	G	G	G	S	G	G	G	G	G	G	S	G	S	S	S	S	G	G	G	S	G	S	G	G	S	G	S	G	S	S	S	S	G	G	G	S	S	N	S	N	S	S	G	G
FAN3556	FAN_iscf00315119.1	1137	S	S	S	G	G	G	G	S	G	G	G	S	S	G	S	S	S	S	S	G	S	S	G	G	G	G	G	G	G	S	G	G	S	G	G	G	S	G	S	G	G	S	S	S	S	S	G
FAN3559	FAN_iscf00333804.1	160	S	S	S	G	G	G	S	G	S	S	S	G	G	S	S	G	S	S	S	G	S	G	G	S	G	S	S	G	G	S	S	G	G	S	S	S	G	S	G	S	S	S	N	G	S	G	G
FAN3560	FAN_iscf00339143.1	254	S	S	S	G	G	G	S	G	G	S	S	G	S	G	S	G	S	G	G	G	G	S	S	G	G	S	S	G	S	G	S	G	G	S	N	G	G	S	S	S	N	G	G	G	G	G	S
FAN3562	FAN_iscf00376135.1	368	S	S	S	G	G	G	G	S	G	S	S	S	G	S	G	G	G	S	S	S	S	S	G	S	G	G	G	G	G	G	S	G	S	S	S	G	S	S	S	S	N	S	S	S	S	S	G
FAN3563	FAN_iscf00384741.1	2224	S	S	S	G	G	G	S	S	S	G	G	G	G	S	G	G	G	G	N	G	G	S	G	S	G	G	G	S	S	S	G	G	S	G	G	G	S	G	S	S	N	G	G	G	S	S	S
FAN3567	FAN_icon19760869.1	82	S	S	S	G	G	G	S	G	G	G	G	G	S	G	S	G	S	G	G	G	G	S	S	G	G	G	G	G	S	G	S	G	G	S	S	S	G	S	G	S	N	S	S	G	S	G	G
FAN3568	FAN_icon19783931.1	174	S	S	S	G	G	G	G	S	S	G	G	G	G	G	G	S	G	S	S	S	S	S	S	G	S	S	S	G	G	G	S	G	G	S	S	S	G	G	S	G	N	G	G	G	G	S	G
FAN3570	FAN_icon19840611.1	216	S	S	S	G	G	G	G	S	S	S	S	S	S	G	S	G	G	G	G	S	S	S	G	S	G	S	S	G	S	S	S	G	G	G	G	S	S	S	S	G	N	G	N	G	G	S	S
FAN3572	FAN_icon20104163.1	239	S	S	S	G	G	G	S	N	G	G	G	G	S	G	S	G	S	G	G	G	G	S	S	G	G	S	S	G	S	G	N	G	G	S	S	G	G	C	S	S	N	S	S	G	G	G	S
FAN3573	FAN_icon20106825.1	141	S	S	S	G	G	G	G	G	S	S	S	S	S	G	G	G	S	S	S	G	G	G	S	S	S	G	G	S	G	S	G	S	S	G	G	S	S	S	S	G	N	G	G	G	G	S	S
FAN3578	FAN_icon20750376.1	569	S	S	S	G	G	G	G	G	S	G	G	G	G	S	G	S	G	S	S	G	G	S	S	G	S	S	S	G	G	S	S	S	S	S	S	G	S	S	S	G	N	S	S	S	G	S	G
FAN358	FAN_iscf00068154.1	165	A	A	A	R	R	R	A	A	A	G	R	R	R	A	R	A	A	R	R	R	R	A	A	R	A	A	A	R	R	R	R	R	R	R	R	R	A	R	A	R	N	R	R	R	R	R	A
FAN3583	FAN_iscf00004213.1	722	K	K	K	G	G	G	K	G	G	K	K	G	K	K	K	G	K	G	G	K	K	G	G	K	K	K	K	G	G	G	G	K	G	G	G	G	K	K	G	K	N	G	G	G	K	K	K
FAN359	FAN_iscf00070856.1	1971	A	A	A	R	R	R	A	R	R	A	A	A	R	A	A	R	R	R	R	R	A	R	A	R	A	A	A	R	N	R	R	R	A	R	R	R	R	A	R	A	N	R	R	A	A	R	A
FAN3595	FAN_iscf00019693.1	15949	K	K	K	G	G	G	G	G	G	K	K	K	K	G	K	K	K	K	K	K	K	G	K	G	K	G	K	G	G	G	K	K	G	K	K	K	G	K	G	G	N	K	K	K	G	G	G
FAN3598	FAN_iscf00024242.1	76	K	K	K	G	G	G	G	K	K	K	K	G	K	G	K	K	K	G	G	K	K	K	G	K	G	K	N	K	G	G	K	K	K	G	G	K	K	G	K	K	N	K	K	K	K	G	G
FAN360	FAN_iscf00071432.1	3342	A	A	A	R	R	R	A	A	A	A	A	R	R	R	A	R	A	A	A	R	A	A	A	A	R	A	A	R	R	A	R	R	A	R	R	R	R	A	A	A	N	A	A	A	A	R	R
FAN3601	FAN_iscf00025508.1	13011	K	K	K	G	G	G	G	G	K	K	K	G	G	K	K	K	K	G	G	G	K	G	G	G	G	K	K	G	G	G	K	G	G	G	G	G	K	G	K	K	N	G	G	G	K	G	K
FAN3603	FAN_iscf00028019.1	8733	K	K	K	G	G	G	K	G	G	K	K	K	K	G	K	G	N	G	G	K	G	G	K	G	N	G	G	G	G	G	K	G	G	K	K	G	K	K	K	G	N	K	K	G	K	K	K
FAN3605	FAN_iscf00032298.1	2400	K	K	K	G	G	G	K	G	G	K	G	K	K	G	K	K	K	G	G	K	K	K	G	K	G	G	G	G	K	G	K	K	G	K	G	G	K	K	K	G	K	G	G	K	G	G	G
FAN3608	FAN_iscf00037535.1	76	K	K	K	G	G	G	K	K	G	K	K	G	K	K	G	G	K	G	G	G	G	G	G	G	K	K	K	K	K	G	K	G	K	G	G	K	K	K	G	K	G	G	G	G	G	K	K
FAN3610	FAN_iscf00037985.1	656	K	K	K	G	G	G	G	G	K	G	K	G	G	K	K	K	K	G	G	G	K	G	G	G	G	G	K	G	G	G	G	G	G	G	G	G	K	K	K	G	N	G	G	G	K	G	K
FAN3612	FAN_iscf00040416.1	237	K	K	K	G	G	G	G	K	G	G	G	K	G	G	G	G	G	N	G	K	G	K	G	G	K	G	G	K	G	K	G	K	K	G	G	G	K	N	K	G	N	G	G	G	G	K	K
FAN3616	FAN_iscf00048031.1	585	K	K	K	G	G	G	G	K	G	G	G	K	K	K	G	G	G	K	G	K	K	G	G	K	G	K	K	G	G	K	G	K	G	G	K	K	K	G	K	G	N	K	K	K	G	K	G
FAN3620	FAN_iscf00054222.1	464	K	K	K	G	G	G	K	G	G	G	G	N	K	G	K	G	G	G	G	G	G	K	K	G	G	G	G	G	K	G	K	G	G	K	K	G	G	K	K	K	G	K	K	G	G	G	G
FAN3622	FAN_iscf00054772.1	7165	K	K	K	G	G	G	G	K	G	G	K	G	K	G	K	G	G	G	G	K	K	K	G	K	G	K	K	G	K	G	K	G	G	G	G	K	K	K	G	G	N	K	K	G	G	K	G
FAN3626	FAN_iscf00060164.1	1377	K	K	K	G	G	G	G	G	K	K	K	K	G	K	K	K	K	G	G	G	K	G	K	G	G	K	K	G	G	G	K	G	K	G	G	G	K	K	K	K	N	G	G	G	K	K	K
FAN3628	FAN_iscf00061806.1	5686	K	K	K	G	G	G	K	K	G	G	G	N	K	G	K	G	G	G	G	G	K	K	K	G	K	G	G	G	K	K	G	N	K	N	G	K	G	K	K	K	N	G	G	K	K	K	K
FAN3629	FAN_iscf00066598.1	121	K	K	K	G	G	G	G	G	G	K	K	G	G	K	G	G	G	G	G	K	K	G	G	K	G	K	K	K	K	G	G	K	G	K	K	G	G	G	G	K	N	G	G	G	G	K	G
FAN3635	FAN_iscf00085890.1	650	K	K	K	G	G	G	G	K	K	G	G	G	G	G	G	K	G	K	K	K	K	K	G	G	K	K	K	G	G	G	K	G	G	K	G	K	G	G	K	G	N	G	G	G	G	K	G
FAN3636	FAN_iscf00089357.1	2499	K	K	K	G	G	G	G	K	K	K	K	G	K	G	K	K	K	G	G	K	K	K	G	K	G	K	K	K	G	G	K	K	K	G	G	G	K	G	K	K	N	K	K	K	K	G	G
FAN3649	FAN_iscf00125985.1	76	K	K	K	G	G	G	K	K	K	G	G	K	K	K	G	K	G	G	G	G	K	K	K	K	G	K	K	K	G	K	G	K	G	K	K	K	G	K	K	G	N	K	K	G	K	K	K
FAN3654	FAN_iscf00134325.1	4794	K	K	K	G	G	G	G	K	K	K	K	K	K	G	K	G	G	G	G	G	K	K	G	K	G	K	G	G	K	K	K	G	G	G	G	K	K	K	G	G	N	G	G	G	G	K	K
FAN3660	FAN_iscf00153954.1	295	K	K	K	G	G	G	G	G	G	K	K	K	G	G	K	G	G	G	G	G	G	G	G	K	G	G	G	K	K	K	G	K	N	G	G	G	K	K	G	K	N	G	K	G	G	G	K
FAN3662	FAN_iscf00159202.1	703	K	K	K	G	G	G	K	G	K	G	G	G	K	G	G	K	G	K	G	G	G	G	G	G	G	G	G	K	G	G	K	G	K	K	K	K	G	G	K	G	N	K	K	K	G	G	G
FAN3663	FAN_iscf00160810.1	3089	K	K	K	G	G	G	K	K	K	G	G	G	G	K	G	G	G	K	K	K	G	G	G	G	G	G	G	K	G	K	G	G	K	K	K	K	G	G	G	G	K	K	K	G	K	G	G
FAN3665	FAN_iscf00164995.1	315	K	K	K	G	G	G	G	K	K	G	G	G	G	K	G	G	G	K	K	K	G	G	G	G	G	G	K	K	G	K	G	G	K	G	K	T	G	G	G	G	N	K	K	G	K	K	K
FAN3669	FAN_iscf00186208.1	1152	K	K	K	G	G	G	G	K	G	G	G	K	K	K	G	G	G	K	K	K	K	G	G	K	G	K	K	G	G	K	G	K	G	K	K	K	K	G	K	G	N	K	K	K	G	K	G
FAN368	FAN_iscf00081914.1	237	A	A	A	R	R	R	A	A	R	A	A	R	A	A	A	R	R	A	A	R	A	A	A	A	R	A	A	A	A	A	R	A	A	R	N	N	R	A	A	A	N	A	A	R	A	R	R
FAN3680	FAN_iscf00214918.1	370	K	K	K	G	G	G	G	G	K	K	K	K	G	K	K	K	K	G	G	G	K	G	K	G	G	K	K	G	G	G	K	G	K	G	G	G	K	K	K	K	N	G	G	N	K	K	K
FAN3681	FAN_iscf00216258.1	1846	K	K	K	G	G	G	K	G	G	K	K	K	G	G	K	K	K	G	G	G	K	G	K	G	K	K	K	G	G	G	G	N	G	K	G	G	K	G	G	G	G	K	K	K	G	K	G
FAN3688	FAN_iscf00236994.1	6481	K	K	K	G	G	G	G	K	G	G	G	K	K	K	G	G	G	G	G	G	K	G	G	K	G	G	K	G	G	G	G	K	G	K	G	K	K	G	G	G	N	G	G	K	G	K	G
FAN3689	FAN_iscf00238468.1	6668	K	K	K	G	G	G	K	G	G	G	K	K	K	G	K	G	G	G	G	K	G	G	G	G	G	G	G	G	G	G	K	G	G	K	K	G	K	G	G	G	N	K	K	G	G	K	K
FAN3690	FAN_iscf00239465.1	1151	K	K	K	G	G	G	G	G	G	K	K	G	K	G	K	K	K	G	G	G	G	K	G	K	K	K	K	G	K	K	K	G	G	G	G	K	G	K	K	G	N	G	G	K	K	K	K
FAN3693	FAN_iscf00241785.1	652	K	K	K	G	G	G	G	K	K	K	K	K	G	K	G	K	G	K	K	K	K	T	G	T	G	G	G	G	G	G	K	G	G	K	K	G	K	T	K	K	N	K	K	K	K	K	G
FAN3694	FAN_iscf00249456.1	1162	K	K	K	G	G	G	G	G	G	K	G	G	G	K	K	K	K	G	G	G	K	G	K	G	G	K	K	G	G	G	K	G	K	G	G	G	K	K	K	K	G	G	G	G	K	G	K
FAN3699	FAN_iscf00263831.1	4041	K	K	K	G	G	G	K	K	K	G	G	G	K	K	G	G	K	G	G	K	G	G	G	K	G	K	K	K	K	G	G	G	K	G	G	K	G	K	G	K	N	K	K	G	K	K	K
FAN37	FAN_iscf00054823.1	779	A	A	A	W	W	W	W	A	W	A	A	A	A	W	W	A	A	A	A	A	W	W	A	A	A	W	W	N	A	A	A	A	W	W	W	A	A	A	A	W	N	A	A	W	W	A	A
FAN3700	FAN_iscf00265567.1	49	K	K	K	G	G	G	G	K	G	G	G	G	K	G	G	K	G	G	G	G	G	K	K	G	G	G	G	K	K	K	G	K	K	G	G	G	G	G	K	G	G	G	G	K	G	K	K
FAN3708	FAN_iscf00307395.1	1792	K	K	K	G	G	G	G	G	G	G	G	G	N	K	K	G	G	G	G	K	G	K	G	G	N	K	K	G	G	G	T	G	G	K	K	G	G	G	G	K	N	G	K	K	K	G	N
FAN3714	FAN_iscf00325962.1	1244	K	K	K	G	G	G	G	K	K	K	K	K	G	K	G	K	G	K	K	K	K	K	G	K	G	G	G	G	G	G	K	G	G	N	T	G	K	K	K	K	N	K	K	K	K	K	G
FAN3716	FAN_iscf00333351.1	4652	K	K	K	G	G	G	K	G	G	K	K	G	K	K	G	G	K	G	G	G	K	G	G	K	K	G	K	G	G	G	G	G	G	G	G	G	K	K	G	G	N	G	G	G	K	G	K
FAN3721	FAN_iscf00345921.1	252	K	K	K	G	G	G	K	K	G	K	G	G	K	G	K	G	G	G	G	K	K	G	K	K	G	G	K	K	K	G	G	K	G	G	G	G	G	K	G	K	G	G	G	G	K	K	K
FAN3722	FAN_iscf00345921.1	262	K	K	K	G	G	G	G	K	G	K	G	G	K	G	K	G	G	G	G	K	K	G	K	K	G	G	K	K	K	G	G	K	G	G	G	G	G	K	G	K	G	G	G	G	K	G	K
FAN3745	FAN_icon20022821.1	140	K	K	K	G	G	G	K	G	K	G	G	G	K	G	G	K	G	G	G	G	K	K	G	G	G	G	G	K	G	G	G	K	K	K	K	N	K	K	G	K	N	K	G	G	G	K	K
FAN3746	FAN_icon20178767.1	338	K	K	K	G	G	G	G	G	K	K	K	G	G	K	G	K	G	K	K	G	G	K	K	G	G	G	G	G	G	K	K	K	K	G	G	K	K	K	K	G	N	K	K	G	G	K	K
FAN3747	FAN_icon20192401.1	76	K	K	K	G	G	G	G	G	K	K	K	K	K	G	G	K	K	K	K	G	G	G	G	K	G	G	G	G	G	G	N	K	G	K	K	G	G	K	G	K	K	G	G	K	K	G	G
FAN3749	FAN_icon20547968.1	105	K	K	K	G	G	G	G	K	K	G	G	G	G	K	G	K	G	K	K	K	K	K	K	G	K	K	K	G	G	G	K	G	G	N	N	K	G	G	K	G	N	G	G	G	G	K	G
FAN3755	FAN_iscf00002782.1	521	R	R	R	G	G	G	R	G	G	G	R	R	G	G	R	R	R	G	G	G	G	G	R	G	G	R	N	G	G	G	G	R	G	R	R	G	R	R	G	G	N	N	R	R	G	R	G
FAN3757	FAN_iscf00003334.1	3877	R	R	R	G	G	G	G	R	R	G	G	R	G	G	R	R	R	R	R	G	R	R	G	G	G	G	G	G	G	R	R	G	R	G	G	G	R	G	R	G	N	R	R	R	R	R	G
FAN3758	FAN_iscf00003927.1	4597	R	R	R	G	G	G	G	G	G	R	R	R	G	G	R	R	G	R	R	R	R	G	R	R	R	G	G	R	G	R	G	G	R	G	R	R	R	G	R	G	N	R	N	G	G	R	R
FAN3762	FAN_iscf00007138.1	74	R	R	R	G	G	G	R	G	G	R	R	R	R	G	R	G	R	G	G	G	R	G	G	R	G	R	R	R	R	R	R	R	R	G	G	R	R	R	G	R	G	R	R	G	R	G	R
FAN377	FAN_iscf00089315.1	929	A	A	A	R	R	R	R	R	A	R	A	A	R	R	R	A	A	R	R	A	R	R	R	R	A	R	R	A	R	R	A	A	R	A	A	A	A	R	R	R	N	R	R	A	R	R	A
FAN3776	FAN_iscf00012072.1	3590	R	R	R	G	G	G	R	G	G	R	R	G	G	G	G	G	G	R	R	G	G	G	R	G	R	R	G	R	R	R	R	G	G	R	R	R	R	R	R	G	N	G	G	G	R	G	G
FAN3780	FAN_iscf00016669.1	1012	R	R	R	G	G	G	R	R	R	G	G	G	R	R	G	G	R	G	G	R	R	R	G	R	G	G	G	R	G	G	G	R	R	G	G	G	R	G	R	R	G	R	G	R	R	G	G
FAN3781	FAN_iscf00016820.1	11542	R	R	R	G	G	G	G	R	R	R	G	G	R	R	R	R	R	G	G	G	G	G	G	G	G	R	G	G	G	G	G	G	G	G	G	G	G	G	R	R	N	N	G	G	R	R	G
FAN3787	FAN_iscf00019356.1	5172	R	R	R	G	G	G	G	R	R	R	R	R	G	R	G	R	G	R	R	R	R	G	G	R	R	R	R	R	G	R	G	R	R	G	G	R	R	G	G	G	N	G	G	N	R	R	R
FAN379	FAN_iscf00091341.1	507	A	A	A	R	R	R	A	R	A	R	R	R	A	A	R	R	R	R	R	R	A	A	A	R	A	R	R	A	A	A	R	A	A	A	A	N	R	R	R	A	N	R	A	A	A	R	A
FAN3791	FAN_iscf00021873.1	935	R	R	R	G	G	G	G	G	G	R	R	R	G	G	R	G	R	R	R	G	G	R	G	R	R	G	G	R	R	R	G	R	G	G	R	R	G	G	G	G	N	G	R	R	R	G	G
FAN3795	FAN_iscf00024736.1	3802	R	R	R	G	G	G	G	R	G	G	G	R	R	G	G	G	G	R	R	R	R	G	G	R	G	R	R	G	G	R	G	R	G	R	R	R	R	G	R	G	G	R	R	R	G	R	G
FAN3799	FAN_iscf00028183.1	384	R	R	R	G	G	G	R	R	R	G	G	G	G	R	G	G	G	G	G	G	G	G	R	G	G	G	G	R	G	R	G	R	R	R	R	G	R	G	R	G	G	G	G	G	R	R	R
FAN38	FAN_iscf00057517.1	472	A	A	A	W	W	W	A	W	A	A	A	A	W	A	A	A	A	A	A	A	A	W	W	A	W	A	A	A	W	W	A	A	W	W	W	W	A	A	A	A	A	A	A	W	A	W	A
FAN3802	FAN_iscf00033145.1	396	R	R	R	G	G	G	G	G	G	G	G	G	R	G	G	G	G	R	R	R	G	R	G	R	R	G	G	R	R	G	G	R	G	R	R	R	G	G	G	G	N	R	R	G	G	G	G
FAN3803	FAN_iscf00037623.1	450	R	R	R	G	G	G	G	G	G	R	R	R	R	G	G	G	R	G	R	G	R	G	R	R	R	G	G	R	R	G	R	R	R	G	G	R	R	G	G	G	N	R	R	R	G	G	G
FAN3808	FAN_iscf00041990.1	2905	R	R	R	G	G	G	G	R	G	R	R	R	G	A	G	R	G	R	R	R	G	R	G	R	G	G	G	G	G	G	R	G	R	R	R	N	R	R	R	R	N	R	R	G	R	R	G
FAN3810	FAN_iscf00043016.1	1428	R	R	R	G	G	G	N	R	R	G	R	G	R	G	G	R	R	G	G	G	G	G	G	G	R	G	G	R	N	R	G	R	G	G	G	R	R	R	G	G	G	N	N	G	G	R	G
FAN3811	FAN_iscf00044143.1	1255	R	R	R	G	G	G	G	G	G	R	G	R	G	G	G	R	G	R	N	R	R	R	G	G	G	G	G	G	G	G	R	G	R	R	G	G	R	R	G	R	N	R	R	R	R	R	G
FAN3813	FAN_iscf00045844.1	1167	R	R	R	G	G	G	R	G	G	R	R	R	R	G	R	G	G	G	G	R	G	G	R	G	R	G	G	G	G	N	R	G	G	R	R	G	R	R	R	G	R	R	R	G	R	R	R
FAN3818	FAN_iscf00057162.1	317	R	R	R	G	G	G	R	G	G	R	R	G	R	G	R	G	R	G	G	G	G	R	R	G	G	R	R	N	R	G	R	G	G	R	R	G	G	R	R	R	N	G	G	G	G	G	R
FAN382	FAN_iscf00093187.1	3595	A	A	A	R	R	R	R	A	A	A	A	R	R	R	R	A	R	A	A	A	R	R	A	R	A	R	R	A	R	R	R	A	R	A	A	R	A	R	A	A	N	A	N	A	R	A	A
FAN3827	FAN_iscf00062682.1	6281	R	R	R	G	G	G	G	R	G	G	G	R	G	R	G	G	G	R	R	R	R	G	G	R	R	R	R	G	G	R	G	R	G	R	R	R	R	G	R	G	N	G	G	R	G	R	G
FAN3830	FAN_iscf00066567.1	12404	R	R	R	G	G	G	G	G	R	R	R	R	G	R	R	R	R	G	G	G	R	G	R	G	G	R	R	G	G	G	A	G	R	G	G	G	R	R	R	R	N	G	G	G	R	R	R
FAN3831	FAN_iscf00066603.1	1891	R	R	R	G	G	G	R	R	G	G	G	R	R	G	R	G	G	G	G	G	R	R	R	G	R	R	G	G	R	R	G	G	R	G	G	R	G	R	R	R	N	G	G	R	R	R	R
FAN3835	FAN_iscf00069075.1	191	R	R	R	G	G	G	R	G	G	N	R	R	R	G	R	G	R	G	G	G	R	G	G	R	G	R	R	R	R	R	G	R	R	N	N	R	R	R	G	N	N	R	R	G	R	G	R
FAN3836	FAN_iscf00069786.1	421	R	R	R	G	G	G	G	R	R	R	R	R	G	R	G	G	G	R	R	R	R	G	G	R	R	R	G	R	G	R	G	R	R	G	G	G	R	G	G	G	N	G	G	R	G	G	A
FAN3852	FAN_iscf00080736.1	1865	R	R	R	G	G	G	G	G	G	G	G	R	R	G	R	G	R	R	R	R	G	G	G	R	R	R	G	G	G	G	R	G	G	G	G	G	G	G	G	R	N	R	R	G	G	G	G
FAN3854	FAN_iscf00082951.1	259	R	R	R	G	G	G	G	R	G	R	R	R	G	R	G	R	G	G	R	R	G	G	G	R	G	G	G	G	G	G	R	G	R	R	R	G	R	G	G	G	G	R	G	R	G	R	G
FAN3855	FAN_iscf00082954.1	2884	R	R	R	G	G	G	R	G	G	G	G	R	R	G	G	G	G	G	G	R	G	G	R	G	R	G	G	G	G	G	R	G	G	G	G	N	R	G	R	G	N	R	G	G	R	R	R
FAN3856	FAN_iscf00082954.1	2916	R	R	R	G	G	G	R	G	G	G	G	R	R	G	G	G	G	G	G	R	G	G	R	G	G	G	G	G	G	G	R	G	G	G	G	N	N	N	R	G	N	R	G	G	R	R	R
FAN3857	FAN_iscf00083601.1	1043	R	R	R	G	G	G	G	G	G	G	G	G	R	R	R	G	R	G	G	G	G	R	R	G	R	G	G	G	R	G	G	G	G	R	R	R	G	R	R	R	N	R	R	G	R	R	G
FAN3858	FAN_iscf00084481.1	373	R	R	R	G	G	G	G	G	R	G	G	R	R	R	R	R	R	R	R	G	R	R	G	G	R	G	G	G	G	R	R	G	R	G	G	R	R	G	R	G	N	R	R	R	G	R	G
FAN386	FAN_iscf00105122.1	1332	A	A	A	R	R	R	R	R	R	A	A	A	A	R	R	A	A	A	A	A	A	R	A	R	R	A	A	A	A	R	A	R	R	R	R	R	R	A	A	R	N	R	R	A	A	R	R
FAN3861	FAN_iscf00087192.1	240	R	R	R	G	G	G	R	R	R	G	G	R	G	R	G	G	R	R	R	R	R	G	R	G	G	G	G	G	G	G	G	R	R	R	R	G	R	G	G	R	N	R	R	G	R	G	G
FAN3865	FAN_iscf00092825.1	72	R	R	R	G	G	G	R	G	G	R	R	G	R	G	G	G	G	R	R	R	G	G	R	G	R	R	R	R	G	G	G	G	G	R	R	R	R	R	R	G	N	G	G	G	R	G	G
FAN3866	FAN_iscf00094304.1	3377	R	R	R	G	G	G	R	R	R	G	G	G	G	R	G	G	G	G	G	G	G	R	G	R	G	G	G	R	R	R	G	G	R	G	G	G	R	G	R	R	G	G	G	G	R	R	R
FAN3871	FAN_iscf00098473.1	424	R	R	R	G	G	G	R	G	R	R	R	G	G	R	R	G	R	R	R	G	R	G	G	R	G	R	R	G	R	G	R	G	G	R	R	R	G	R	G	R	A	R	R	G	R	G	G
FAN3876	FAN_iscf00099833.1	13773	R	R	R	G	G	G	G	R	G	R	R	R	G	G	R	R	G	R	R	R	R	G	R	R	R	R	R	R	G	R	G	G	R	R	R	R	R	G	R	G	N	R	R	G	R	R	R
FAN3879	FAN_iscf00104573.1	775	R	R	R	G	G	G	G	R	R	G	G	R	G	R	R	R	R	G	G	G	R	R	G	R	G	G	G	G	G	G	G	R	R	G	G	G	G	G	G	R	N	R	R	R	G	R	R
FAN388	FAN_iscf00109452.1	2971	A	A	A	R	R	R	R	R	A	R	R	R	R	R	R	A	A	A	A	A	A	R	R	R	R	A	A	R	A	R	A	A	R	R	R	R	A	A	A	R	R	A	A	R	R	R	R
FAN3880	FAN_iscf00107822.1	4181	R	R	R	G	G	G	R	G	G	R	R	R	G	R	R	G	R	G	G	G	R	G	G	R	G	G	G	G	R	G	R	R	G	R	R	G	R	G	R	G	N	G	G	G	G	G	G
FAN3883	FAN_iscf00108937.1	816	R	R	R	G	G	G	R	G	R	G	G	G	R	G	R	G	G	G	G	G	G	G	G	G	G	G	G	G	R	R	G	R	R	G	G	G	G	R	G	R	G	R	R	G	R	G	R
FAN389	FAN_iscf00109735.1	1925	A	A	A	R	R	R	A	R	A	R	R	A	R	R	A	R	R	A	N	A	R	R	R	A	A	R	R	R	A	G	R	N	A	R	R	R	R	R	R	R	R	R	R	R	R	R	R
FAN3891	FAN_iscf00117854.1	1235	R	R	R	G	G	G	N	G	R	G	G	G	N	R	G	R	G	R	R	G	G	R	R	G	R	R	R	G	G	R	R	R	R	R	R	G	R	R	R	G	N	R	R	R	G	R	N
FAN3893	FAN_iscf00118251.1	365	R	R	R	G	G	G	R	G	G	G	G	G	G	R	R	G	G	G	G	R	G	R	G	G	G	G	R	G	R	G	R	G	G	R	G	G	G	G	G	R	N	R	R	G	G	G	R
FAN3896	FAN_iscf00122027.1	286	R	R	R	G	G	G	G	R	G	G	G	R	R	G	G	G	G	G	G	R	G	R	G	G	G	G	G	R	R	R	G	R	R	G	G	G	R	G	R	G	N	G	G	G	G	R	G
FAN3899	FAN_iscf00126727.1	2627	R	R	R	G	G	G	R	G	G	R	R	R	G	G	R	R	R	G	G	G	R	G	R	G	R	R	R	G	G	G	G	G	G	N	R	G	R	R	G	G	N	R	R	N	G	R	G
FAN39	FAN_iscf00062431.1	6482	A	A	A	W	W	W	A	A	A	W	W	W	A	W	W	A	A	W	W	W	A	A	A	W	A	A	A	W	W	W	W	W	N	W	W	T	A	W	A	W	W	N	W	W	W	W	A
FAN390	FAN_iscf00111736.1	5182	A	A	A	R	R	R	R	R	A	A	A	R	R	R	A	A	A	A	A	A	A	A	A	A	R	R	R	A	A	R	R	A	R	R	R	R	A	R	R	R	N	A	A	A	A	R	A
FAN3900	FAN_iscf00128065.1	851	R	R	R	G	G	G	G	R	G	R	R	R	G	G	R	R	G	G	R	R	R	G	G	R	G	R	R	R	G	R	G	G	R	R	R	G	R	G	G	G	R	G	R	G	G	R	R
FAN3902	FAN_iscf00129165.1	1418	R	R	R	G	G	G	G	R	R	R	R	R	R	G	G	G	R	R	G	R	G	G	R	R	R	G	G	R	G	G	G	R	R	G	G	G	R	G	G	G	G	G	G	R	G	R	R
FAN3904	FAN_iscf00130620.1	1506	R	R	R	G	G	G	G	G	G	R	R	G	G	G	R	G	R	R	G	G	G	R	G	R	G	G	G	R	G	R	G	R	G	R	G	G	G	G	G	G	G	R	R	R	R	G	G
FAN3906	FAN_iscf00132218.1	171	R	R	R	G	G	G	R	G	G	G	G	R	G	G	R	R	G	G	G	G	G	R	R	G	R	R	R	G	G	G	G	R	G	N	R	N	R	R	G	G	N	R	R	R	G	R	R
FAN391	FAN_iscf00111736.1	5225	A	A	A	R	R	R	A	A	R	R	A	A	A	A	R	R	R	R	R	R	R	R	R	R	A	A	A	A	R	A	A	R	A	A	A	A	R	A	A	A	N	G	R	R	R	A	A
FAN3913	FAN_iscf00137891.1	18611	R	R	R	G	G	G	R	G	G	R	R	R	R	G	R	G	R	G	G	G	G	G	G	R	G	G	G	R	R	R	G	R	R	N	G	G	R	R	G	R	N	R	R	G	R	G	R
FAN3914	FAN_iscf00140339.1	806	R	R	R	G	G	G	G	G	R	G	G	G	R	R	G	G	G	G	G	G	G	R	G	G	G	G	G	G	R	G	R	R	G	G	G	G	R	R	G	R	G	G	G	R	G	G	G
FAN3917	FAN_iscf00145428.1	1358	R	R	R	G	G	G	G	G	R	G	G	G	R	R	R	R	G	G	G	G	G	R	G	G	R	A	R	G	G	R	R	R	R	R	G	G	R	R	G	G	N	R	R	R	G	G	R
FAN3919	FAN_iscf00150767.1	1101	R	R	R	G	G	G	G	G	R	G	R	G	R	G	G	R	R	R	G	G	G	G	G	G	G	G	G	G	G	G	R	R	G	R	R	G	R	R	G	R	N	G	G	G	G	R	G
FAN3920	FAN_iscf00151033.1	1164	R	R	R	G	G	G	R	G	G	G	G	G	R	G	R	G	R	G	G	G	G	R	R	G	G	R	R	G	R	G	R	G	G	R	G	G	G	R	R	G	N	G	G	G	G	G	R
FAN3922	FAN_iscf00151813.1	1178	R	R	R	G	G	G	R	G	R	R	R	G	G	R	R	G	R	R	R	G	R	G	G	R	G	R	R	G	G	R	R	G	G	R	R	R	G	R	G	R	N	R	R	G	R	G	G
FAN3923	FAN_iscf00152503.1	360	R	R	R	G	G	G	G	R	G	R	R	R	G	G	R	R	G	R	R	R	R	G	R	R	R	R	R	R	N	R	G	G	R	N	R	R	R	G	R	G	R	R	R	G	G	R	R
FAN3937	FAN_iscf00160711.1	163	R	R	R	G	G	G	G	R	R	R	R	R	R	G	R	G	G	G	G	R	R	R	G	R	G	R	R	G	R	R	R	G	G	G	G	R	R	R	R	G	N	R	R	G	G	R	R
FAN3943	FAN_iscf00171554.1	179	R	R	R	G	G	G	G	R	R	G	G	G	G	G	G	R	G	R	R	R	R	R	R	G	R	G	R	G	G	G	R	G	G	R	R	R	G	G	R	G	N	G	G	R	G	R	G
FAN3949	FAN_iscf00177844.1	3163	R	R	R	G	G	G	G	R	G	R	R	R	G	R	G	R	G	R	R	R	R	R	G	R	G	G	G	G	G	G	G	G	R	R	R	G	R	R	R	R	N	R	R	R	R	R	G
FAN3952	FAN_iscf00179150.1	699	R	R	R	G	G	G	G	R	G	R	R	R	G	G	R	R	G	N	R	R	R	G	R	G	R	R	R	R	G	R	G	G	R	N	R	N	G	G	R	G	N	G	R	G	R	R	R
FAN3954	FAN_iscf00180878.1	408	R	R	R	G	G	G	G	G	R	R	R	G	G	G	R	G	G	G	G	G	R	G	R	G	G	G	G	G	G	G	R	G	G	G	G	G	R	G	G	R	N	G	G	G	G	R	R
FAN3957	FAN_iscf00184796.1	590	R	R	R	G	G	G	G	G	R	G	G	G	G	R	G	R	G	R	A	G	G	R	R	G	R	G	G	G	G	R	R	R	R	A	R	N	R	R	A	G	N	R	R	G	G	R	G
FAN3959	FAN_iscf00186606.1	278	R	R	R	G	G	G	G	R	G	G	G	R	R	G	G	R	G	G	G	R	G	R	R	G	R	G	G	G	R	R	G	R	R	G	G	G	R	G	R	G	G	G	G	R	G	R	R
FAN396	FAN_iscf00115528.1	1203	A	A	A	R	R	R	A	R	A	R	R	R	R	R	R	A	A	A	A	A	A	R	A	R	R	A	A	R	R	R	A	A	R	R	R	R	A	A	A	R	R	A	A	R	R	R	R
FAN397	FAN_iscf00116724.1	4908	A	A	A	R	R	R	R	R	A	A	A	R	A	A	R	R	R	R	R	R	A	R	R	R	R	R	R	A	A	A	R	R	A	R	R	R	R	R	R	A	G	R	R	R	A	A	R
FAN3970	FAN_iscf00200146.1	657	R	R	R	G	G	G	R	G	G	G	G	G	G	R	G	R	R	G	R	G	G	G	R	G	R	G	G	R	G	R	G	R	R	R	R	G	G	G	G	R	N	R	G	R	R	G	G
FAN3984	FAN_iscf00217819.1	302	R	R	R	G	G	G	R	G	R	R	R	G	G	R	R	G	R	R	R	G	R	G	G	R	G	R	R	G	G	R	R	G	G	R	R	R	G	R	G	R	R	G	R	G	R	G	G
FAN3999	FAN_iscf00243500.1	1293	R	R	R	G	G	G	R	G	G	G	G	R	G	G	R	R	G	G	G	G	G	R	R	G	R	R	R	G	G	G	G	R	G	R	R	G	R	R	G	G	N	R	R	R	G	R	R
FAN4001	FAN_iscf00245729.1	285	R	R	R	G	G	G	G	R	G	G	G	G	G	G	G	G	G	G	R	R	G	R	G	R	N	G	G	R	G	R	G	R	G	R	G	R	G	G	G	G	N	R	R	R	G	G	G
FAN4002	FAN_iscf00245729.1	601	R	R	R	G	G	G	G	G	G	R	G	R	G	R	R	R	R	G	G	G	R	G	R	G	N	G	R	G	G	G	G	G	R	G	G	G	R	G	G	R	N	G	G	G	R	R	R
FAN4006	FAN_iscf00252215.1	510	R	R	R	G	G	G	G	R	G	R	R	R	G	R	G	R	G	R	G	R	G	R	G	G	G	G	G	G	G	G	G	G	G	R	R	G	R	R	R	R	N	R	R	R	R	R	G
FAN4008	FAN_iscf00253752.1	1244	R	R	R	G	G	G	G	G	G	R	R	G	G	R	G	G	R	G	G	R	G	G	G	R	R	R	G	G	G	G	G	R	G	G	G	G	R	R	G	G	N	G	G	G	R	G	G
FAN4012	FAN_iscf00255159.1	1149	R	R	R	G	G	G	R	R	G	G	G	G	G	G	R	G	G	G	G	R	R	R	G	R	R	R	R	R	R	R	G	G	R	G	G	R	R	G	R	G	G	R	G	G	G	R	R
FAN4019	FAN_iscf00263331.1	8775	R	R	R	G	G	G	G	G	G	R	R	G	R	G	R	G	R	R	R	G	G	G	G	G	R	G	G	G	G	G	R	G	R	G	G	N	R	G	G	R	N	G	G	G	G	G	G
FAN402	FAN_iscf00123756.1	3236	A	A	A	R	R	R	A	R	R	R	R	R	R	R	R	A	A	A	A	A	A	R	R	R	R	A	A	R	R	R	A	A	R	R	A	R	A	A	A	R	N	A	A	R	R	R	R
FAN4023	FAN_iscf00268590.1	333	R	R	R	G	G	G	G	G	R	R	R	G	G	R	R	R	R	G	G	G	R	G	R	G	G	R	R	G	G	G	R	G	R	G	G	G	R	R	G	R	N	G	G	G	R	R	R
FAN4027	FAN_iscf00278493.1	1516	R	R	R	G	G	G	G	G	G	R	R	G	R	G	R	G	R	R	R	R	G	G	G	G	R	G	G	G	G	G	R	G	R	G	G	G	R	G	G	R	G	G	G	G	G	G	G
FAN403	FAN_iscf00123756.1	3239	A	A	A	R	R	R	A	R	A	R	R	R	R	R	R	A	A	A	A	A	A	R	R	R	R	A	A	R	R	R	A	A	R	R	A	R	A	A	A	R	N	A	A	R	R	R	R
FAN4035	FAN_iscf00303847.1	768	R	R	R	G	G	G	R	G	G	R	R	G	R	R	R	G	R	G	G	R	R	G	G	R	R	R	R	G	G	G	G	R	G	N	G	G	R	R	G	R	N	G	G	G	R	R	R
FAN404	FAN_iscf00123797.1	1619	A	A	A	R	R	R	A	A	A	A	A	A	R	A	R	R	R	R	R	A	R	R	R	A	A	R	R	R	A	R	R	A	A	A	A	R	A	R	R	R	N	R	R	R	A	A	A
FAN4051	FAN_iscf00330189.1	743	R	R	R	G	G	G	G	G	G	R	R	R	G	G	G	R	G	R	R	G	G	G	R	G	R	G	G	G	G	R	R	G	G	R	R	R	G	R	G	G	N	G	G	R	G	R	R
FAN4058	FAN_iscf00343572.1	853	R	R	R	G	G	G	G	G	R	R	R	R	G	G	R	R	G	R	R	R	R	R	R	G	G	G	G	R	G	R	G	G	G	R	N	G	G	G	R	G	N	R	R	R	R	G	R
FAN4059	FAN_iscf00349623.1	276	R	R	R	G	G	G	R	G	N	G	G	N	R	G	R	G	G	G	G	G	R	R	G	R	G	G	G	R	G	G	G	R	R	R	R	G	R	R	G	R	N	R	R	G	R	R	R
FAN406	FAN_iscf00126468.1	2425	A	A	A	R	R	R	A	A	A	A	R	R	R	R	A	A	A	A	A	R	A	R	R	R	A	R	R	A	A	R	R	A	A	A	A	A	A	A	A	A	N	A	A	R	R	A	A
FAN4067	FAN_iscf00357220.1	1380	R	R	R	G	G	G	R	G	G	G	G	G	R	G	R	G	R	G	G	G	G	R	R	G	G	R	R	G	R	G	R	G	G	R	R	G	G	R	R	R	G	R	R	G	G	G	R
FAN4074	FAN_iscf00373112.1	76	R	R	R	G	G	G	R	R	R	G	G	R	G	A	G	G	R	R	R	R	R	G	A	G	R	G	G	G	G	G	G	R	R	R	R	N	R	G	G	R	N	R	R	G	R	G	G
FAN4076	FAN_iscf00381607.1	328	R	R	R	G	G	G	R	R	G	R	R	G	R	R	R	G	G	G	G	R	R	G	R	R	G	R	R	R	R	G	G	R	G	R	R	G	G	R	G	R	N	G	G	G	R	R	R
FAN4078	FAN_iscf00383704.1	507	R	R	R	G	G	G	R	R	G	R	R	G	G	R	G	G	R	G	G	G	G	G	G	G	G	R	R	G	G	G	R	G	G	G	G	R	R	R	G	R	N	G	G	G	G	R	R
FAN4084	FAN_iscf00392158.1	1268	R	R	R	G	G	G	G	G	R	R	R	R	G	R	G	G	G	R	R	R	R	G	G	G	R	R	R	R	G	R	G	R	R	G	G	N	R	G	G	G	N	G	G	R	G	G	R
FAN4089	FAN_icon19834925.1	60	R	R	R	G	G	G	G	G	G	R	R	N	G	R	R	G	R	G	G	G	R	R	R	R	R	G	G	R	R	R	G	R	G	G	G	G	R	R	G	R	N	G	G	G	R	R	G
FAN4091	FAN_icon19912607.1	94	R	R	R	G	G	G	G	G	G	R	R	G	R	G	R	R	R	G	G	G	G	R	G	R	R	R	R	R	R	R	R	G	G	G	G	R	G	R	R	G	N	G	G	R	R	R	R
FAN4093	FAN_icon19961235.1	146	R	R	R	G	G	G	G	G	G	R	R	R	G	G	G	R	G	R	R	G	G	G	R	G	R	G	G	G	G	R	N	G	G	R	R	R	G	R	N	G	R	G	G	R	G	G	R
FAN4094	FAN_icon19978083.1	165	R	R	R	G	G	G	R	R	R	G	G	G	R	R	G	G	G	G	G	G	R	G	R	G	G	R	R	G	G	G	G	G	G	G	G	G	R	R	R	R	N	G	G	G	G	G	R
FAN4098	FAN_icon20096507.1	301	R	R	R	G	G	G	G	G	G	R	R	R	G	G	R	G	R	G	G	G	R	G	G	G	G	R	R	G	G	R	G	G	R	G	G	R	R	G	G	G	N	R	R	G	R	G	G
FAN41	FAN_iscf00065732.1	224	A	A	A	W	W	W	A	W	W	A	A	A	W	A	A	W	A	A	A	W	A	W	A	W	A	A	A	W	A	W	W	W	A	A	W	W	W	A	A	A	N	W	W	A	A	W	A
FAN4100	FAN_icon20129473.1	168	R	R	R	G	G	G	R	G	G	R	R	G	R	G	R	G	G	R	R	R	G	G	R	G	R	G	G	G	G	G	R	G	R	G	G	G	R	G	G	R	G	G	G	G	G	G	R
FAN4118	FAN_icon20561888.1	384	R	R	R	G	G	G	R	G	G	R	R	R	G	G	G	G	G	G	G	R	G	G	R	G	R	G	G	G	G	G	R	G	G	R	G	G	R	G	R	G	N	R	R	G	R	R	R
FAN412	FAN_iscf00138037.1	4152	A	A	A	R	R	R	A	R	A	A	A	A	R	A	R	R	R	R	R	A	R	A	R	R	A	R	R	R	A	R	R	A	A	R	R	R	A	R	R	R	N	R	R	R	A	A	A
FAN4121	FAN_icon20761534.1	714	R	R	R	G	G	G	G	G	G	G	G	G	G	R	G	R	G	R	R	G	G	G	R	G	R	G	G	R	R	G	G	R	R	N	R	G	G	G	G	G	N	G	G	R	R	G	G
FAN4126	FAN_icon20837838.1	244	R	R	R	G	G	G	G	R	G	G	G	R	G	R	G	R	G	R	R	R	R	G	G	R	R	G	G	R	G	R	G	R	R	G	N	G	R	G	G	G	N	R	G	R	R	R	G
FAN4128	FAN_iscf00003274.1	4434	S	S	S	C	C	C	S	C	C	S	S	C	S	C	S	C	S	C	C	C	C	S	S	C	C	S	S	C	S	C	S	C	C	S	N	N	C	S	S	N	N	C	C	C	C	C	S
FAN4129	FAN_iscf00003927.1	4616	S	S	S	C	C	C	C	C	C	S	S	S	C	C	S	S	C	S	S	S	S	C	S	S	S	C	C	S	C	S	C	C	C	C	S	S	S	C	S	C	N	S	N	C	C	S	S
FAN4149	FAN_iscf00036872.1	2362	S	S	S	C	C	C	C	S	S	S	C	C	S	S	S	S	S	C	C	C	S	S	C	S	C	C	S	S	C	C	C	S	S	C	C	C	S	C	S	S	N	C	S	S	S	C	C
FAN4151	FAN_iscf00051068.1	5553	S	S	S	C	C	C	S	C	S	C	C	C	S	C	C	S	C	C	C	C	S	S	C	C	C	C	C	S	C	C	C	S	S	C	S	C	S	S	C	S	N	S	C	C	C	S	S
FAN4156	FAN_iscf00072448.1	219	S	S	S	C	C	C	S	N	C	C	C	C	N	C	S	C	S	C	N	N	C	C	S	C	C	S	S	C	S	C	S	C	C	S	S	C	C	S	S	C	C	C	C	C	C	C	C
FAN416	FAN_iscf00141410.1	1173	A	A	A	R	R	R	R	R	A	R	A	R	A	R	R	A	A	A	A	A	A	A	R	A	R	R	R	A	R	A	A	A	R	A	A	A	A	R	A	R	N	A	A	A	R	A	A
FAN4160	FAN_iscf00080697.1	362	S	S	S	C	C	C	C	S	C	S	C	S	C	S	C	C	C	C	S	S	S	S	C	S	C	C	C	C	C	C	S	C	S	S	S	C	C	S	S	S	N	S	S	S	S	C	C
FAN4162	FAN_iscf00086395.1	23	S	S	S	C	C	C	S	S	S	C	C	N	C	S	C	S	C	C	C	S	C	S	S	C	S	C	C	C	C	C	C	C	C	S	S	C	C	C	S	C	N	C	C	S	C	S	C
FAN4163	FAN_iscf00091157.1	533	S	S	S	C	C	C	C	S	C	C	C	S	S	S	C	C	C	S	S	S	S	C	C	S	C	C	S	C	C	S	C	S	C	C	C	S	C	C	S	C	N	C	S	S	C	S	C
FAN4165	FAN_iscf00097134.1	219	S	S	S	C	C	C	S	C	C	S	S	S	S	C	S	C	S	C	C	C	S	C	C	S	C	S	S	S	S	S	C	S	S	C	C	S	S	S	C	S	N	S	S	C	S	C	S
FAN4176	FAN_iscf00117854.1	1242	S	S	S	C	C	C	N	C	S	C	C	C	N	S	C	S	C	S	S	C	C	S	S	C	S	S	S	C	C	S	S	S	S	S	S	C	S	S	S	C	N	C	S	S	C	S	N
FAN4183	FAN_iscf00136347.1	4505	S	S	S	C	C	C	C	C	S	C	C	S	C	C	S	S	C	S	S	S	S	S	S	C	C	C	C	C	C	S	C	C	C	S	N	C	C	C	S	C	N	S	S	S	S	C	C
FAN4185	FAN_iscf00140391.1	1082	S	S	S	C	C	C	S	C	C	S	S	C	S	S	S	C	S	C	C	S	S	C	C	S	S	S	S	C	S	S	C	S	C	C	C	C	S	S	C	S	N	C	C	C	S	S	S
FAN419	FAN_iscf00146679.1	560	A	A	A	R	R	R	A	A	A	A	R	R	R	R	R	A	R	A	A	A	A	A	A	A	R	A	A	A	R	R	A	R	R	R	R	A	A	R	A	A	N	A	R	R	A	R	A
FAN4190	FAN_iscf00153466.1	392	S	S	S	C	C	C	C	C	C	S	S	S	C	C	S	S	S	S	S	S	C	S	C	S	S	C	C	S	S	S	S	S	S	S	S	N	C	C	C	C	N	S	S	S	S	S	C
FAN4191	FAN_iscf00154044.1	140	S	S	S	C	C	C	C	C	S	C	C	C	C	S	S	S	C	C	C	C	C	S	S	C	S	S	S	C	C	S	S	S	S	N	S	C	S	S	C	C	N	N	S	S	C	S	S
FAN4195	FAN_iscf00162020.1	76	S	S	S	C	C	C	S	C	C	S	S	C	S	C	S	C	C	C	C	S	C	C	S	C	S	C	C	C	C	C	S	C	S	S	S	C	S	S	S	C	S	S	S	C	S	C	S
FAN420	FAN_iscf00147168.1	3016	A	A	A	R	R	R	R	A	A	R	R	A	A	A	R	A	A	R	R	R	A	A	A	A	R	R	R	R	A	A	A	R	R	R	R	R	R	A	R	A	N	A	A	R	A	A	A
FAN4210	FAN_iscf00244042.1	396	S	S	S	C	C	C	C	C	C	S	C	C	C	S	C	C	C	C	C	S	C	C	S	S	S	S	S	S	S	C	C	S	C	S	S	S	C	C	C	S	N	C	C	C	C	C	S
FAN4213	FAN_iscf00280061.1	473	S	S	S	C	C	C	C	S	S	S	S	S	S	C	S	C	C	C	C	S	S	S	C	S	C	S	S	C	S	C	S	C	C	C	C	S	S	S	C	C	N	C	N	C	C	S	S
FAN4219	FAN_iscf00330305.1	1347	S	S	S	C	C	C	C	C	C	S	S	C	C	S	S	C	S	C	C	C	S	S	C	C	C	C	C	S	S	C	C	S	C	C	C	C	S	S	C	C	C	C	C	C	S	S	C
FAN422	FAN_iscf00147464.1	555	A	A	A	R	R	R	R	R	A	A	A	A	R	A	R	A	A	R	R	R	A	A	A	A	R	A	A	A	A	R	R	R	R	R	R	R	A	N	R	R	N	A	A	A	A	A	R
FAN4221	FAN_iscf00333878.1	357	S	S	S	C	C	C	S	C	S	C	C	C	S	C	C	S	C	C	C	C	S	S	C	C	C	C	C	S	C	C	C	S	S	S	S	C	S	S	C	S	N	S	S	C	C	S	S
FAN4222	FAN_iscf00342287.1	549	S	S	S	C	C	C	S	S	S	C	C	C	S	S	C	C	C	C	C	S	S	C	S	C	C	S	S	C	C	C	C	C	C	C	C	C	S	S	S	S	S	C	C	C	C	S	S
FAN4225	FAN_iscf00361183.1	444	S	S	S	C	C	C	S	C	C	S	S	S	S	C	C	C	S	C	C	C	S	C	C	S	C	S	S	S	S	S	C	S	S	C	C	S	S	S	C	S	N	S	S	C	S	C	S
FAN4232	FAN_icon20096507.1	337	S	S	S	C	C	C	C	C	C	S	S	S	C	C	S	C	S	C	C	C	S	C	C	C	C	S	S	C	C	S	C	C	S	C	C	S	S	C	C	C	N	S	S	C	S	C	S
FAN4234	FAN_icon20178767.1	316	S	S	S	C	C	C	C	C	S	S	S	C	C	S	C	S	C	S	S	C	C	S	S	C	C	C	C	C	C	S	S	S	S	C	C	S	S	S	S	N	N	S	S	N	C	S	S
FAN4238	FAN_icon20578448.1	211	S	S	S	C	C	C	S	S	C	C	C	C	S	S	C	C	S	C	C	C	C	C	C	S	S	S	S	C	S	C	S	S	S	C	C	S	S	S	C	S	N	C	C	C	C	S	C
FAN4240	FAN_icon20837838.1	321	S	S	S	C	C	C	S	C	C	S	S	C	S	C	S	C	S	C	C	C	C	S	S	C	C	S	C	C	S	C	S	C	C	C	N	C	C	S	S	S	N	C	C	C	C	C	S
FAN4242	FAN_iscf00003927.1	4567	M	M	M	C	C	C	C	C	C	M	M	M	C	C	M	M	C	M	M	M	M	C	M	C	M	C	C	C	C	M	C	C	C	C	M	M	M	C	M	C	N	M	M	C	C	M	C
FAN4245	FAN_iscf00008069.1	275	M	M	M	C	C	C	C	M	C	M	C	M	C	C	C	M	C	M	M	C	M	M	C	M	C	C	C	C	C	C	M	C	M	M	M	C	M	M	M	M	N	M	M	M	M	M	C
FAN4253	FAN_iscf00019586.1	669	M	M	M	C	C	C	M	M	M	M	M	M	M	C	C	M	M	M	M	M	C	C	C	M	M	C	M	C	C	M	M	M	C	M	M	C	C	M	C	M	N	M	C	M	M	M	M
FAN4256	FAN_iscf00023382.1	1810	M	M	M	C	C	C	M	M	C	M	M	C	M	M	C	C	M	C	C	C	C	C	C	M	M	M	M	M	M	C	M	C	M	C	M	M	M	M	C	A	N	C	C	C	C	M	A
FAN4257	FAN_iscf00023764.1	2322	M	M	M	C	C	C	M	C	C	M	C	C	M	C	C	C	C	M	N	M	C	C	M	C	M	M	M	M	M	M	M	C	N	M	C	C	C	M	M	C	N	C	C	C	M	C	C
FAN426	FAN_iscf00158252.1	1385	A	A	A	R	R	R	R	R	R	R	R	R	A	A	A	A	R	R	R	R	A	R	R	A	R	A	A	A	A	R	A	A	A	A	A	A	A	R	A	R	N	A	A	R	A	A	A
FAN4262	FAN_iscf00036872.1	4023	M	M	M	C	C	C	C	C	C	M	M	M	M	C	M	C	M	M	M	M	C	C	C	M	M	M	C	C	C	C	C	C	C	C	C	C	C	C	C	C	C	M	C	C	C	C	C
FAN4265	FAN_iscf00042524.1	7101	M	M	M	C	C	C	M	C	N	C	C	C	M	M	M	M	C	C	C	C	C	M	M	C	M	M	M	C	C	M	M	M	M	M	M	C	M	M	C	C	N	M	M	M	C	C	M
FAN4266	FAN_iscf00042524.1	7127	M	M	M	C	C	C	M	C	N	C	C	C	M	M	M	M	C	C	C	C	C	M	M	C	M	M	M	C	C	M	M	M	M	M	M	C	M	M	C	C	N	M	A	N	C	C	M
FAN427	FAN_iscf00160464.1	91	A	A	A	R	R	R	R	A	R	R	R	A	A	R	R	A	A	A	A	A	R	R	A	A	A	A	R	A	A	A	A	A	R	R	N	A	A	A	A	R	N	A	A	R	R	A	A
FAN428	FAN_iscf00160532.1	49	A	A	A	R	R	R	A	A	R	R	R	A	A	A	R	A	A	A	A	R	A	A	A	R	A	R	R	R	R	R	A	A	A	R	R	N	A	A	A	A	N	A	A	A	R	A	R
FAN4283	FAN_iscf00129247.1	9315	M	M	M	C	C	C	M	C	C	M	M	C	C	M	C	C	C	C	C	M	C	C	M	C	C	M	M	M	C	C	C	M	C	C	M	C	C	M	C	M	N	C	N	C	C	C	M
FAN4287	FAN_iscf00134149.1	311	M	M	M	C	C	C	C	C	C	C	C	M	C	M	M	M	C	M	M	C	C	C	M	C	C	C	C	M	M	C	C	M	N	M	M	C	C	C	C	C	N	C	C	C	M	C	C
FAN4289	FAN_iscf00134519.1	4988	M	M	M	C	C	C	C	C	C	M	M	M	C	C	M	M	C	M	M	C	C	M	C	M	M	C	C	M	M	M	M	M	M	M	M	M	C	C	C	C	C	M	C	M	M	M	C
FAN429	FAN_iscf00161121.1	6984	A	A	A	R	R	R	R	R	R	R	R	R	A	A	A	A	A	A	A	A	R	A	A	A	R	R	R	A	A	R	A	R	A	A	A	A	A	R	A	A	N	R	R	R	R	R	A
FAN4290	FAN_iscf00135282.1	223	M	M	M	C	C	C	C	M	C	C	C	M	C	M	C	C	C	M	M	M	M	C	C	M	C	M	M	C	C	M	C	M	C	M	M	M	M	C	M	C	N	C	C	M	C	M	C
FAN4292	FAN_iscf00142820.1	73	M	M	M	C	C	C	M	M	C	M	M	C	M	M	M	C	C	C	C	M	C	C	M	M	C	M	M	M	M	C	C	M	C	M	M	C	C	M	C	M	N	C	C	C	M	M	M
FAN4295	FAN_iscf00158711.1	1534	M	M	M	C	C	C	M	M	C	C	C	C	M	C	C	C	C	M	M	M	C	M	C	M	M	C	C	M	M	M	N	M	C	M	M	M	C	C	C	C	N	M	M	M	C	C	C
FAN4299	FAN_iscf00165145.1	828	M	M	M	C	C	C	C	M	M	C	C	C	C	M	C	C	C	M	M	C	C	C	C	C	M	M	M	A	C	M	C	C	M	C	C	N	C	C	C	M	N	M	M	C	M	M	M
FAN4302	FAN_iscf00174060.1	2917	M	M	M	C	C	C	C	M	C	M	M	M	C	C	M	M	C	M	M	M	M	C	M	M	M	M	M	M	C	M	C	C	M	M	M	M	M	C	M	C	N	M	M	C	M	C	M
FAN4303	FAN_iscf00180340.1	2080	M	M	M	C	C	C	M	M	C	C	C	C	M	M	C	C	M	C	C	C	C	C	C	M	M	M	M	M	M	C	M	M	M	C	C	A	C	M	C	A	N	C	C	C	C	M	M
FAN4307	FAN_iscf00184957.1	415	M	M	M	C	C	C	M	C	C	C	C	C	C	C	M	C	C	C	C	N	C	M	C	C	C	M	M	C	M	C	M	C	C	M	M	C	C	C	C	M	C	M	M	M	M	C	M
FAN4314	FAN_iscf00192194.1	294	M	M	M	C	C	C	C	C	C	C	C	C	M	C	M	M	M	C	C	C	C	M	M	C	M	C	C	C	M	C	C	C	C	M	M	M	C	M	M	M	N	M	M	C	C	M	C
FAN4322	FAN_iscf00216610.1	554	M	M	M	C	C	C	M	C	M	C	C	C	M	C	M	C	M	C	C	C	C	C	C	C	M	M	M	M	M	M	C	M	C	C	C	M	C	C	C	C	N	C	C	C	C	C	M
FAN4323	FAN_iscf00217193.1	1266	M	M	M	C	C	C	C	C	C	M	M	C	C	C	M	C	M	M	M	M	C	C	C	C	M	C	C	C	C	C	M	C	M	C	C	C	M	C	C	M	N	C	C	M	C	C	C
FAN4327	FAN_iscf00222255.1	2921	M	M	M	C	C	C	M	C	C	C	C	C	M	C	M	C	M	C	C	C	C	M	M	C	C	M	M	C	M	C	M	C	C	A	M	C	C	M	M	M	N	M	M	C	C	C	M
FAN433	FAN_iscf00165039.1	192	A	A	A	R	R	R	A	R	R	R	R	A	R	R	A	R	R	A	R	A	R	A	R	A	R	R	R	R	A	R	R	A	A	R	R	R	R	R	R	A	N	R	A	A	R	R	A
FAN4344	FAN_iscf00283840.1	6218	M	M	M	C	C	C	C	C	C	M	M	M	C	C	M	M	M	C	C	M	M	C	M	C	M	M	M	C	C	C	M	M	C	M	M	M	C	M	C	C	N	M	M	M	C	C	C
FAN4348	FAN_iscf00309384.1	812	M	M	M	C	C	C	C	M	C	C	C	C	N	M	M	M	M	C	C	C	M	M	M	M	C	C	C	M	M	M	C	M	C	C	C	C	M	M	C	M	N	C	C	C	C	M	C
FAN4353	FAN_iscf00335017.1	580	M	M	M	C	C	C	C	C	C	C	C	C	C	M	C	C	C	N	N	M	C	M	C	C	C	M	C	C	M	C	M	C	C	M	M	C	C	C	M	M	N	M	M	M	M	C	M
FAN4355	FAN_iscf00345110.1	440	M	M	M	C	C	C	M	M	C	C	C	M	M	C	M	C	C	C	C	C	M	M	M	C	M	C	C	C	M	M	C	C	M	C	C	M	C	M	M	M	N	C	C	M	M	C	M
FAN4357	FAN_iscf00361643.1	125	M	M	M	C	C	C	C	C	C	M	M	M	C	C	M	M	C	M	M	M	M	M	M	C	C	C	C	M	C	M	C	C	C	M	M	C	C	C	M	C	N	M	M	M	M	C	C
FAN4359	FAN_iscf00363382.1	754	M	M	M	C	C	C	M	M	M	C	C	C	M	M	C	C	C	C	C	C	M	C	C	C	C	M	M	C	C	C	C	C	C	C	C	C	M	M	M	M	C	C	C	C	C	C	M
FAN4361	FAN_iscf00381089.1	94	M	M	M	C	C	C	C	C	M	M	C	C	M	C	C	C	M	C	M	M	C	C	C	C	C	C	C	C	C	C	M	M	M	M	N	C	M	M	C	M	N	C	C	C	C	M	C
FAN4362	FAN_iscf00384092.1	1672	M	M	M	C	C	C	M	M	C	M	M	M	C	C	M	M	C	M	M	M	M	C	M	M	M	M	M	M	C	M	C	C	M	M	M	M	C	C	M	C	N	M	C	C	M	M	M
FAN4366	FAN_icon19472945.1	245	M	M	M	C	C	C	C	M	C	M	M	M	M	C	C	C	M	C	M	C	C	C	C	M	M	C	C	M	C	M	C	M	M	C	C	M	M	M	M	C	N	C	C	C	C	M	M
FAN4367	FAN_icon19506947.1	199	M	M	M	C	C	C	C	C	C	M	M	M	M	C	M	C	M	M	M	M	M	C	C	M	M	M	M	C	C	C	M	C	C	C	C	M	C	M	C	M	N	M	M	M	C	C	C
FAN4376	FAN_icon20124809.1	212	M	M	M	C	C	C	M	M	M	M	M	C	M	M	M	M	C	M	M	C	M	M	C	C	C	C	C	C	M	M	C	C	C	M	N	M	M	M	M	M	C	M	M	M	C	M	M
FAN4377	FAN_icon20154679.1	221	M	M	M	C	C	C	C	M	M	M	M	C	M	M	C	C	M	M	M	M	C	M	C	A	C	C	C	M	M	M	M	C	M	C	C	M	C	C	M	M	N	C	C	C	M	C	M
FAN4378	FAN_icon20215261.1	280	M	M	M	C	C	C	C	M	M	M	M	M	M	C	M	C	C	C	C	M	M	M	C	M	C	M	M	C	M	M	M	C	C	C	C	M	M	M	C	C	N	C	C	C	C	A	M
FAN4379	FAN_icon20249807.1	237	M	M	M	C	C	C	C	C	C	C	C	C	C	C	M	M	C	C	C	C	C	C	M	C	C	C	M	C	C	M	M	M	M	M	M	C	M	C	C	C	C	M	M	C	C	C	C
FAN4385	FAN_iscf00003927.1	4558	Y	Y	Y	C	C	C	C	Y	C	Y	Y	Y	N	C	Y	Y	C	Y	Y	Y	Y	C	Y	Y	N	Y	Y	Y	C	Y	C	C	Y	Y	Y	Y	Y	C	Y	C	N	Y	Y	C	C	Y	Y
FAN4387	FAN_iscf00004357.1	15461	Y	Y	Y	C	C	C	C	C	C	Y	Y	Y	C	Y	C	Y	C	Y	Y	C	Y	Y	C	Y	C	C	C	C	C	C	C	C	Y	Y	Y	C	Y	Y	Y	Y	N	Y	Y	Y	Y	Y	C
FAN4402	FAN_iscf00017823.1	3920	Y	Y	Y	C	C	C	Y	Y	Y	C	C	Y	Y	C	C	Y	C	Y	Y	C	C	Y	C	C	C	C	C	Y	C	C	Y	C	Y	Y	Y	Y	C	C	Y	C	N	Y	Y	Y	C	C	C
FAN4404	FAN_iscf00018674.1	6672	Y	Y	Y	C	C	C	Y	Y	Y	C	C	C	Y	Y	C	C	C	C	C	Y	Y	C	Y	C	C	Y	Y	C	C	C	C	C	C	C	C	C	Y	C	Y	Y	N	C	C	C	C	Y	Y
FAN4407	FAN_iscf00019265.1	46	Y	Y	Y	C	C	C	Y	Y	Y	C	C	C	C	Y	C	C	C	C	C	Y	Y	C	Y	C	C	Y	Y	C	C	C	C	C	C	C	C	C	Y	Y	Y	Y	N	C	C	C	C	Y	Y
FAN4409	FAN_iscf00022057.1	466	Y	Y	Y	C	C	C	Y	C	Y	C	C	C	Y	C	Y	C	Y	C	C	C	C	C	Y	C	C	Y	Y	C	Y	Y	C	Y	C	C	C	Y	C	C	C	C	C	C	C	C	C	C	Y
FAN441	FAN_iscf00182378.1	687	A	A	A	R	R	R	R	A	R	A	A	A	A	A	A	R	R	R	R	R	R	A	A	A	A	R	R	A	A	A	R	R	A	A	A	A	R	R	R	A	N	R	R	A	A	A	A
FAN4414	FAN_iscf00025228.1	1858	Y	Y	Y	C	C	C	C	C	C	C	C	C	C	Y	C	Y	C	Y	Y	C	C	C	Y	C	Y	C	C	Y	Y	C	C	Y	Y	Y	Y	C	C	C	C	C	N	C	C	Y	Y	C	C
FAN4418	FAN_iscf00029927.1	489	Y	Y	Y	C	C	C	C	C	C	Y	Y	Y	Y	C	Y	C	Y	C	C	C	Y	C	C	Y	C	Y	C	Y	C	Y	C	Y	C	C	C	C	C	C	C	C	N	Y	Y	C	C	C	C
FAN442	FAN_iscf00184948.1	82	A	A	A	R	R	R	A	A	R	R	R	A	A	A	R	A	R	A	A	A	A	A	A	R	A	R	R	R	R	R	A	A	A	R	R	N	A	A	A	A	N	A	A	A	R	A	R
FAN4427	FAN_iscf00037955.1	277	Y	Y	Y	C	C	C	C	C	C	Y	Y	Y	Y	C	Y	C	Y	Y	C	C	Y	C	C	Y	N	Y	Y	Y	Y	Y	C	Y	Y	C	C	Y	Y	Y	C	Y	N	Y	Y	C	Y	C	Y
FAN4428	FAN_iscf00038289.1	1207	Y	Y	Y	C	C	C	Y	Y	Y	C	C	T	Y	C	C	Y	C	Y	Y	C	C	Y	C	C	C	C	C	Y	C	C	Y	C	Y	Y	Y	Y	C	C	T	C	N	Y	Y	Y	C	C	C
FAN4431	FAN_iscf00040982.1	6066	Y	Y	Y	C	C	C	Y	C	C	Y	N	Y	C	C	C	C	Y	C	C	C	C	C	C	Y	C	C	C	Y	Y	Y	C	Y	Y	C	C	C	C	Y	C	Y	N	Y	Y	C	Y	C	Y
FAN4434	FAN_iscf00043401.1	1186	Y	Y	Y	C	C	C	C	Y	Y	Y	Y	Y	Y	C	C	Y	Y	T	Y	C	Y	C	Y	Y	Y	C	C	Y	C	Y	C	Y	Y	C	C	Y	Y	Y	Y	C	N	C	C	C	C	Y	C
FAN4435	FAN_iscf00043959.1	6425	Y	Y	Y	C	C	C	C	Y	C	C	C	C	C	C	Y	Y	C	C	C	C	Y	Y	Y	Y	C	C	C	Y	Y	Y	C	Y	C	C	C	C	Y	Y	C	C	N	C	C	C	Y	Y	C
FAN4442	FAN_iscf00051068.1	5500	Y	Y	Y	C	C	C	Y	C	C	Y	C	C	Y	Y	Y	C	C	C	C	C	Y	C	C	Y	Y	Y	Y	C	C	C	C	Y	C	C	C	C	Y	C	C	C	N	C	C	C	Y	C	Y
FAN4446	FAN_iscf00055880.1	795	Y	Y	Y	C	C	C	C	C	C	Y	C	Y	C	C	C	Y	C	Y	Y	Y	C	Y	C	Y	Y	C	C	Y	Y	Y	C	C	Y	Y	Y	Y	C	C	C	C	N	Y	T	Y	Y	Y	C
FAN4456	FAN_iscf00065944.1	191	Y	Y	Y	C	C	C	C	C	C	Y	Y	C	C	C	Y	C	Y	Y	Y	Y	C	C	C	C	Y	C	C	C	Y	C	Y	C	Y	C	C	C	Y	C	C	Y	N	C	C	Y	C	C	C
FAN446	FAN_iscf00190934.1	380	A	A	A	R	R	R	R	A	A	A	A	R	R	A	A	R	A	R	R	A	R	R	R	R	A	R	A	R	A	A	R	R	A	R	R	R	R	A	R	R	N	A	A	A	R	A	A
FAN4461	FAN_iscf00075159.1	238	Y	Y	Y	C	C	C	C	C	Y	Y	Y	C	C	Y	Y	Y	Y	C	C	C	Y	C	Y	C	C	C	C	C	C	C	C	C	Y	C	C	C	C	Y	C	Y	C	C	C	C	Y	C	Y
FAN447	FAN_iscf00196319.1	344	A	A	A	R	R	R	A	A	R	A	A	R	R	R	A	R	R	A	A	A	A	R	R	R	A	R	A	R	R	A	A	A	A	A	A	A	R	R	A	A	A	R	R	A	R	R	A
FAN4470	FAN_iscf00081080.1	13636	Y	Y	Y	C	C	C	Y	C	C	Y	Y	Y	T	C	Y	C	C	C	C	Y	C	C	Y	C	Y	C	C	C	C	C	Y	C	C	Y	Y	C	Y	Y	Y	C	N	Y	Y	C	Y	Y	Y
FAN4475	FAN_iscf00082095.1	209	Y	Y	Y	C	C	C	C	C	Y	Y	Y	Y	Y	C	C	Y	Y	Y	Y	C	C	C	C	Y	C	C	C	C	C	C	Y	Y	C	Y	Y	C	C	Y	C	Y	N	C	C	Y	Y	C	C
FAN4476	FAN_iscf00082218.1	1772	Y	Y	Y	C	C	C	Y	C	C	C	C	C	C	C	Y	C	Y	C	C	C	C	Y	Y	C	C	Y	Y	N	Y	C	Y	C	C	Y	Y	C	C	Y	Y	C	N	C	C	C	C	C	Y
FAN4478	FAN_iscf00085083.1	181	Y	Y	Y	C	C	C	Y	C	C	C	C	C	C	Y	C	C	C	Y	Y	Y	C	C	C	C	C	C	C	C	C	Y	C	C	C	Y	C	Y	C	Y	C	C	N	Y	Y	C	Y	Y	C
FAN448	FAN_iscf00196368.1	12480	A	A	A	R	R	R	R	R	R	R	R	A	A	A	R	A	R	R	R	A	R	R	R	R	A	R	R	A	A	R	A	A	R	A	A	A	R	R	R	R	N	R	R	R	R	A	R
FAN4482	FAN_iscf00087752.1	4096	Y	Y	Y	C	C	C	C	Y	C	C	C	Y	Y	Y	C	C	C	Y	C	Y	Y	C	C	Y	C	Y	C	C	C	Y	C	C	C	Y	Y	Y	Y	C	Y	C	N	Y	Y	Y	C	Y	C
FAN4493	FAN_iscf00100711.1	5076	Y	Y	Y	C	C	C	C	C	Y	Y	Y	C	C	Y	C	Y	C	Y	Y	C	C	Y	Y	C	C	C	C	C	C	Y	Y	Y	Y	C	C	C	Y	C	Y	C	N	Y	Y	C	C	Y	Y
FAN4497	FAN_iscf00106094.1	617	Y	Y	Y	C	C	C	Y	Y	Y	C	C	C	Y	Y	Y	C	Y	C	C	Y	Y	Y	C	Y	C	Y	Y	Y	T	C	C	Y	Y	C	C	C	Y	C	Y	Y	N	Y	T	C	Y	C	C
FAN4499	FAN_iscf00107055.1	1203	Y	Y	Y	C	C	C	Y	Y	C	Y	Y	C	Y	Y	C	C	Y	C	C	C	C	C	C	Y	C	Y	Y	C	Y	C	Y	C	Y	C	C	Y	Y	Y	C	Y	N	C	C	C	C	Y	Y
FAN450	FAN_iscf00196946.1	215	A	A	A	R	R	R	A	A	A	R	R	R	R	A	R	R	A	R	R	R	A	A	R	A	N	A	A	A	A	R	A	G	R	G	G	R	R	R	R	A	N	A	A	A	R	R	R
FAN4506	FAN_iscf00121166.1	2926	Y	Y	Y	C	C	C	Y	C	Y	C	C	C	C	C	Y	C	Y	C	C	C	C	Y	C	C	C	C	C	C	Y	C	C	Y	Y	C	C	C	C	Y	C	C	N	Y	Y	Y	Y	C	Y
FAN4509	FAN_iscf00128065.1	718	Y	Y	Y	C	C	C	Y	Y	Y	Y	Y	C	Y	Y	Y	Y	C	Y	Y	C	C	Y	C	C	C	C	C	C	Y	Y	C	C	C	Y	Y	C	Y	Y	C	Y	C	Y	Y	Y	C	Y	C
FAN4513	FAN_iscf00129247.1	9157	Y	Y	Y	C	C	C	Y	C	C	Y	Y	C	C	C	C	C	C	C	C	Y	C	C	Y	Y	C	Y	Y	Y	C	C	C	Y	C	C	Y	Y	C	Y	C	Y	N	C	N	C	C	C	Y
FAN4514	FAN_iscf00129770.1	6404	Y	Y	Y	C	C	C	C	C	Y	Y	Y	Y	Y	C	C	Y	Y	Y	Y	C	C	C	C	Y	C	C	C	C	C	C	Y	Y	C	Y	C	C	C	Y	C	Y	N	C	C	C	Y	C	C
FAN4521	FAN_iscf00134519.1	4993	Y	Y	Y	C	C	C	C	C	C	Y	Y	Y	C	C	Y	C	C	Y	Y	C	C	Y	C	Y	Y	C	C	Y	Y	Y	Y	Y	Y	Y	Y	Y	C	C	C	C	C	Y	C	Y	Y	Y	C
FAN4524	FAN_iscf00136236.1	1916	Y	Y	Y	C	C	C	C	C	C	C	Y	C	Y	C	C	Y	Y	C	C	Y	Y	C	Y	C	Y	C	Y	C	C	C	Y	Y	C	Y	C	Y	C	Y	C	C	C	C	C	Y	C	C	C
FAN4528	FAN_iscf00137737.1	1453	Y	Y	Y	C	C	C	Y	Y	Y	C	C	Y	Y	C	C	Y	C	Y	Y	Y	C	C	C	C	C	Y	Y	C	C	C	Y	C	Y	Y	Y	T	C	C	Y	C	N	Y	Y	Y	C	C	Y
FAN4533	FAN_iscf00148066.1	139	Y	Y	Y	C	C	C	N	C	N	Y	Y	C	Y	C	Y	C	Y	Y	Y	Y	C	C	C	C	Y	C	C	C	N	C	C	C	Y	C	C	C	Y	C	C	Y	N	C	C	C	C	C	C
FAN4534	FAN_iscf00148381.1	1037	Y	Y	Y	C	C	C	Y	C	C	C	Y	Y	Y	C	Y	Y	Y	C	C	C	Y	Y	Y	Y	Y	Y	Y	C	C	C	Y	Y	C	C	C	C	Y	Y	Y	Y	C	C	C	Y	C	C	Y
FAN4535	FAN_iscf00151813.1	1238	Y	Y	Y	C	C	C	Y	C	Y	Y	Y	C	C	Y	Y	C	T	Y	Y	C	Y	C	C	Y	C	Y	Y	C	C	Y	Y	C	C	Y	Y	Y	C	Y	C	Y	N	Y	Y	C	Y	C	C
FAN4539	FAN_iscf00153954.1	566	Y	Y	Y	C	C	C	C	C	C	Y	C	Y	C	C	Y	C	C	C	C	C	C	C	C	Y	C	C	C	Y	Y	Y	C	Y	N	C	C	C	Y	Y	C	Y	N	C	Y	C	C	C	Y
FAN454	FAN_iscf00205161.1	3252	A	A	A	R	R	R	R	A	R	A	A	A	A	A	A	A	A	A	A	A	R	R	A	A	R	R	R	A	A	A	A	A	A	R	R	N	A	A	A	R	N	A	A	R	R	A	R
FAN4557	FAN_iscf00176688.1	2119	Y	Y	Y	C	C	C	C	C	Y	C	C	C	N	C	Y	C	C	Y	Y	Y	Y	C	C	C	C	C	C	C	C	C	C	C	C	Y	N	C	N	C	C	C	N	Y	Y	Y	Y	C	C
FAN4559	FAN_iscf00176810.1	2091	Y	Y	Y	C	C	C	C	Y	Y	Y	Y	Y	Y	C	C	C	Y	Y	Y	C	C	C	Y	Y	C	C	C	Y	C	Y	C	Y	Y	C	C	Y	Y	Y	Y	C	N	C	C	C	C	Y	Y
FAN4562	FAN_iscf00181481.1	343	Y	Y	Y	C	C	C	Y	C	C	Y	Y	Y	Y	Y	Y	C	Y	C	C	Y	Y	C	C	Y	Y	C	Y	C	C	C	C	Y	Y	C	C	C	Y	Y	C	Y	N	C	C	C	Y	Y	Y
FAN457	FAN_iscf00206802.1	1126	A	A	A	R	R	R	R	R	A	R	R	A	R	A	A	R	A	R	R	R	R	A	R	A	R	A	R	R	A	R	A	R	R	R	R	A	R	R	R	R	R	A	A	A	A	R	R
FAN4571	FAN_iscf00195398.1	1309	Y	Y	Y	C	C	C	C	C	Y	C	Y	C	C	Y	C	C	Y	C	C	C	C	C	C	C	C	Y	Y	C	C	C	Y	C	Y	C	C	C	Y	Y	Y	Y	C	C	C	C	C	Y	Y
FAN4573	FAN_iscf00198925.1	1576	Y	Y	Y	C	C	C	C	C	Y	Y	Y	C	C	C	C	C	Y	C	C	C	Y	C	Y	C	C	Y	C	C	C	C	Y	C	C	C	C	C	Y	Y	Y	Y	C	C	C	C	Y	Y	Y
FAN458	FAN_iscf00211202.1	34	A	A	A	R	R	R	R	A	A	R	R	R	R	R	A	A	A	R	R	A	R	A	A	A	A	A	A	R	A	G	R	R	R	R	R	R	A	A	A	A	N	A	R	R	R	R	A
FAN4586	FAN_iscf00216177.1	76	Y	Y	Y	C	C	C	C	C	Y	Y	Y	Y	C	Y	Y	Y	Y	C	C	C	Y	C	Y	C	C	Y	Y	C	C	C	Y	C	Y	C	C	C	Y	Y	Y	T	N	C	C	C	Y	Y	Y
FAN4590	FAN_iscf00219160.1	511	Y	Y	Y	C	C	C	C	C	Y	Y	Y	Y	Y	C	C	Y	Y	Y	Y	C	C	C	C	C	C	C	C	C	C	C	Y	Y	C	Y	N	N	C	Y	C	Y	N	C	C	N	Y	C	C
FAN4591	FAN_iscf00220364.1	3297	Y	Y	Y	C	C	C	Y	C	C	Y	Y	C	Y	C	Y	C	C	C	C	Y	C	C	Y	C	Y	C	C	C	C	C	Y	C	Y	C	Y	C	C	Y	Y	C	Y	Y	Y	C	Y	C	Y
FAN46	FAN_iscf00074259.1	673	A	A	A	W	W	W	A	W	A	W	W	A	W	W	A	W	W	A	A	A	W	W	W	A	A	W	W	W	A	W	W	A	A	W	W	A	A	W	W	W	N	W	W	A	W	A	W
FAN4604	FAN_iscf00235992.1	521	Y	Y	Y	C	C	C	Y	C	C	C	C	C	Y	C	Y	C	Y	C	C	C	C	Y	Y	C	C	Y	Y	C	Y	C	Y	C	C	N	Y	N	C	Y	Y	Y	N	Y	C	C	C	C	Y
FAN4605	FAN_iscf00235992.1	606	Y	Y	Y	C	C	C	C	Y	Y	Y	Y	Y	C	Y	C	T	C	Y	Y	Y	C	C	C	Y	Y	C	C	Y	C	Y	C	Y	Y	N	C	N	Y	C	C	C	N	C	C	Y	Y	Y	C
FAN4608	FAN_iscf00243177.1	535	Y	Y	Y	C	C	C	N	C	Y	C	C	C	T	Y	C	C	Y	C	C	C	C	Y	C	C	C	C	C	C	Y	Y	C	Y	C	N	C	C	C	Y	C	Y	N	Y	Y	Y	Y	C	Y
FAN4609	FAN_iscf00243704.1	1157	Y	Y	Y	C	C	C	Y	Y	Y	C	C	C	C	Y	C	C	C	C	C	C	C	Y	Y	C	C	C	C	C	Y	Y	C	C	C	Y	Y	C	Y	C	Y	Y	Y	C	C	C	Y	Y	Y
FAN4611	FAN_iscf00244619.1	118	Y	Y	Y	C	C	C	Y	N	C	C	C	C	C	Y	Y	C	C	C	C	Y	Y	Y	C	C	C	Y	Y	C	Y	C	C	C	C	N	Y	C	C	C	C	Y	N	Y	Y	Y	Y	C	C
FAN4614	FAN_iscf00254554.1	111	Y	Y	Y	C	C	C	C	T	Y	C	C	C	C	Y	C	C	C	C	N	Y	C	C	C	C	C	Y	Y	Y	C	Y	C	C	Y	Y	Y	Y	C	C	C	C	N	Y	Y	C	Y	Y	Y
FAN4617	FAN_iscf00256085.1	260	Y	Y	Y	C	C	C	C	C	Y	C	C	C	C	Y	Y	Y	C	C	C	C	C	Y	Y	C	Y	Y	Y	C	C	Y	Y	Y	Y	N	Y	N	Y	Y	C	C	N	Y	Y	N	C	Y	Y
FAN4619	FAN_iscf00256916.1	8575	Y	Y	Y	C	C	C	C	C	C	Y	Y	C	C	C	Y	N	C	Y	Y	Y	C	C	C	C	Y	C	C	C	Y	C	Y	C	Y	C	C	C	Y	C	C	Y	N	C	C	Y	N	C	C
FAN4620	FAN_iscf00259449.1	2188	Y	Y	Y	C	C	C	Y	Y	Y	C	C	C	Y	Y	C	C	C	C	C	C	Y	C	Y	C	C	Y	Y	C	C	C	C	C	C	C	C	C	Y	Y	Y	Y	N	C	N	C	C	C	C
FAN4631	FAN_iscf00268018.1	1902	Y	Y	Y	C	C	C	Y	C	C	Y	C	C	Y	Y	Y	C	Y	C	C	Y	Y	C	C	Y	Y	Y	Y	C	C	C	C	Y	C	C	C	C	Y	Y	C	Y	N	C	C	C	Y	Y	Y
FAN4638	FAN_iscf00281739.1	3197	Y	Y	Y	C	C	C	C	Y	Y	Y	Y	Y	C	Y	C	Y	C	Y	Y	Y	Y	Y	C	Y	C	C	C	C	C	C	Y	C	C	Y	Y	C	Y	Y	Y	Y	N	Y	Y	Y	Y	Y	C
FAN4640	FAN_iscf00281739.1	3220	Y	Y	Y	C	C	C	Y	C	C	C	C	C	Y	C	Y	C	Y	C	C	C	C	C	Y	C	Y	Y	Y	Y	Y	Y	C	Y	Y	C	C	Y	C	C	C	C	N	C	C	C	C	C	Y
FAN4643	FAN_iscf00289244.1	480	Y	Y	Y	C	C	C	C	Y	Y	C	C	C	Y	C	C	Y	Y	C	Y	C	Y	Y	C	C	C	C	C	C	C	Y	Y	C	Y	C	C	C	Y	C	Y	C	C	Y	Y	C	C	Y	C
FAN4645	FAN_iscf00295818.1	185	Y	Y	Y	C	C	C	C	C	Y	C	C	C	C	Y	Y	Y	C	C	C	C	C	Y	Y	C	Y	Y	Y	C	C	Y	Y	Y	Y	Y	T	C	Y	Y	C	C	N	Y	Y	Y	C	Y	Y
FAN4648	FAN_iscf00297578.1	279	Y	Y	Y	C	C	C	Y	C	Y	C	C	C	Y	C	C	Y	C	C	C	C	C	Y	C	C	C	C	C	Y	C	C	C	C	Y	Y	Y	C	Y	Y	C	Y	N	Y	C	C	C	C	C
FAN4652	FAN_iscf00306131.1	689	Y	Y	Y	C	C	C	Y	C	Y	Y	Y	C	C	T	Y	C	Y	Y	Y	C	Y	C	C	Y	C	Y	Y	C	C	Y	Y	C	C	Y	N	Y	C	Y	C	Y	N	Y	Y	N	Y	C	C
FAN4653	FAN_iscf00307395.1	1826	Y	Y	Y	C	C	C	C	C	C	C	C	C	C	Y	Y	C	C	C	C	Y	C	Y	C	C	N	Y	Y	C	C	C	T	C	C	Y	Y	C	Y	C	C	Y	N	C	Y	Y	Y	C	Y
FAN4664	FAN_iscf00314588.1	1435	Y	Y	Y	C	C	C	C	C	Y	Y	Y	C	C	Y	C	Y	C	Y	Y	C	C	Y	C	C	C	C	C	C	C	Y	C	Y	Y	C	C	C	Y	Y	Y	C	C	Y	Y	C	C	Y	Y
FAN4669	FAN_iscf00330305.1	1505	Y	Y	Y	C	C	C	C	C	C	Y	Y	C	C	Y	Y	C	Y	C	C	C	Y	Y	Y	C	Y	C	C	Y	C	C	C	Y	C	C	C	C	Y	Y	C	C	C	C	C	C	Y	Y	C
FAN4671	FAN_iscf00332458.1	400	Y	Y	Y	C	C	C	Y	Y	C	Y	C	C	Y	Y	C	C	Y	C	C	C	C	C	C	Y	Y	Y	Y	Y	Y	C	Y	Y	Y	C	C	Y	Y	Y	C	Y	N	C	C	C	C	Y	Y
FAN4675	FAN_iscf00342124.1	184	Y	Y	Y	C	C	C	Y	C	C	Y	Y	C	Y	Y	Y	C	Y	C	C	Y	Y	C	C	Y	Y	Y	Y	C	C	C	C	Y	C	C	C	C	Y	Y	C	Y	N	C	C	C	Y	N	Y
FAN4676	FAN_iscf00343110.1	2602	Y	Y	Y	C	C	C	Y	C	C	Y	Y	Y	Y	C	Y	C	Y	C	C	C	C	C	C	Y	C	C	C	Y	Y	Y	C	Y	Y	C	C	C	Y	Y	C	Y	N	Y	Y	C	T	C	Y
FAN4677	FAN_iscf00345921.1	497	Y	Y	Y	C	C	C	Y	Y	C	Y	Y	C	Y	C	Y	C	C	C	C	Y	Y	C	Y	Y	C	Y	Y	Y	Y	C	C	Y	C	Y	Y	C	C	Y	C	Y	C	C	C	C	Y	Y	Y
FAN4682	FAN_iscf00353214.1	1713	Y	Y	Y	C	C	C	Y	Y	Y	C	C	C	Y	Y	Y	C	Y	C	C	Y	Y	Y	C	Y	C	Y	Y	Y	Y	C	C	Y	Y	C	C	C	Y	C	Y	C	C	Y	Y	C	Y	C	C
FAN4683	FAN_iscf00353214.1	2445	Y	Y	Y	C	C	C	Y	Y	C	C	C	C	Y	Y	Y	C	Y	C	C	Y	C	Y	C	C	C	C	C	Y	Y	C	C	Y	C	C	C	C	Y	C	C	C	C	Y	Y	C	Y	C	C
FAN47	FAN_iscf00082954.1	2879	A	A	A	W	W	W	A	A	A	W	W	A	A	W	W	A	A	A	A	A	A	A	A	W	A	A	A	W	A	W	A	A	A	W	W	N	A	A	A	W	N	A	A	W	W	W	W
FAN470	FAN_iscf00239756.1	4821	A	A	A	R	R	R	R	R	R	R	R	R	A	A	A	A	A	A	A	A	R	A	A	A	R	R	R	A	A	R	A	R	R	A	A	A	A	R	A	A	N	R	R	R	R	R	R
FAN4700	FAN_iscf00392410.1	1723	Y	Y	Y	C	C	C	Y	C	C	Y	Y	C	Y	C	Y	C	C	C	C	C	Y	C	C	Y	C	Y	Y	Y	Y	Y	C	Y	Y	C	C	Y	C	Y	C	Y	N	Y	Y	C	Y	C	C
FAN4702	FAN_iscf00394127.1	2062	Y	Y	Y	C	C	C	Y	C	C	Y	C	C	Y	Y	Y	C	Y	C	C	Y	Y	C	C	Y	Y	Y	Y	C	Y	Y	C	Y	C	C	C	C	Y	Y	C	Y	C	C	C	C	Y	Y	Y
FAN4705	FAN_icon19424481.1	131	Y	Y	Y	C	C	C	C	Y	C	C	C	C	C	Y	Y	Y	Y	C	C	C	Y	Y	Y	Y	C	C	C	Y	Y	Y	C	Y	C	C	C	C	Y	Y	C	Y	N	C	C	C	Y	Y	C
FAN4707	FAN_icon19431761.1	59	Y	Y	Y	C	C	C	C	C	T	C	C	C	C	Y	C	Y	C	Y	Y	C	C	T	Y	C	Y	Y	Y	C	C	Y	Y	Y	Y	T	Y	C	Y	Y	Y	C	N	Y	Y	Y	C	Y	C
FAN471	FAN_iscf00242411.1	3848	A	A	A	R	R	R	R	R	R	R	A	A	A	R	A	R	R	R	R	A	R	A	R	A	R	R	R	R	A	R	R	A	A	R	R	R	R	R	A	A	N	R	R	R	R	R	R
FAN4710	FAN_icon19832293.1	24	Y	Y	Y	C	C	C	Y	Y	C	Y	Y	C	Y	Y	C	C	Y	C	C	C	C	C	C	Y	Y	Y	Y	Y	Y	C	Y	C	Y	N	C	Y	Y	Y	C	Y	N	C	C	C	C	Y	Y
FAN4720	FAN_icon20215261.1	350	Y	Y	Y	C	C	C	Y	C	C	C	C	C	C	Y	C	Y	Y	Y	Y	C	C	C	Y	C	Y	C	C	Y	C	C	C	Y	Y	Y	Y	C	C	C	Y	Y	N	Y	Y	Y	C	C	C
FAN4721	FAN_icon20215715.1	161	Y	Y	Y	C	C	C	C	C	C	Y	Y	Y	C	C	Y	Y	Y	Y	Y	C	C	Y	C	Y	Y	C	C	Y	Y	Y	Y	Y	Y	Y	Y	Y	C	C	C	C	N	Y	Y	C	Y	C	C
FAN4734	FAN_icon20607392.1	506	Y	Y	Y	C	C	C	Y	C	Y	Y	C	C	Y	C	C	Y	C	Y	Y	C	Y	Y	C	C	C	C	C	C	Y	Y	C	C	C	Y	Y	Y	Y	Y	Y	Y	N	Y	Y	Y	C	C	Y
FAN4738	FAN_icon20802722.1	483	Y	Y	Y	C	C	C	C	Y	C	Y	Y	Y	Y	C	C	C	Y	Y	Y	C	Y	C	Y	Y	Y	C	C	Y	Y	Y	Y	Y	Y	C	C	Y	Y	C	C	C	C	Y	Y	Y	C	C	Y
FAN474	FAN_iscf00254316.1	1483	A	A	A	R	R	R	R	A	G	A	A	A	A	R	A	A	A	R	R	A	R	A	R	A	R	R	R	A	A	A	A	A	R	A	A	R	R	A	R	A	N	R	R	A	A	A	R
FAN475	FAN_iscf00255741.1	480	A	A	A	R	R	R	A	A	A	R	R	R	R	R	R	A	A	R	R	R	R	A	A	R	A	A	A	R	R	R	R	R	R	R	R	R	A	R	A	R	N	R	R	R	R	R	A
FAN476	FAN_iscf00258107.1	7705	A	A	A	R	R	R	R	A	R	R	R	R	A	R	A	A	A	A	A	R	A	R	A	A	R	A	A	A	R	A	A	R	R	A	A	A	R	A	A	A	N	A	A	A	R	R	R
FAN477	FAN_iscf00260311.1	1146	A	A	A	R	R	R	A	A	R	R	R	R	R	R	R	A	R	A	A	A	A	A	A	A	R	A	A	A	A	R	A	R	R	R	R	A	A	R	A	A	N	R	R	R	A	R	R
FAN479	FAN_iscf00265909.1	231	A	A	A	R	R	R	R	R	A	A	A	A	A	A	A	R	A	R	R	A	R	R	R	R	A	R	R	R	R	A	R	A	A	A	A	R	R	A	R	R	N	A	A	A	R	A	A
FAN481	FAN_iscf00271535.1	284	A	A	A	R	R	R	R	R	A	R	R	R	A	A	R	R	R	A	A	R	A	R	A	A	A	A	A	R	R	R	R	A	A	R	R	A	R	A	A	R	N	A	A	A	R	R	A
FAN482	FAN_iscf00271662.1	310	A	A	A	R	R	R	A	R	A	N	R	N	R	A	R	R	A	R	R	R	A	A	R	A	R	A	A	R	A	A	A	R	R	R	R	N	R	R	R	A	N	A	A	A	A	R	R
FAN488	FAN_iscf00288164.1	1292	A	A	A	R	R	R	R	R	A	A	A	R	R	R	A	R	A	R	R	A	R	R	R	A	R	A	A	A	A	A	R	A	R	A	A	R	R	R	R	R	N	R	R	R	A	R	A
FAN49	FAN_iscf00084302.1	9745	A	A	A	W	W	W	W	W	W	W	W	W	A	A	A	A	A	A	A	A	W	A	A	A	W	W	W	A	A	W	A	W	W	A	A	A	A	W	A	A	N	W	W	A	W	W	A
FAN493	FAN_iscf00295147.1	1852	A	A	A	R	R	R	A	A	R	A	A	R	A	A	A	R	R	A	A	R	A	A	A	A	R	A	A	A	A	A	R	R	A	R	R	R	R	A	A	A	N	A	A	R	A	A	R
FAN5	FAN_iscf00004043.1	235	A	A	A	W	W	W	W	W	W	A	A	W	W	A	W	A	A	W	W	W	A	A	A	A	A	A	A	W	A	W	W	W	A	W	W	W	A	A	W	W	N	A	A	A	W	A	W
FAN50	FAN_iscf00084857.1	1862	A	A	A	W	W	W	A	W	A	A	A	A	A	A	A	W	A	W	W	A	W	W	W	W	A	A	A	A	A	A	A	A	A	A	A	A	W	A	W	W	N	A	A	A	W	A	A
FAN51	FAN_iscf00085526.1	3584	A	A	A	W	W	W	W	W	A	W	W	A	A	A	W	A	A	W	W	W	W	A	A	A	W	A	A	A	A	W	W	W	W	W	W	W	A	A	W	A	N	A	A	A	A	A	W
FAN510	FAN_iscf00351743.1	31	A	A	A	R	R	R	A	A	R	A	A	R	A	R	R	A	R	A	A	A	R	R	A	R	A	R	R	A	R	A	R	A	A	A	A	R	A	A	A	R	N	R	R	R	R	A	A
FAN521	FAN_iscf00383513.1	885	A	A	A	R	R	R	R	R	A	A	A	R	R	R	A	A	A	A	A	A	A	A	A	A	R	R	R	R	A	R	R	A	R	R	R	R	A	R	R	R	N	A	A	A	A	R	A
FAN522	FAN_iscf00384741.1	2394	A	A	A	R	R	R	R	R	A	A	A	R	A	R	A	R	A	R	N	A	R	A	R	A	A	A	R	A	R	R	R	R	R	R	R	R	A	A	R	R	N	R	R	A	A	R	A
FAN53	FAN_iscf00090170.1	495	A	A	A	W	W	W	A	W	A	W	W	W	A	A	W	W	W	A	A	W	A	W	A	W	A	A	A	W	W	W	W	W	A	W	W	A	A	W	A	W	A	A	A	A	W	W	A
FAN533	FAN_icon19627515.1	117	A	A	A	R	R	R	A	R	A	R	R	R	A	A	R	R	R	A	A	R	A	R	A	R	A	A	A	R	R	R	R	R	A	R	R	N	A	R	A	R	N	A	A	R	R	R	A
FAN539	FAN_icon19952107.1	134	A	A	A	R	R	R	A	R	A	R	R	R	R	A	R	R	R	R	R	R	A	A	R	R	A	R	R	R	R	A	R	R	A	A	A	R	R	R	R	A	A	A	R	A	A	G	A
FAN546	FAN_icon20112609.1	382	A	A	A	R	R	R	A	A	R	R	R	R	A	A	A	A	R	R	A	R	A	R	R	A	R	A	A	A	A	A	A	A	A	A	A	A	A	R	A	R	N	A	A	R	A	A	A
FAN55	FAN_iscf00094662.1	125	A	A	A	W	W	W	W	A	A	A	W	A	W	A	A	W	A	W	W	A	A	A	A	A	A	W	A	A	A	W	A	A	A	W	W	W	A	A	W	W	N	A	A	A	A	A	A
FAN554	FAN_icon20493807.1	383	A	A	A	R	R	R	A	A	R	A	A	R	A	A	A	R	R	A	A	R	A	A	A	A	R	A	A	A	A	A	R	A	A	R	R	R	R	A	A	A	N	A	A	R	A	A	R
FAN558	FAN_icon20722518.1	675	A	A	A	R	R	R	A	A	R	R	R	A	A	A	R	A	R	A	A	R	A	A	A	R	A	G	R	R	R	R	A	A	A	R	R	A	A	A	A	A	N	A	A	A	R	A	R
FAN559	FAN_icon20747442.1	555	A	A	A	R	R	R	A	R	A	R	R	A	R	A	A	R	R	R	R	R	A	A	R	R	A	A	A	R	R	R	R	R	A	A	A	R	R	R	R	A	N	R	R	A	A	R	R
FAN56	FAN_iscf00097283.1	1196	A	A	A	W	W	W	W	W	A	A	A	W	W	W	A	W	A	W	W	A	W	W	W	A	W	A	A	A	A	A	T	W	W	A	A	W	W	W	W	W	N	W	W	W	A	W	N
FAN561	FAN_icon20841844.1	502	A	A	A	R	R	R	A	A	N	A	A	A	R	R	R	A	A	A	A	A	R	A	A	R	A	A	R	R	R	A	A	R	R	R	N	R	R	R	R	R	N	R	N	A	R	R	A
FAN563	FAN_iscf00003334.1	3825	T	T	T	W	W	W	T	W	T	W	W	W	W	T	W	W	W	W	W	W	T	T	W	W	T	T	T	W	W	W	W	T	T	T	T	T	W	W	W	T	N	W	W	T	T	W	T
FAN564	FAN_iscf00003489.1	218	T	T	T	W	W	W	T	T	W	T	T	T	W	W	T	T	T	T	T	T	W	W	T	W	T	T	T	W	W	W	W	W	W	T	T	T	T	W	T	T	W	T	W	T	W	W	T
FAN565	FAN_iscf00003548.1	222	T	T	T	W	W	W	W	W	T	T	T	T	T	T	T	W	T	W	W	T	W	W	W	W	T	W	W	T	W	T	W	T	T	T	T	W	W	T	W	W	N	T	T	T	W	T	T
FAN570	FAN_iscf00018171.1	2461	T	T	T	W	W	W	W	W	T	W	T	T	T	T	W	T	T	T	T	T	W	T	W	W	T	W	W	T	T	T	T	T	T	T	T	T	W	W	W	W	T	T	T	W	T	T	W
FAN573	FAN_iscf00023320.1	2172	T	T	T	W	W	W	T	T	W	T	T	W	N	W	T	W	W	T	T	T	T	W	W	W	T	N	W	W	W	T	T	T	T	T	T	T	W	W	T	T	T	W	N	W	W	W	T
FAN578	FAN_iscf00031670.1	2354	T	T	T	W	W	W	W	W	T	T	T	W	T	T	T	T	T	W	W	W	T	W	W	W	T	T	T	T	T	W	T	T	T	T	T	W	W	W	W	T	N	T	W	W	T	T	T
FAN579	FAN_iscf00034665.1	815	T	T	T	W	W	W	T	W	T	W	W	T	T	T	W	W	W	W	W	W	T	T	W	W	T	W	W	W	W	T	W	W	T	T	T	W	W	W	W	T	N	W	W	T	T	W	T
FAN587	FAN_iscf00063510.1	4660	T	T	T	W	W	W	T	T	T	T	T	T	W	W	W	T	T	T	T	T	W	T	T	W	T	W	W	W	W	T	T	W	W	W	W	W	W	W	W	W	N	W	W	T	W	W	T
FAN596	FAN_iscf00082515.1	214	T	T	T	W	W	W	T	T	W	T	T	T	W	W	T	W	W	T	T	T	W	W	T	T	T	W	W	W	W	W	W	T	T	W	T	W	W	T	T	W	N	W	W	T	T	W	T
FAN598	FAN_iscf00084481.1	332	T	T	T	W	W	W	T	W	T	W	W	W	W	T	T	W	W	W	W	W	T	T	W	W	T	T	T	W	W	W	W	W	T	T	T	W	W	W	W	T	N	W	W	T	T	W	W
FAN602	FAN_iscf00088915.1	1267	T	T	T	W	W	W	T	W	W	T	T	T	W	T	T	W	W	W	W	W	T	W	T	W	T	T	T	W	T	W	W	T	T	W	W	W	W	T	W	T	N	W	W	T	T	W	T
FAN603	FAN_iscf00089616.1	162	T	T	T	W	W	W	W	W	W	W	W	T	T	W	W	W	W	W	W	W	W	W	W	W	T	W	W	T	T	T	W	W	T	W	W	T	T	T	W	T	N	W	W	W	W	T	W
FAN605	FAN_iscf00092389.1	493	T	T	T	W	W	W	W	W	T	T	T	W	W	W	T	T	T	T	T	T	T	T	T	T	N	W	W	W	T	W	W	T	W	W	W	W	T	W	W	W	N	T	T	T	T	W	T
FAN606	FAN_iscf00098473.1	259	T	T	T	W	W	W	T	W	W	T	T	T	W	T	T	W	W	W	W	T	W	T	W	T	T	W	W	W	W	W	W	W	W	W	W	W	W	T	W	W	T	W	W	T	T	T	W
FAN607	FAN_iscf00099370.1	1599	T	T	T	W	W	W	T	W	W	T	T	T	W	W	T	T	W	T	T	T	W	W	T	T	T	W	T	W	W	W	T	T	T	W	W	W	W	T	T	W	N	W	T	T	T	W	T
FAN608	FAN_iscf00099370.1	1628	T	T	T	W	W	W	T	T	T	T	T	T	W	T	W	W	W	T	T	T	W	T	W	T	T	W	W	W	T	W	W	T	T	T	T	W	T	W	W	W	N	W	W	W	T	T	T
FAN609	FAN_iscf00101185.1	2601	T	T	T	W	W	W	W	T	T	T	T	T	W	T	T	W	W	W	N	T	W	T	W	N	W	W	W	T	T	N	W	T	T	W	W	W	T	W	W	T	N	W	W	W	T	W	T
FAN616	FAN_iscf00112174.1	1809	T	T	T	W	W	W	T	W	T	T	T	T	W	T	T	W	T	W	T	T	W	T	T	T	T	W	W	W	T	T	W	T	T	W	T	W	T	T	W	W	N	T	T	T	W	T	T
FAN618	FAN_iscf00113030.1	2862	T	T	T	W	W	W	W	W	T	W	W	T	W	W	W	T	T	W	W	N	T	W	W	W	T	T	T	A	W	W	T	W	W	N	T	N	T	W	W	W	N	W	W	T	W	T	T
FAN629	FAN_iscf00147052.1	6261	T	T	T	W	W	W	T	T	T	T	T	T	W	T	W	T	W	T	T	T	W	W	W	T	T	W	W	W	W	W	T	T	T	T	T	W	T	W	W	W	N	T	W	W	T	T	N
FAN630	FAN_iscf00150808.1	542	T	T	T	W	W	W	W	W	T	T	T	W	T	W	W	W	T	W	W	T	W	T	W	T	T	W	W	T	W	T	W	W	W	W	W	W	T	T	W	W	T	W	W	T	T	W	T
FAN637	FAN_iscf00180657.1	388	T	T	T	W	W	W	W	W	T	T	T	W	T	T	T	T	T	W	W	T	W	T	T	T	W	W	W	W	T	W	T	W	W	T	N	N	T	W	T	T	N	T	T	W	A	W	W
FAN639	FAN_iscf00186606.1	408	T	T	T	W	W	W	T	T	W	T	T	T	W	T	T	W	W	W	W	T	W	W	W	T	T	W	W	W	T	W	W	W	T	W	W	W	W	T	T	T	T	W	W	T	T	W	W
FAN640	FAN_iscf00189461.1	4121	T	T	T	W	W	W	T	T	T	T	T	T	W	W	W	W	T	T	T	T	W	T	T	W	T	W	W	W	W	T	W	W	W	W	T	W	W	T	W	N	N	W	W	T	W	W	W
FAN641	FAN_iscf00189461.1	5440	T	T	T	W	W	W	W	W	W	T	W	W	T	T	T	T	W	W	W	W	T	W	W	T	W	T	T	T	T	W	T	T	T	T	T	T	T	W	T	T	N	T	T	W	T	T	T
FAN653	FAN_iscf00223227.1	183	T	T	T	W	W	W	T	W	T	W	W	W	T	T	W	T	T	T	T	T	T	W	W	W	W	T	T	T	W	W	T	T	W	W	W	N	T	T	T	W	N	T	T	W	W	W	T
FAN654	FAN_iscf00231913.1	3224	T	T	T	W	W	W	W	T	W	T	T	W	W	W	W	T	W	T	T	T	W	W	N	A	T	W	T	T	W	W	W	T	T	T	T	W	T	T	T	W	T	W	W	W	W	T	N
FAN656	FAN_iscf00235419.1	494	T	T	T	W	W	W	W	W	W	T	W	W	W	T	T	W	T	T	T	T	W	W	T	W	T	T	T	T	T	T	N	T	T	N	T	W	T	T	T	T	N	W	W	T	W	T	W
FAN659	FAN_iscf00240845.1	76	T	T	T	W	W	W	T	T	W	T	T	T	W	T	T	W	T	T	W	W	T	W	T	W	T	W	W	W	T	T	W	W	T	T	N	N	W	T	W	T	N	W	W	T	T	W	T
FAN660	FAN_iscf00244662.1	1455	T	T	T	W	W	W	W	T	T	W	W	T	T	T	W	T	T	N	W	W	T	T	T	T	W	W	W	W	T	T	T	W	W	N	W	T	W	T	W	T	N	T	T	W	T	T	T
FAN664	FAN_iscf00250931.1	1387	T	T	T	W	W	W	T	T	T	T	T	T	W	T	W	W	W	W	W	T	W	W	W	T	T	W	W	T	T	W	W	T	T	T	T	W	T	W	W	W	N	W	W	W	T	T	T
FAN666	FAN_iscf00269609.1	76	T	T	T	W	W	W	T	T	T	W	W	W	A	W	T	T	T	N	T	W	T	W	W	W	T	W	W	W	W	W	W	T	T	T	T	T	W	W	T	W	A	T	T	W	W	T	T
FAN668	FAN_iscf00280849.1	3168	T	T	T	W	W	W	W	T	T	T	W	T	W	T	T	T	T	W	W	W	T	T	T	T	T	W	W	W	T	W	T	T	T	W	W	W	T	T	W	T	T	T	T	T	T	T	T
FAN671	FAN_iscf00283439.1	3690	T	T	T	W	W	W	T	W	W	T	T	T	W	T	T	W	W	W	W	W	T	T	T	W	T	T	T	W	T	W	W	W	T	W	W	W	W	T	W	T	N	W	N	T	T	A	T
FAN675	FAN_iscf00288394.1	451	T	T	T	W	W	W	T	T	T	T	T	W	T	W	T	T	T	T	T	W	W	T	T	T	W	W	W	T	T	W	W	T	T	W	W	T	T	T	T	T	N	T	T	T	T	W	T
FAN676	FAN_iscf00290095.1	198	T	T	T	W	W	W	W	T	T	W	W	T	W	T	T	W	T	W	W	W	W	T	T	T	T	W	T	T	T	W	T	T	T	W	W	W	W	T	W	W	T	T	T	T	T	T	T
FAN68	FAN_iscf00121469.1	334	A	A	A	W	W	W	W	A	W	A	A	A	W	W	A	A	A	W	W	A	W	A	W	A	W	W	W	A	A	A	A	A	W	A	A	W	T	A	W	A	N	A	A	A	A	A	T
FAN686	FAN_iscf00338614.1	1013	T	T	T	W	W	W	T	W	T	W	W	W	T	T	W	W	W	T	T	W	T	W	T	W	T	T	T	W	W	W	W	W	T	W	W	T	T	W	T	W	T	T	T	T	W	W	T
FAN692	FAN_iscf00359799.1	11013	T	T	T	W	W	W	T	T	T	T	T	T	W	W	W	T	T	T	T	N	W	T	T	W	T	W	W	W	W	T	T	W	W	W	W	W	W	W	W	W	T	T	T	T	W	W	T
FAN693	FAN_iscf00360238.1	210	T	T	T	W	W	W	T	T	W	T	W	T	T	T	W	T	W	W	W	W	W	W	W	W	T	T	T	T	T	T	T	T	T	T	T	T	W	T	T	T	N	W	W	W	T	T	W
FAN699	FAN_icon20335037.1	291	T	T	T	W	W	W	W	T	T	W	W	T	W	W	W	T	T	W	T	T	W	W	W	W	T	W	T	W	W	T	T	T	W	T	T	T	T	W	W	W	N	W	W	T	W	T	W
FAN7	FAN_iscf00008144.1	548	A	A	A	W	W	W	A	A	W	A	A	W	W	W	A	W	W	A	A	A	A	W	W	W	A	W	A	W	W	A	A	A	A	A	A	A	W	W	A	A	N	W	W	W	W	W	A
FAN701	FAN_icon20414459.1	457	T	T	T	W	W	W	W	T	T	T	T	T	W	T	T	W	W	W	W	T	W	T	W	W	W	W	W	T	T	T	W	T	T	N	N	W	T	W	W	T	N	W	W	W	T	W	T
FAN705	FAN_icon20492599.1	352	T	T	T	W	W	W	W	T	T	W	W	W	T	W	W	T	T	T	T	W	T	T	W	W	W	T	T	T	T	T	T	T	T	T	T	T	T	W	T	T	N	T	T	W	W	T	T
FAN707	FAN_iscf00001491.1	619	T	T	T	K	K	K	T	K	T	K	K	K	K	K	K	T	T	T	T	T	T	K	K	K	K	T	T	K	K	K	T	T	K	K	K	K	T	T	T	K	N	T	T	K	K	K	T
FAN708	FAN_iscf00003973.1	895	T	T	T	K	K	K	K	T	T	T	T	K	T	T	T	K	K	T	T	K	T	K	T	K	K	T	T	T	T	K	T	T	T	T	T	K	T	T	T	T	N	K	T	K	T	T	T
FAN714	FAN_iscf00027056.1	608	T	T	T	K	K	K	T	T	T	K	K	K	T	K	K	T	T	K	K	K	K	T	T	K	T	T	T	K	K	K	K	K	K	K	T	K	T	K	T	K	N	K	K	K	K	K	N
FAN715	FAN_iscf00031532.1	2951	T	T	T	K	K	K	T	T	N	T	T	T	K	T	T	T	K	K	K	T	K	T	T	K	T	K	K	K	T	T	K	T	T	T	T	K	T	T	K	K	N	T	K	K	T	T	T
FAN717	FAN_iscf00038000.1	1022	T	T	T	K	K	K	T	T	T	K	K	T	T	T	K	K	K	K	K	K	K	K	K	K	T	T	T	T	K	T	T	K	T	T	T	T	K	T	T	T	N	K	K	K	K	T	K
FAN722	FAN_iscf00064990.1	2008	T	T	T	K	K	K	T	T	K	K	T	T	K	T	T	T	K	T	T	K	T	T	T	K	K	T	T	K	T	T	T	T	T	T	T	T	K	K	T	T	N	T	T	K	K	T	T
FAN726	FAN_iscf00073795.1	111	T	T	T	K	K	K	T	T	K	T	T	T	K	T	T	K	K	T	T	T	T	K	K	K	T	K	K	K	K	T	T	T	T	T	T	T	T	K	T	T	N	K	K	K	T	T	T
FAN728	FAN_iscf00081069.1	2461	T	T	T	K	K	K	T	T	K	T	T	T	K	T	K	T	K	T	T	K	K	K	T	K	K	T	T	K	K	K	K	K	K	T	T	T	T	K	T	K	T	K	K	K	K	K	K
FAN73	FAN_iscf00130860.1	58	A	A	A	W	W	W	W	W	W	W	W	A	A	W	W	W	W	W	W	W	W	W	W	W	A	W	W	A	A	W	W	A	A	W	W	A	A	A	W	A	N	W	W	W	W	A	W
FAN736	FAN_iscf00107737.1	1929	T	T	T	K	K	K	K	K	T	K	K	K	K	K	K	T	T	T	T	T	T	K	K	T	K	T	T	K	K	K	T	T	K	K	G	N	T	T	T	K	N	T	T	N	K	K	K
FAN740	FAN_iscf00115765.1	2918	T	T	T	K	K	K	T	K	T	K	G	K	K	T	K	K	K	K	K	K	T	T	K	K	T	T	T	K	K	K	K	K	T	T	T	K	K	K	K	T	N	K	K	T	T	N	K
FAN741	FAN_iscf00126359.1	1093	T	T	T	K	K	K	K	K	T	T	T	K	T	T	T	K	K	K	K	K	T	K	K	K	K	K	T	T	T	T	K	T	T	K	K	K	K	K	T	T	N	K	K	K	T	T	K
FAN742	FAN_iscf00129386.1	382	T	T	T	K	K	K	T	T	K	T	T	K	T	K	K	T	K	T	T	T	K	K	T	K	T	K	K	T	K	K	K	T	T	T	T	K	T	T	T	K	T	K	K	K	K	T	T
FAN744	FAN_iscf00137568.1	929	T	T	T	K	K	K	K	K	T	K	K	K	K	K	K	K	T	T	T	T	T	K	K	K	K	T	T	K	K	K	T	T	K	K	K	K	T	T	T	K	N	T	T	K	K	K	K
FAN758	FAN_iscf00198694.1	6247	T	T	T	K	K	K	T	T	T	T	T	T	K	K	T	T	K	T	T	K	K	K	T	K	K	T	T	K	T	K	K	T	K	T	T	T	T	K	T	K	T	K	K	K	T	K	K
FAN764	FAN_iscf00219138.1	2461	T	T	T	K	K	K	T	T	K	T	T	K	T	K	K	T	K	T	T	T	K	K	T	K	T	T	K	T	T	K	K	T	T	T	T	K	T	T	T	K	N	K	K	T	T	T	T
FAN765	FAN_iscf00219879.1	2523	T	T	T	K	K	K	T	T	T	K	K	K	K	K	T	T	T	T	T	K	T	K	K	T	T	K	K	K	K	K	K	T	T	T	T	N	K	K	T	K	N	T	T	K	K	T	T
FAN766	FAN_iscf00222032.1	512	T	T	T	K	K	K	T	T	K	T	T	K	T	T	K	T	K	T	T	T	T	K	T	K	T	K	K	T	K	K	T	T	T	T	T	K	T	T	T	K	N	K	K	K	K	T	T
FAN767	FAN_iscf00222713.1	3679	T	T	T	K	K	K	K	T	T	K	K	T	K	K	T	T	T	K	K	T	K	K	K	K	T	K	K	K	K	K	T	K	K	T	T	K	T	K	K	K	N	K	K	T	T	T	T
FAN770	FAN_iscf00251949.1	540	T	T	T	K	K	K	K	T	T	K	K	K	T	K	T	T	T	T	T	T	T	T	K	T	T	K	K	T	K	T	T	T	K	T	T	T	T	K	T	T	T	T	T	T	K	T	K
FAN771	FAN_iscf00258074.1	1374	T	T	T	K	K	K	T	T	K	K	K	N	T	T	K	K	K	K	K	K	K	K	K	K	T	T	T	T	K	T	T	K	T	T	T	T	K	T	T	T	N	G	G	K	K	T	K
FAN772	FAN_iscf00258496.1	809	T	T	T	K	K	K	T	K	T	K	T	T	K	K	T	K	T	T	T	T	T	K	K	T	T	K	K	K	T	T	T	K	T	K	T	K	K	K	K	K	K	K	K	K	K	K	K
FAN790	FAN_iscf00312345.1	465	T	T	T	K	K	K	T	K	T	T	K	T	T	T	T	K	K	K	K	T	K	K	K	K	T	T	K	T	T	T	K	K	T	K	K	T	K	T	K	T	T	K	K	T	K	T	K
FAN795	FAN_iscf00336296.1	1826	T	T	T	K	K	K	K	K	K	T	T	T	T	T	K	K	K	T	T	T	G	K	G	K	G	K	K	T	T	K	T	T	K	K	K	T	K	K	K	K	N	K	K	K	K	T	K
FAN799	FAN_iscf00360653.1	2572	T	T	T	K	K	K	T	N	K	T	T	K	T	K	K	T	K	T	T	N	K	K	T	K	T	K	K	T	K	K	K	T	T	T	T	K	T	T	N	K	N	K	K	K	K	T	T
FAN8	FAN_iscf00008467.1	8303	A	A	A	W	W	W	W	A	W	W	W	W	A	A	A	A	A	A	A	W	A	W	A	A	W	A	A	A	A	A	A	W	W	A	A	A	W	A	A	A	N	A	A	A	W	A	W
FAN80	FAN_iscf00151589.1	322	A	A	A	W	W	W	A	A	W	A	A	W	A	W	N	A	W	A	A	A	W	W	A	W	A	W	W	A	W	W	W	A	A	A	A	W	A	A	A	W	N	W	W	W	W	A	A
FAN801	FAN_iscf00369834.1	1088	T	T	T	K	K	K	T	T	T	T	T	T	K	N	K	T	T	T	T	T	K	T	T	K	T	K	K	K	K	T	T	N	K	N	N	K	K	K	K	K	N	K	K	T	K	K	T
FAN802	FAN_iscf00369897.1	2964	T	T	T	K	K	K	T	T	T	K	K	T	T	T	K	K	K	K	K	K	K	K	T	K	T	T	T	K	K	K	T	K	T	T	N	K	K	T	T	T	N	K	K	G	K	K	K
FAN803	FAN_iscf00372235.1	416	T	T	T	K	K	K	K	K	K	K	T	K	T	K	T	T	T	K	T	K	T	T	T	K	K	T	T	T	K	T	K	K	K	K	K	T	K	T	T	T	N	T	T	T	T	K	K
FAN811	FAN_icon19650941.1	200	T	T	T	K	K	K	T	T	K	T	T	T	K	K	K	T	K	T	T	K	K	K	T	K	K	T	T	K	K	K	K	K	K	T	T	T	T	K	T	K	N	K	K	K	K	K	K
FAN812	FAN_icon19655239.1	254	T	T	T	K	K	K	T	T	N	K	K	T	T	T	K	K	K	K	K	K	K	K	K	K	T	T	T	T	K	T	T	K	T	T	T	T	K	T	T	T	K	G	N	K	K	T	K
FAN817	FAN_icon20166593.1	376	T	T	T	K	K	K	K	K	K	K	K	T	T	K	K	K	K	K	K	K	K	K	K	K	T	K	K	T	T	T	K	K	T	K	K	T	K	T	K	T	G	K	K	K	K	T	K
FAN819	FAN_icon20409591.1	356	T	T	T	K	K	K	T	K	T	K	K	T	K	K	T	K	K	T	T	T	K	K	K	T	T	K	K	K	T	K	K	T	T	K	K	K	K	K	K	K	N	K	K	K	K	K	K
FAN82	FAN_iscf00156383.1	224	A	A	A	W	W	W	W	A	A	A	A	W	W	W	W	A	W	A	A	A	W	W	A	W	A	W	W	A	W	W	W	A	W	A	A	A	A	W	A	A	N	A	A	W	W	A	A
FAN824	FAN_icon20561888.1	354	T	T	T	K	K	K	T	K	K	K	K	K	T	T	T	T	T	T	T	T	K	T	T	T	K	K	K	T	T	K	T	K	K	T	T	T	T	K	T	T	N	T	T	K	K	K	K
FAN825	FAN_icon20572440.1	340	T	T	T	K	K	K	T	K	T	K	K	K	K	K	K	T	T	T	T	T	T	K	K	K	K	T	T	K	K	K	T	T	K	K	K	K	T	T	T	K	N	T	T	K	K	G	K
FAN829	FAN_iscf00001234.1	112	T	T	T	Y	Y	Y	Y	Y	T	T	T	Y	T	T	T	Y	Y	Y	N	Y	T	Y	Y	Y	Y	T	T	T	T	Y	N	Y	T	T	T	Y	Y	Y	Y	T	N	Y	Y	Y	T	T	Y
FAN83	FAN_iscf00158690.1	287	A	A	A	W	W	W	A	W	W	A	A	A	W	A	A	W	W	W	W	A	A	W	W	A	A	W	W	W	W	N	W	W	W	W	W	W	W	A	W	A	A	W	W	A	A	W	W
FAN830	FAN_iscf00002295.1	1284	T	T	T	Y	Y	Y	Y	T	T	T	T	T	T	Y	T	T	T	Y	Y	T	Y	T	Y	T	Y	Y	Y	T	T	T	T	T	Y	T	T	Y	Y	T	Y	T	N	T	T	T	T	T	Y
FAN832	FAN_iscf00002480.1	112	T	T	T	Y	Y	Y	T	T	Y	T	T	Y	Y	Y	T	T	Y	T	T	T	T	Y	Y	Y	T	Y	Y	Y	Y	T	T	T	T	T	T	T	Y	Y	T	T	N	Y	Y	Y	Y	Y	T
FAN845	FAN_iscf00011572.1	3113	T	T	T	Y	Y	Y	T	Y	T	Y	Y	T	Y	Y	T	Y	T	T	T	T	Y	Y	Y	T	T	Y	Y	Y	T	Y	Y	Y	T	Y	Y	Y	Y	Y	Y	Y	Y	Y	Y	T	Y	Y	Y
FAN848	FAN_iscf00013276.1	334	T	T	T	Y	Y	Y	T	Y	T	T	T	T	T	T	T	Y	T	Y	Y	T	Y	T	Y	Y	T	Y	Y	Y	Y	T	Y	T	T	T	T	Y	Y	T	Y	Y	T	T	T	T	Y	T	T
FAN85	FAN_iscf00160532.1	79	A	A	A	W	W	W	A	A	W	W	W	A	A	A	W	A	W	A	A	W	A	A	A	W	A	W	W	W	W	W	A	A	A	W	A	A	A	A	A	A	N	A	A	A	W	A	W
FAN850	FAN_iscf00018674.1	6701	T	T	T	Y	Y	Y	T	T	Y	T	T	T	Y	T	T	T	T	Y	Y	T	T	T	Y	T	T	Y	Y	T	T	T	T	T	Y	T	T	T	Y	T	Y	T	N	Y	Y	Y	T	T	Y
FAN852	FAN_iscf00021394.1	4371	T	T	T	Y	Y	Y	T	T	T	Y	Y	Y	T	Y	Y	T	T	Y	Y	Y	Y	T	T	Y	T	T	T	Y	T	Y	Y	Y	Y	T	Y	N	T	Y	T	T	N	T	Y	Y	Y	T	T
FAN858	FAN_iscf00024803.1	843	T	T	T	Y	Y	Y	Y	T	T	Y	Y	Y	T	Y	Y	T	T	T	T	T	Y	T	Y	T	Y	Y	Y	T	Y	T	T	T	C	T	T	T	T	Y	T	Y	N	T	T	Y	Y	T	Y
FAN859	FAN_iscf00028310.1	144	T	T	T	Y	Y	Y	T	T	T	T	T	Y	Y	Y	T	T	T	T	T	Y	Y	T	T	T	Y	Y	Y	Y	T	Y	Y	T	T	Y	Y	Y	Y	T	T	T	N	T	T	T	T	Y	Y
FAN861	FAN_iscf00029610.1	1356	T	T	T	Y	Y	Y	Y	T	Y	T	T	T	Y	Y	Y	T	Y	T	T	T	Y	Y	T	Y	T	Y	Y	T	Y	Y	Y	T	Y	T	T	Y	T	T	T	Y	N	Y	Y	Y	Y	T	T
FAN865	FAN_iscf00032378.1	906	T	T	T	Y	Y	Y	T	T	Y	T	T	Y	Y	Y	T	Y	Y	T	T	T	T	T	Y	Y	T	Y	Y	Y	Y	T	T	T	T	T	T	T	Y	T	T	T	N	T	Y	Y	Y	Y	T
FAN874	FAN_iscf00039755.1	409	T	T	T	Y	Y	Y	T	Y	T	Y	Y	Y	Y	T	Y	T	T	T	T	T	T	Y	Y	Y	N	T	T	Y	Y	Y	T	T	N	Y	Y	Y	T	T	T	Y	N	T	T	Y	Y	Y	T
FAN875	FAN_iscf00041081.1	1237	T	T	T	Y	Y	Y	T	T	T	T	T	Y	Y	Y	T	Y	T	T	T	Y	Y	T	N	N	Y	T	T	Y	Y	Y	Y	Y	T	N	Y	Y	Y	T	T	T	N	T	T	Y	T	Y	Y
FAN876	FAN_iscf00042464.1	719	T	T	T	Y	Y	Y	T	T	T	T	T	T	T	T	Y	Y	Y	T	T	T	T	T	Y	T	T	T	T	Y	T	Y	T	T	T	T	T	Y	T	T	Y	Y	N	Y	Y	Y	T	T	T
FAN880	FAN_iscf00043959.1	6047	T	T	T	Y	Y	Y	Y	Y	Y	Y	Y	Y	T	T	T	T	Y	Y	Y	Y	T	Y	Y	T	Y	T	T	T	T	Y	T	T	T	T	T	T	T	Y	T	T	N	T	T	T	T	T	T
FAN884	FAN_iscf00046458.1	865	T	T	T	Y	Y	Y	T	Y	T	Y	Y	Y	Y	Y	Y	T	T	T	T	T	T	Y	T	Y	Y	T	T	Y	T	Y	T	T	Y	Y	Y	Y	T	T	T	Y	T	T	T	T	Y	Y	T
FAN887	FAN_iscf00053068.1	814	T	T	T	Y	Y	Y	Y	Y	Y	Y	Y	Y	T	T	T	T	T	T	T	T	Y	T	T	T	Y	Y	Y	T	T	Y	T	N	Y	T	T	T	T	Y	T	T	N	Y	Y	Y	Y	Y	Y
FAN888	FAN_iscf00053697.1	5248	T	T	T	Y	Y	Y	Y	T	Y	Y	Y	T	T	T	T	T	T	Y	Y	Y	T	T	Y	T	T	T	T	T	T	Y	T	T	T	T	T	T	T	Y	T	Y	N	T	T	Y	T	T	T
FAN89	FAN_iscf00169801.1	309	A	A	A	W	W	W	W	W	W	W	W	W	W	A	A	W	W	A	A	A	W	W	A	W	A	A	A	A	W	A	A	A	A	A	A	A	A	W	A	A	N	W	W	A	W	W	W
FAN891	FAN_iscf00056367.1	1210	T	T	T	Y	Y	Y	Y	Y	Y	Y	Y	Y	T	T	T	T	Y	Y	Y	Y	T	Y	Y	T	Y	T	T	T	T	Y	T	T	T	N	T	T	T	Y	T	Y	N	T	T	Y	T	T	T
FAN901	FAN_iscf00074037.1	7351	T	T	T	Y	Y	Y	T	Y	T	T	T	Y	T	T	T	T	T	Y	Y	T	Y	T	T	T	Y	Y	Y	Y	T	Y	T	Y	Y	T	T	T	T	Y	T	T	N	T	T	Y	Y	T	Y
FAN912	FAN_iscf00093223.1	431	T	T	T	Y	Y	Y	T	Y	Y	T	T	T	Y	T	T	Y	T	Y	Y	T	T	Y	Y	T	T	T	Y	Y	Y	Y	Y	Y	Y	Y	Y	Y	Y	T	Y	T	T	Y	Y	T	T	Y	Y
FAN913	FAN_iscf00093406.1	2466	T	T	T	Y	Y	Y	Y	Y	Y	Y	Y	T	T	T	Y	T	Y	Y	Y	T	Y	Y	N	Y	T	Y	Y	T	T	Y	T	T	Y	T	T	T	Y	Y	Y	Y	N	Y	Y	N	Y	T	N
FAN914	FAN_iscf00094798.1	1380	T	T	T	Y	Y	Y	Y	T	T	Y	Y	T	T	Y	Y	T	T	T	Y	Y	T	T	T	T	Y	Y	Y	Y	T	T	Y	Y	Y	Y	N	Y	Y	T	Y	C	N	T	T	T	T	T	T
FAN916	FAN_iscf00105122.1	1244	T	T	T	Y	Y	Y	T	T	T	Y	Y	Y	Y	T	T	Y	Y	Y	Y	Y	Y	T	Y	T	T	Y	Y	Y	Y	T	Y	T	T	T	T	T	T	Y	Y	T	N	T	T	Y	Y	T	T
FAN922	FAN_iscf00109814.1	7011	T	T	T	Y	Y	Y	T	Y	T	Y	Y	Y	Y	T	Y	Y	Y	Y	Y	Y	T	T	Y	Y	T	T	T	Y	Y	Y	Y	Y	T	T	T	Y	Y	Y	Y	T	Y	Y	Y	T	T	Y	T
FAN928	FAN_iscf00117606.1	1566	T	T	T	Y	Y	Y	Y	T	T	Y	Y	T	T	Y	Y	T	T	Y	T	Y	T	T	T	T	Y	Y	Y	Y	T	T	Y	Y	Y	Y	Y	Y	Y	T	Y	Y	N	T	T	Y	T	T	T
FAN93	FAN_iscf00182378.1	713	A	A	A	W	W	W	W	A	W	A	A	A	A	A	A	W	W	W	W	W	W	A	A	A	A	W	W	A	A	A	W	W	A	A	A	A	W	W	W	A	N	W	W	A	A	A	A
FAN930	FAN_iscf00120929.1	2388	T	T	T	Y	Y	Y	Y	T	T	Y	Y	Y	T	Y	Y	T	T	T	T	T	Y	T	T	T	Y	Y	Y	T	Y	T	T	T	T	T	N	N	T	Y	T	Y	N	T	T	Y	Y	T	Y
FAN933	FAN_iscf00130393.1	527	T	T	T	Y	Y	Y	T	T	Y	Y	Y	T	T	T	T	Y	Y	Y	Y	T	Y	Y	T	Y	T	T	T	T	T	T	T	T	T	T	T	T	Y	T	T	T	Y	Y	Y	Y	T	T	Y
FAN936	FAN_iscf00134480.1	1783	T	T	T	Y	Y	Y	T	T	Y	Y	Y	Y	T	Y	T	Y	Y	T	T	T	Y	Y	Y	Y	T	Y	Y	Y	Y	T	T	T	T	T	T	T	Y	Y	T	T	Y	Y	Y	Y	Y	Y	T
FAN937	FAN_iscf00134569.1	327	T	T	T	Y	Y	Y	T	T	Y	T	T	T	Y	T	T	Y	Y	Y	Y	Y	T	Y	T	Y	T	Y	Y	Y	T	T	Y	Y	T	Y	N	Y	Y	T	Y	T	N	Y	Y	T	T	Y	T
FAN938	FAN_iscf00134569.1	337	T	T	T	Y	Y	Y	T	T	Y	T	T	T	Y	T	T	Y	Y	Y	Y	Y	T	Y	T	Y	T	Y	Y	Y	T	T	Y	Y	T	Y	N	Y	Y	T	Y	T	N	Y	Y	T	T	Y	T
FAN951	FAN_iscf00143189.1	748	T	T	T	Y	Y	Y	T	Y	T	T	T	T	Y	T	Y	Y	Y	T	Y	T	Y	T	Y	Y	T	T	T	Y	T	Y	Y	T	T	Y	Y	Y	T	T	Y	Y	N	T	T	Y	T	T	Y
FAN953	FAN_iscf00147840.1	4222	T	T	T	Y	Y	Y	T	T	Y	Y	Y	Y	Y	Y	Y	T	Y	T	T	Y	T	T	T	T	Y	T	T	T	T	Y	T	Y	Y	Y	Y	T	T	Y	T	T	N	Y	Y	Y	T	Y	Y
FAN956	FAN_iscf00150808.1	587	T	T	T	Y	Y	Y	T	Y	T	T	T	Y	T	Y	Y	Y	T	Y	Y	T	Y	T	Y	T	T	Y	Y	T	Y	T	Y	Y	Y	Y	Y	Y	T	T	Y	Y	T	Y	Y	T	T	Y	T
FAN957	FAN_iscf00150808.1	4303	T	T	T	Y	Y	Y	T	T	Y	Y	Y	T	Y	T	T	T	Y	T	T	Y	T	Y	T	Y	Y	T	T	Y	T	Y	T	T	N	T	T	T	Y	Y	T	T	N	T	T	Y	Y	T	Y
FAN959	FAN_iscf00151978.1	7593	T	T	T	Y	Y	Y	T	T	T	Y	Y	C	Y	C	T	T	T	T	T	Y	T	Y	Y	Y	T	Y	Y	Y	Y	Y	Y	T	T	T	T	T	Y	Y	T	Y	N	T	T	Y	Y	T	T
FAN96	FAN_iscf00189335.1	3354	A	A	A	W	W	W	A	A	W	A	A	A	W	A	A	W	W	W	W	W	A	W	A	W	A	W	W	W	A	A	W	W	A	W	W	W	W	A	W	A	N	W	W	A	A	W	A
FAN961	FAN_iscf00152886.1	639	T	T	T	Y	Y	Y	Y	C	Y	T	T	T	T	T	Y	Y	Y	Y	Y	T	C	T	T	Y	Y	T	T	T	T	T	Y	Y	Y	Y	Y	Y	T	Y	Y	T	N	Y	Y	T	T	Y	Y
FAN962	FAN_iscf00153461.1	2639	T	T	T	Y	Y	Y	T	T	Y	T	T	Y	T	Y	Y	T	Y	T	T	T	Y	Y	T	T	T	Y	Y	T	Y	T	Y	T	T	T	T	T	T	T	T	Y	N	Y	Y	Y	Y	T	T
FAN963	FAN_iscf00153648.1	12278	T	T	T	Y	Y	Y	T	Y	Y	T	T	T	Y	Y	T	Y	Y	Y	Y	T	Y	Y	T	T	T	Y	Y	Y	Y	Y	Y	Y	Y	Y	Y	N	Y	T	Y	N	N	Y	Y	T	T	Y	Y
FAN966	FAN_iscf00157657.1	2417	T	T	T	Y	Y	Y	T	Y	T	T	T	T	Y	T	C	Y	Y	Y	Y	T	Y	T	Y	Y	T	T	T	Y	T	Y	Y	T	T	Y	Y	Y	T	T	Y	Y	N	T	T	Y	T	T	C
FAN967	FAN_iscf00160974.1	293	T	T	T	Y	Y	Y	T	T	Y	T	T	Y	T	T	Y	T	T	T	T	T	Y	Y	T	Y	T	T	Y	T	Y	Y	Y	T	T	T	T	Y	T	T	T	Y	T	Y	Y	Y	Y	T	T
FAN969	FAN_iscf00161497.1	510	T	T	T	Y	Y	Y	Y	T	T	T	T	T	Y	Y	Y	N	Y	T	T	Y	Y	Y	Y	Y	T	T	T	T	T	T	T	T	T	N	T	T	T	T	T	N	N	T	T	Y	C	T	T
FAN970	FAN_iscf00165543.1	2485	T	T	T	Y	Y	Y	Y	Y	Y	Y	Y	T	T	T	T	T	Y	T	T	T	Y	Y	Y	Y	T	Y	Y	T	N	Y	T	T	Y	T	T	N	Y	Y	Y	Y	N	Y	Y	Y	Y	T	Y
FAN971	FAN_iscf00166237.1	857	T	T	T	Y	Y	Y	Y	Y	T	Y	T	Y	Y	Y	Y	T	T	T	T	T	T	Y	Y	Y	Y	T	T	Y	T	T	T	T	Y	Y	Y	T	T	T	T	Y	N	T	T	Y	Y	T	Y
FAN972	FAN_iscf00166237.1	875	T	T	T	Y	Y	Y	Y	Y	T	Y	Y	Y	Y	Y	Y	T	T	T	T	T	T	Y	Y	Y	Y	T	T	Y	T	T	T	T	Y	Y	Y	T	T	T	T	Y	N	T	T	Y	Y	T	Y
FAN975	FAN_iscf00170571.1	181	T	T	T	Y	Y	Y	T	T	T	N	Y	Y	Y	Y	Y	T	T	Y	Y	Y	Y	T	T	T	T	T	T	T	Y	Y	Y	Y	Y	Y	T	Y	T	Y	T	Y	N	T	T	Y	Y	Y	T
FAN98	FAN_iscf00192131.1	472	A	A	A	W	W	W	A	A	A	W	W	W	W	W	T	A	A	W	W	W	W	A	A	W	A	A	A	W	W	W	W	W	W	W	W	A	A	W	A	W	N	W	W	W	W	W	A
FAN986	FAN_iscf00184948.1	320	T	T	T	Y	Y	Y	Y	Y	T	T	T	Y	Y	Y	T	Y	T	Y	Y	N	Y	Y	Y	T	Y	T	T	T	T	T	Y	T	T	T	T	Y	Y	Y	Y	T	N	Y	Y	T	T	Y	T
FAN990	FAN_iscf00192715.1	459	T	T	T	Y	Y	Y	T	T	T	T	T	T	Y	Y	Y	T	T	T	T	T	Y	T	T	Y	T	Y	Y	Y	Y	T	T	Y	Y	Y	Y	Y	Y	Y	Y	Y	N	Y	Y	T	Y	T	T
FAN996	FAN_iscf00206076.1	6734	T	T	T	Y	Y	Y	Y	T	T	T	T	T	T	T	T	Y	Y	Y	Y	T	T	Y	T	Y	T	T	T	T	T	Y	Y	T	T	T	T	T	Y	Y	T	T	N	T	T	T	T	T	Y
[truncated: 3 more columns]
