# Supplementary material for: High density linkage map construction and QTL mapping for runner production in allo-octoploid strawberry Fragaria × ananassa based on ddRAD-seq derived SNPs
Source: Sci Rep. 2019 Mar 1;9:3275. doi: 10.1038/s41598-019-39808-9 (PMC6397268; doi:10.1038/s41598-019-39808-9)
Supplement: Supplementary file 6 — Supplementary Dataset 6 [file 41598_2019_39808_MOESM6_ESM.xlsx]

## Sheet: Genes within QTL region
Table S6: List of genes within the flanking regions of the seven identified QTLs. The Fragaria x ananassa genome IDs corresponding to the flanking markers of the QTLs were first blasted against Fragaria vesca annonated genome version v4.0.a1 and the genes that lie within this region is listed.
SL	Gene ID (F. vesca v4.0.a1)	Chromosomal Position	Annotation
a. qRU-5D (Fvb5:23272711-23422418)
1	FvH4_5g32270.1	Fvb5_v4.0.a1:23276538..23283201	AT1G35470.2 | Symbols: | SPla/RYanodine receptor (SPRY) domain-containing protein | chr1:13051636-13054922 REVERSE LENGTH=467. PREDICTED: ran-binding protein 10 [Fragaria vesca subsp. vesca]. Ran-binding protein M homolog OS=Arabidopsis thaliana GN=RANBPM PE=1 SV=1. tr|M5XYJ8|M5XYJ8_PRUPE Uncharacterized protein OS=Prunus persica GN=PRUPE_ppa005466mg PE=4 SV=1
2	FvH4_5g32290.1	Fvb5_v4.0.a1:23294764..23299861	AT4G27510.1 | Symbols: | unknown protein; Has 25 Blast hits to 23 proteins in 8 species: Archae - 0; Bacteria - 0; Metazoa - 0; Fungi - 0; Plants - 25; Viruses - 0; Other Eukaryotes - 0 (source: NCBI BLink). | chr4:13746284-13748996 REVERSE LENGTH=728. PREDICTED: uncharacterized protein LOC101307218 [Fragaria vesca subsp. vesca]. tr|M5XXI5|M5XXI5_PRUPE Uncharacterized protein OS=Prunus persica GN…
3	FvH4_5g32300.1	Fvb5_v4.0.a1:23304116..23305479	AT4G09350.1 | Symbols: | Chaperone DnaJ-domain superfamily protein | chr4:5931317-5932152 REVERSE LENGTH=249. NAD(P)H-quinone oxidoreductase subunit T, chloroplastic OS=Arabidopsis thaliana GN=ndhT PE=1 SV=1. PREDICTED: NAD(P)H-quinone oxidoreductase subunit T, chloroplastic [Fragaria vesca subsp. vesca]. tr|M5XHB3|M5XHB3_PRUPE Uncharacterized protein OS=Prunus persica GN=PRUPE_ppa010245mg PE=4 S…
5	FvH4_5g32310.1	Fvb5_v4.0.a1:23326225..23328090	50S ribosomal protein L18 OS=Aromatoleum aromaticum (strain EbN1) GN=rplR PE=3 SV=1. AT3G20230.1 | Symbols: | Ribosomal L18p/L5e family protein | chr3:7055639-7056679 REVERSE LENGTH=187. PREDICTED: uncharacterized protein LOC101296384 [Fragaria vesca subsp. vesca]. tr|M5XH65|M5XH65_PRUPE Uncharacterized protein (Fragment) OS=Prunus persica GN=PRUPE_ppa015567mg PE=4 SV=1
6	FvH4_5g32320.1	Fvb5_v4.0.a1:23337903..23339656	AT4G09460.1 | Symbols: AtMYB6, MYB6 | myb domain protein 6 | chr4:5993019-5994038 FORWARD LENGTH=236. PREDICTED: transcription repressor MYB6 [Fragaria vesca subsp. vesca]. Transcription repressor MYB6 OS=Arabidopsis thaliana GN=MYB6 PE=1 SV=1. tr|M5XRH5|M5XRH5_PRUPE Uncharacterized protein OS=Prunus persica GN=PRUPE_ppa008906mg PE=4 SV=1
7	FvH4_5g32330.1	Fvb5_v4.0.a1:23341808..23348518	AT1G35510.1 | Symbols: | O-fucosyltransferase family protein | chr1:13071486-13074675 FORWARD LENGTH=568. O-fucosyltransferase 9 OS=Arabidopsis thaliana GN=OFUT9 PE=2 SV=1. PREDICTED: uncharacterized protein At1g04910 [Fragaria vesca subsp. vesca]. tr|M5XQ50|M5XQ50_PRUPE Uncharacterized protein OS=Prunus persica GN=PRUPE_ppa003505mg PE=4 SV=1
8	FvH4_5g32340.1	Fvb5_v4.0.a1:23357973..23358911	AT1G51760.1 | Symbols: IAR3, JR3 | peptidase M20/M25/M40 family protein | chr1:19199562-19201424 FORWARD LENGTH=440. IAA-amino acid hydrolase ILR1-like 1 OS=Oryza sativa subsp. japonica GN=ILL1 PE=2 SV=1. PREDICTED: uncharacterized protein LOC105351947 [Fragaria vesca subsp. vesca]. tr|A0A161WX24|A0A161WX24_DAUCA Uncharacterized protein OS=Daucus carota subsp. sativus GN=DCAR_012011 PE=4 SV=1
9	FvH4_5g32350.1	Fvb5_v4.0.a1:23369674..23374190	AT1G72040.1 | Symbols: | P-loop containing nucleoside triphosphate hydrolases superfamily protein | chr1:27112159-27114248 REVERSE LENGTH=580. Deoxyguanosine kinase, mitochondrial OS=Homo sapiens GN=DGUOK PE=1 SV=2. PREDICTED: uncharacterized protein LOC101297251 [Fragaria vesca subsp. vesca]. tr|M5Y4R4|M5Y4R4_PRUPE Uncharacterized protein OS=Prunus persica GN=PRUPE_ppa003359mg PE=4 SV=1
10	FvH4_5g32360.1	Fvb5_v4.0.a1:23369846..23370592	AT1G72040.1 | Symbols: | P-loop containing nucleoside triphosphate hydrolases superfamily protein | chr1:27112159-27114248 REVERSE LENGTH=580. PREDICTED: uncharacterized protein LOC101297251 [Fragaria vesca subsp. vesca]. tr|M5Y4R4|M5Y4R4_PRUPE Uncharacterized protein OS=Prunus persica GN=PRUPE_ppa003359mg PE=4 SV=1
11	FvH4_5g32370.1	Fvb5_v4.0.a1:23374726..23378218	Tetratricopeptide repeat (TPR)-like superfamily protein; PREDICTED: pentatricopeptide repeat-containing protein At1g71490 [Fragaria vesca subsp. vesca]
12	FvH4_5g32380.1	Fvb5_v4.0.a1:23378578..23379045	Tetratricopeptide repeat (TPR)-like superfamily protein | PREDICTED: pentatricopeptide repeat-containing protein At1g71490 [Fragaria vesca subsp. vesca].
13	FvH4_5g32390.1	Fvb5_v4.0.a1:23384500..23384939	AT3G03341.1 | Symbols: | unknown protein; Has 30201 Blast hits to 17322 proteins in 780 species: Archae - 12; Bacteria - 1396; Metazoa - 17338; Fungi - 3422; Plants - 5037; Viruses - 0; Other Eukaryotes - 2996 (source: NCBI BLink). | chr3:790338-790556 REVERSE LENGTH=72. PREDICTED: uncharacterized protein LOC108213617 [Daucus carota subsp. sativus]. tr|Q9LF56|Q9LF56_ARATH Uncharacterized protein …
14	FvH4_5g32400.1	Fvb5_v4.0.a1:23386793..23387626	AT1G35530.1 | Symbols: | DEAD/DEAH box RNA helicase family protein | chr1:13089994-13097078 FORWARD LENGTH=1324. DEAD-box ATP-dependent RNA helicase FANCM OS=Arabidopsis thaliana GN=FANCM PE=2 SV=1. PREDICTED: ATP-dependent DNA helicase mph1 [Fragaria vesca subsp. vesca] &gt;gi|764628375|ref|XP_011469342.1| PREDICTED: ATP-dependent DNA helicase mph1 [Fragaria vesca subsp. vesca]. tr|A0A1J3CLW0|A0…
15	FvH4_5g32410.1	Fvb5_v4.0.a1:23388190..23391956	AT1G25360.1 | Symbols: | Pentatricopeptide repeat (PPR) superfamily protein | chr1:8894428-8896800 FORWARD LENGTH=790. Pentatricopeptide repeat-containing protein At1g25360 OS=Arabidopsis thaliana GN=PCMP-H74 PE=2 SV=1. PREDICTED: pentatricopeptide repeat-containing protein At1g25360 [Fragaria vesca subsp. vesca]. tr|F6H072|F6H072_VITVI Uncharacterized protein OS=Vitis vinifera GN=VIT_18s0001g139…
16	FvH4_5g32420.1	Fvb5_v4.0.a1:23392770..23392979	PREDICTED: putative disease resistance protein RGA4 isoform X1 [Fragaria vesca subsp. vesca] &gt;gi|764560254|ref|XP_004294542.2| PREDICTED: putative disease resistance protein RGA4 isoform X1 [Fragaria vesca subsp. vesca] &gt;gi|764560257|ref|XP_011461163.1| PREDICTED: putative disease resistance protein RGA4 isoform X1 [Fragaria vesca subsp. vesca] &gt;gi|764560261|ref|XP_011461164.1| PREDICTED…
17	FvH4_5g32430.1	Fvb5_v4.0.a1:23400421..23403630	AT3G14470.1 | Symbols: | NB-ARC domain-containing disease resistance protein | chr3:4857940-4861104 FORWARD LENGTH=1054. PREDICTED: putative disease resistance protein RGA4 isoform X1 [Fragaria vesca subsp. vesca] &gt;gi|764560254|ref|XP_004294542.2| PREDICTED: putative disease resistance protein RGA4 isoform X1 [Fragaria vesca subsp. vesca] &gt;gi|764560257|ref|XP_011461163.1| PREDICTED: putativ…
18	FvH4_5g32440.1	Fvb5_v4.0.a1:23414896..23417128	PREDICTED: uncharacterized protein LOC101307183 isoform X2 [Fragaria vesca subsp. vesca]. tr|M5WCP2|M5WCP2_PRUPE Uncharacterized protein OS=Prunus persica GN=PRUPE_ppa020271mg PE=4 SV=1
19	FvH4_5g32450.1	Fvb5_v4.0.a1:23418434..23420627	AT3G22680.1 | Symbols: RDM1 | RNA-DIRECTED DNA METHYLATION 1 | chr3:8019785-8020374 FORWARD LENGTH=163. PREDICTED: protein RDM1-like [Fragaria vesca subsp. vesca]. Protein RDM1 OS=Arabidopsis thaliana GN=RDM1 PE=1 SV=1. tr|M5XES6|M5XES6_PRUPE Uncharacterized protein OS=Prunus persica GN=PRUPE_ppa010153mg PE=4 SV=1
b. qRU-3D1 (Fvb3:37021445-37232303)
1	FvH4_3g44400.1	Fvb3_v4.0.a1:37021658..37023022	AT5G48930.1 | Symbols: HCT | hydroxycinnamoyl-CoA shikimate/quinate hydroxycinnamoyl transferase | chr5:19836654-19838092 REVERSE LENGTH=433. PREDICTED: shikimate O-hydroxycinnamoyltransferase-like [Fragaria vesca subsp. vesca]. Shikimate O-hydroxycinnamoyltransferase OS=Arabidopsis thaliana GN=HST PE=1 SV=1. tr|Q2Z1Y0|Q2Z1Y0_PRUMU Alcohol acyl-transferase OS=Prunus mume GN=Pm94 PE=2 SV=1
2	FvH4_3g44420.1	Fvb3_v4.0.a1:37054797..37056173	AT5G48930.1 | Symbols: HCT | hydroxycinnamoyl-CoA shikimate/quinate hydroxycinnamoyl transferase | chr5:19836654-19838092 REVERSE LENGTH=433. PREDICTED: shikimate O-hydroxycinnamoyltransferase-like [Fragaria vesca subsp. vesca]. Shikimate O-hydroxycinnamoyltransferase OS=Arabidopsis thaliana GN=HST PE=1 SV=1. tr|Q2Z1Y0|Q2Z1Y0_PRUMU Alcohol acyl-transferase OS=Prunus mume GN=Pm94 PE=2 SV=1
3	FvH4_3g44430.1	Fvb3_v4.0.a1:37069970..37070563	AT5G48930.1 | Symbols: HCT | hydroxycinnamoyl-CoA shikimate/quinate hydroxycinnamoyl transferase | chr5:19836654-19838092 REVERSE LENGTH=433. PREDICTED: shikimate O-hydroxycinnamoyltransferase-like [Fragaria vesca subsp. vesca]. Shikimate O-hydroxycinnamoyltransferase OS=Arabidopsis thaliana GN=HST PE=1 SV=1. tr|A0A059AJK1|A0A059AJK1_EUCGR Uncharacterized protein OS=Eucalyptus grandis GN=EUGRSUZ_…
4	FvH4_3g44440.1	Fvb3_v4.0.a1:37071450..37071950	AT5G48930.1 | Symbols: HCT | hydroxycinnamoyl-CoA shikimate/quinate hydroxycinnamoyl transferase | chr5:19836654-19838092 REVERSE LENGTH=433. PREDICTED: shikimate O-hydroxycinnamoyltransferase-like [Fragaria vesca subsp. vesca]. Shikimate O-hydroxycinnamoyltransferase OS=Nicotiana tabacum GN=HST PE=1 SV=1. tr|J9QYS0|J9QYS0_POPTR Hydroxcinnamoyl-CoA quinate/shikimate hydroxycinnamoyltransferase (F…
5	FvH4_3g44450.1	Fvb3_v4.0.a1:37073201..37076093	AT3G12060.1 | Symbols: TBL1 | Plant protein of unknown function (DUF828) | chr3:3843142-3845150 FORWARD LENGTH=556. PREDICTED: protein trichome birefringence-like 4 [Fragaria vesca subsp. vesca]. Protein trichome birefringence-like 1 OS=Arabidopsis thaliana GN=TBL1 PE=2 SV=1. tr|M5VXN2|M5VXN2_PRUPE Uncharacterized protein OS=Prunus persica GN=PRUPE_ppa003027mg PE=4 SV=1
6	FvH4_3g44460.1	Fvb3_v4.0.a1:37076683..37079886	AT5G06700.1 | Symbols: TBR | Plant protein of unknown function (DUF828) | chr5:2063638-2065810 FORWARD LENGTH=608. PREDICTED: protein trichome birefringence-like 1 isoform X2 [Fragaria vesca subsp. vesca]. Protein trichome birefringence OS=Arabidopsis thaliana GN=TBR PE=1 SV=1. tr|M5WI15|M5WI15_PRUPE Uncharacterized protein (Fragment) OS=Prunus persica GN=PRUPE_ppa023743mg PE=4 SV=1
7	FvH4_3g44470.1	Fvb3_v4.0.a1:37080836..37085107	AT1G50480.1 | Symbols: THFS | 10-formyltetrahydrofolate synthetase | chr1:18702064-18704687 FORWARD LENGTH=634. Formate--tetrahydrofolate ligase OS=Spinacia oleracea PE=1 SV=3. PREDICTED: formate--tetrahydrofolate ligase [Fragaria vesca subsp. vesca]. tr|M5W4S7|M5W4S7_PRUPE Uncharacterized protein OS=Prunus persica GN=PRUPE_ppa002733mg PE=3 SV=1
8	FvH4_3g44480.1	Fvb3_v4.0.a1:37089775..37092624	AT1G15420.1 | Symbols: | CONTAINS InterPro DOMAIN/s: Small-subunit processome, Utp12 (InterPro:IPR007148); Has 764 Blast hits to 656 proteins in 193 species: Archae - 0; Bacteria - 42; Metazoa - 237; Fungi - 154; Plants - 85; Viruses - 23; Other Eukaryotes - 223 (source: NCBI BLink). | chr1:5301794-5303296 REVERSE LENGTH=278. PREDICTED: WD repeat-containing protein 43 [Fragaria vesca subsp. vesca…
9	FvH4_3g44490.1	Fvb3_v4.0.a1:37092916..37093738	AT1G52690.2 | Symbols: | Late embryogenesis abundant protein (LEA) family protein | chr1:19619842-19620589 FORWARD LENGTH=169. Late embryogenesis abundant protein 1 OS=Cicer arietinum PE=2 SV=1. PREDICTED: late embryogenesis abundant protein 1-like [Fragaria vesca subsp. vesca]. tr|M5WLF4|M5WLF4_PRUPE Uncharacterized protein OS=Prunus persica GN=PRUPE_ppa018304mg PE=4 SV=1
10	FvH4_3g44500.1	Fvb3_v4.0.a1:37095320..37095559	hypothetical protein PRUPE_6G012500 [Prunus persica]. tr|M5W4W7|M5W4W7_PRUPE Uncharacterized protein OS=Prunus persica GN=PRUPE_ppa021944mg PE=4 SV=1
11	FvH4_3g44510.1	Fvb3_v4.0.a1:37096424..37098169	AT3G52320.1 | Symbols: | F-box and associated interaction domains-containing protein | chr3:19403020-19404192 REVERSE LENGTH=390. PREDICTED: F-box protein At5g62510-like [Fragaria vesca subsp. vesca]. Putative F-box protein At3g52320 OS=Arabidopsis thaliana GN=At3g52320 PE=4 SV=1. tr|M5XWA9|M5XWA9_PRUPE Uncharacterized protein OS=Prunus persica GN=PRUPE_ppa024076mg PE=4 SV=1
12	FvH4_3g44520.1	Fvb3_v4.0.a1:37102131..37106332	AT3G58040.1 | Symbols: SINAT2 | seven in absentia of Arabidopsis 2 | chr3:21489612-21491085 FORWARD LENGTH=308. E3 ubiquitin-protein ligase SINAT2 OS=Arabidopsis thaliana GN=SINAT2 PE=1 SV=1. PREDICTED: E3 ubiquitin-protein ligase SINAT2 [Fragaria vesca subsp. vesca] &gt;gi|764563761|ref|XP_011461653.1| PREDICTED: E3 ubiquitin-protein ligase SINAT2 [Fragaria vesca subsp. vesca] &gt;gi|764563765|r…
13	FvH4_3g44530.1	Fvb3_v4.0.a1:37106416..37107489	PREDICTED: F-box/LRR-repeat protein 4-like [Fragaria vesca subsp. vesca]. tr|M5XCW4|M5XCW4_PRUPE Uncharacterized protein OS=Prunus persica GN=PRUPE_ppa007579mg PE=4 SV=1
14	FvH4_3g44540.1	Fvb3_v4.0.a1:37108529..37111489	AT4G10620.1 | Symbols: | P-loop containing nucleoside triphosphate hydrolases superfamily protein | chr4:6564297-6566402 FORWARD LENGTH=597. GTP-binding protein BRASSINAZOLE INSENSITIVE PALE GREEN 2, chloroplastic OS=Arabidopsis thaliana GN=BPG2 PE=1 SV=1. PREDICTED: putative nitric oxide synthase [Fragaria vesca subsp. vesca]. tr|M5W2P9|M5W2P9_PRUPE Uncharacterized protein OS=Prunus persica GN=P…
15	FvH4_3g44550.1	Fvb3_v4.0.a1:37114299..37118311	AT3G58060.1 | Symbols: | Cation efflux family protein | chr3:21497778-21499676 REVERSE LENGTH=411. Metal tolerance protein 4 OS=Oryza sativa subsp. japonica GN=MTP4 PE=2 SV=1. PREDICTED: metal tolerance protein 4 [Fragaria vesca subsp. vesca]. tr|M5VYG2|M5VYG2_PRUPE Uncharacterized protein OS=Prunus persica GN=PRUPE_ppa006584mg PE=4 SV=1
16	FvH4_3g44560.1	Fvb3_v4.0.a1:37119242..37128420	AT4G27190.1 | Symbols: | NB-ARC domain-containing disease resistance protein | chr4:13620977-13623934 REVERSE LENGTH=985. Disease resistance protein At4g27190 OS=Arabidopsis thaliana GN=At4g27190 PE=2 SV=1. PREDICTED: probable disease resistance protein At4g27220 isoform X1 [Fragaria vesca subsp. vesca]. tr|M5XBG6|M5XBG6_PRUPE Uncharacterized protein OS=Prunus persica GN=PRUPE_ppa1027175mg PE=3 S…
17	FvH4_3g44570.1	Fvb3_v4.0.a1:37129420..37133660	AT4G27190.1 | Symbols: | NB-ARC domain-containing disease resistance protein | chr4:13620977-13623934 REVERSE LENGTH=985. Disease resistance protein At4g27190 OS=Arabidopsis thaliana GN=At4g27190 PE=2 SV=1. PREDICTED: disease resistance protein At4g27190-like [Fragaria vesca subsp. vesca] &gt;gi|764563783|ref|XP_011461657.1| PREDICTED: disease resistance protein At4g27190-like [Fragaria vesca sub…
18	FvH4_3g44580.1	Fvb3_v4.0.a1:37134402..37139796	AT5G18360.1 | Symbols: | Disease resistance protein (TIR-NBS-LRR class) family | chr5:6080049-6083027 REVERSE LENGTH=900. PREDICTED: TMV resistance protein N-like [Fragaria vesca subsp. vesca]. TMV resistance protein N OS=Nicotiana glutinosa GN=N PE=1 SV=1. tr|M5VLG5|M5VLG5_PRUPE Uncharacterized protein (Fragment) OS=Prunus persica GN=PRUPE_ppa025229mg PE=4 SV=1
19	FvH4_3g44590.1	Fvb3_v4.0.a1:37143636..37146636	AT3G06240.1 | Symbols: | F-box family protein | chr3:1887336-1888619 FORWARD LENGTH=427. F-box/kelch-repeat protein At3g06240 OS=Arabidopsis thaliana GN=At3g06240 PE=2 SV=1. PREDICTED: F-box/kelch-repeat protein At3g23880-like [Fragaria vesca subsp. vesca]. tr|M5WSI8|M5WSI8_PRUPE Uncharacterized protein OS=Prunus persica GN=PRUPE_ppa023294mg PE=4 SV=1
20	FvH4_3g44610.1	Fvb3_v4.0.a1:37158986..37165777	AT4G27220.1 | Symbols: | NB-ARC domain-containing disease resistance protein | chr4:13633953-13636712 REVERSE LENGTH=919. PREDICTED: probable disease resistance protein At4g27220 isoform X1 [Fragaria vesca subsp. vesca]. Probable disease resistance protein At4g27220 OS=Arabidopsis thaliana GN=At4g27220 PE=2 SV=1. tr|M5XBG6|M5XBG6_PRUPE Uncharacterized protein OS=Prunus persica GN=PRUPE_ppa1027175…
21	FvH4_3g44630.1	Fvb3_v4.0.a1:37185211..37188499	AT3G12350.2 | Symbols: | F-box family protein | chr3:3931626-3932504 FORWARD LENGTH=292. F-box protein At3g12350 OS=Arabidopsis thaliana GN=At3g12350 PE=2 SV=1. PREDICTED: uncharacterized protein LOC105351672 [Fragaria vesca subsp. vesca]. tr|M5XEE8|M5XEE8_PRUPE Uncharacterized protein OS=Prunus persica GN=PRUPE_ppa005379mg PE=4 SV=1
22	FvH4_3g44650.1	Fvb3_v4.0.a1:37193730..37194227	AT1G33530.1 | Symbols: | F-box family protein | chr1:12159884-12161314 FORWARD LENGTH=441. PREDICTED: putative F-box protein At5g15660 [Fragaria vesca subsp. vesca]. Putative F-box protein At1g33530 OS=Arabidopsis thaliana GN=At1g33530 PE=4 SV=1. tr|M5WL45|M5WL45_PRUPE Uncharacterized protein (Fragment) OS=Prunus persica GN=PRUPE_ppa017505mg PE=4 SV=1
23	FvH4_3g44660.1	Fvb3_v4.0.a1:37194321..37194809	AT4G12560.2 | Symbols: CPR30 | F-box and associated interaction domains-containing protein | chr4:7441815-7443157 FORWARD LENGTH=413. F-box protein CPR30 OS=Arabidopsis thaliana GN=CPR30 PE=1 SV=2. PREDICTED: F-box/kelch-repeat protein At3g23880-like [Fragaria vesca subsp. vesca]. tr|M5WSI8|M5WSI8_PRUPE Uncharacterized protein OS=Prunus persica GN=PRUPE_ppa023294mg PE=4 SV=1
24	FvH4_3g44670.1	Fvb3_v4.0.a1:37203024..37208468	AT4G27190.1 | Symbols: | NB-ARC domain-containing disease resistance protein | chr4:13620977-13623934 REVERSE LENGTH=985. Disease resistance protein At4g27190 OS=Arabidopsis thaliana GN=At4g27190 PE=2 SV=1. PREDICTED: probable disease resistance protein At4g27220 [Fragaria vesca subsp. vesca]. tr|M5XBG6|M5XBG6_PRUPE Uncharacterized protein OS=Prunus persica GN=PRUPE_ppa1027175mg PE=3 SV=1
25	FvH4_3g44680.1	Fvb3_v4.0.a1:37209702..37221327	AT4G27220.1 | Symbols: | NB-ARC domain-containing disease resistance protein | chr4:13633953-13636712 REVERSE LENGTH=919. PREDICTED: probable disease resistance protein At4g27220 isoform X2 [Fragaria vesca subsp. vesca]. Probable disease resistance protein At4g27220 OS=Arabidopsis thaliana GN=At4g27220 PE=2 SV=1. tr|M5XBG6|M5XBG6_PRUPE Uncharacterized protein OS=Prunus persica GN=PRUPE_ppa1027175…
26	FvH4_3g44690.1	Fvb3_v4.0.a1:37221812..37230084	AT3G13670.1 | Symbols: | Protein kinase family protein | chr3:4469434-4473234 FORWARD LENGTH=703. Casein kinase 1-like protein HD16 OS=Oryza sativa subsp. japonica GN=HD16 PE=1 SV=1. PREDICTED: uncharacterized protein LOC101294343 [Fragaria vesca subsp. vesca]. tr|M5WJ44|M5WJ44_PRUPE Uncharacterized protein OS=Prunus persica GN=PRUPE_ppa002206mg PE=4 SV=1
c. qRU-1D2 (Fvb1:9879715-9988189)
1	FvH4_1g17090.1	Fvb1_v4.0.a1:9880542..9882314	ARM-repeat/Tetratricopeptide repeat (TPR)-like protein PREDICTED: uncharacterized protein LOC101301237 [Fragaria vesca subsp. vesca].
2	FvH4_1g17100.1	Fvb1_v4.0.a1:9883189..9893292	Tetratricopeptide repeat (TPR)-like superfamily protein; PREDICTED: suppressor of RPS4-RLD 1 [Fragaria vesca subsp. vesca].
3	FvH4_1g17110.1	Fvb1_v4.0.a1:9895783..9898716	AT4G37470.1 | Symbols: | alpha/beta-Hydrolases superfamily protein | chr4:17617045-17618363 REVERSE LENGTH=270. PREDICTED: probable esterase KAI2 [Fragaria vesca subsp. vesca]. Probable esterase KAI2 OS=Arabidopsis thaliana GN=KAI2 PE=1 SV=1. tr|M5W0M9|M5W0M9_PRUPE Uncharacterized protein OS=Prunus persica GN=PRUPE_ppa009957mg PE=4 SV=1
4	FvH4_1g17120.1	Fvb1_v4.0.a1:9900154..9903326	AT4G33920.1 | Symbols: | Protein phosphatase 2C family protein | chr4:16260876-16262703 FORWARD LENGTH=380. phosphatase 2C (PP2C)-like protein [Corchorus olitorius]. Probable protein phosphatase 2C 78 OS=Oryza sativa subsp. japonica GN=Os12g0580900 PE=2 SV=1. tr|A0A1R3K4C0|A0A1R3K4C0_9ROSI Phosphatase 2C (PP2C)-like protein OS=Corchorus olitorius GN=COLO4_11526 PE=3 SV=1
5	FvH4_1g17130.1	Fvb1_v4.0.a1:9911879..9913069	AT5G67350.1 | Symbols: | unknown protein; Has 1807 Blast hits to 1807 proteins in 277 species: Archae - 0; Bacteria - 0; Metazoa - 736; Fungi - 347; Plants - 385; Viruses - 0; Other Eukaryotes - 339 (source: NCBI BLink). | chr5:26868521-26869429 REVERSE LENGTH=302. PREDICTED: probable membrane-associated kinase regulator 1 [Fragaria vesca subsp. vesca]. tr|M5W2N2|M5W2N2_PRUPE Uncharacterized prot…
6	FvH4_1g17140.1	Fvb1_v4.0.a1:9918034..9918303	AT2G23110.2 | Symbols: | Late embryogenesis abundant protein, group 6 | chr2:9840552-9840830 FORWARD LENGTH=92. PREDICTED: uncharacterized protein LOC101300093 [Fragaria vesca subsp. vesca]. tr|M5W2L1|M5W2L1_PRUPE Uncharacterized protein OS=Prunus persica GN=PRUPE_ppa016667mg PE=4 SV=1
7	FvH4_1g17150.1	Fvb1_v4.0.a1:9922976..9925150	AT5G67360.1 | Symbols: ARA12 | Subtilase family protein | chr5:26872192-26874465 REVERSE LENGTH=757. PREDICTED: subtilisin-like protease [Fragaria vesca subsp. vesca]. Subtilisin-like protease SBT1.7 OS=Arabidopsis thaliana GN=SBT1.7 PE=1 SV=1. tr|M5W6D4|M5W6D4_PRUPE Uncharacterized protein OS=Prunus persica GN=PRUPE_ppa001701mg PE=4 SV=1
8	FvH4_1g17160.1	Fvb1_v4.0.a1:9923655..9923891	AT5G67360.1 | Symbols: ARA12 | Subtilase family protein | chr5:26872192-26874465 REVERSE LENGTH=757. PREDICTED: subtilisin-like protease [Fragaria vesca subsp. vesca]. Subtilisin-like protease SBT1.7 OS=Arabidopsis thaliana GN=SBT1.7 PE=1 SV=1. tr|M5W6D4|M5W6D4_PRUPE Uncharacterized protein OS=Prunus persica GN=PRUPE_ppa001701mg PE=4 SV=1
9	FvH4_1g17170.1	Fvb1_v4.0.a1:9924462..9925240	AT5G67360.1 | Symbols: ARA12 | Subtilase family protein | chr5:26872192-26874465 REVERSE LENGTH=757. PREDICTED: subtilisin-like protease [Fragaria vesca subsp. vesca]. Subtilisin-like protease SBT1.7 OS=Arabidopsis thaliana GN=SBT1.7 PE=1 SV=1. tr|A0A067GJZ6|A0A067GJZ6_CITSI Uncharacterized protein OS=Citrus sinensis GN=CISIN_1g004301mg PE=4 SV=1
10	FvH4_1g17190.1	Fvb1_v4.0.a1:9931285..9938927	AT4G37480.1 | Symbols: | Chaperone DnaJ-domain superfamily protein | chr4:17619261-17621596 FORWARD LENGTH=531. PREDICTED: uncharacterized protein LOC101295761 isoform X1 [Fragaria vesca subsp. vesca]. Protein CONSERVED IN THE GREEN LINEAGE AND DIATOMS 27, chloroplastic OS=Arabidopsis thaliana GN=CGLD27 PE=2 SV=1. tr|W9QY39|W9QY39_9ROSA DnaJ homolog subfamily C member 16 OS=Morus notabilis GN=L48…
11	FvH4_1g17200.1	Fvb1_v4.0.a1:9931302..9939020	AT4G37480.1 | Symbols: | Chaperone DnaJ-domain superfamily protein | chr4:17619261-17621596 FORWARD LENGTH=531. PREDICTED: uncharacterized protein LOC101295761 isoform X1 [Fragaria vesca subsp. vesca]. Protein CONSERVED IN THE GREEN LINEAGE AND DIATOMS 27, chloroplastic OS=Arabidopsis thaliana GN=CGLD27 PE=2 SV=1. tr|W9QY39|W9QY39_9ROSA DnaJ homolog subfamily C member 16 OS=Morus notabilis GN=L48…
12	FvH4_1g17210.1	Fvb1_v4.0.a1:9940723..9943172	AT4G33910.1 | Symbols: | 2-oxoglutarate (2OG) and Fe(II)-dependent oxygenase superfamily protein | chr4:16256943-16258614 REVERSE LENGTH=288. PREDICTED: probable prolyl 4-hydroxylase 9 [Fragaria vesca subsp. vesca]. Probable prolyl 4-hydroxylase 9 OS=Arabidopsis thaliana GN=P4H9 PE=2 SV=1. tr|M5W469|M5W469_PRUPE Uncharacterized protein OS=Prunus persica GN=PRUPE_ppa009459mg PE=4 SV=1
13	FvH4_1g17220.1	Fvb1_v4.0.a1:9944026..9947602	AT2G23093.1 | Symbols: | Major facilitator superfamily protein | chr2:9832193-9834416 FORWARD LENGTH=449. PREDICTED: molybdate-anion transporter [Fragaria vesca subsp. vesca]. tr|M5W4H1|M5W4H1_PRUPE Uncharacterized protein OS=Prunus persica GN=PRUPE_ppa005401mg PE=4 SV=1
14	FvH4_1g17230.1	Fvb1_v4.0.a1:9948829..9952507	Acyl-CoA-binding domain-containing protein 3 OS=Arabidopsis thaliana GN=ACBP3 PE=1 SV=1. AT4G24230.1 | Symbols: ACBP3 | acyl-CoA-binding domain 3 | chr4:12567122-12568754 REVERSE LENGTH=364. PREDICTED: uncharacterized protein LOC101306960 [Fragaria vesca subsp. vesca]. tr|M5VZU2|M5VZU2_PRUPE Uncharacterized protein OS=Prunus persica GN=PRUPE_ppa007836mg PE=4 SV=1
15	FvH4_1g17240.1	Fvb1_v4.0.a1:9953737..9955436	AT2G23090.1 | Symbols: | Uncharacterised protein family SERF | chr2:9829657-9830274 REVERSE LENGTH=78. PREDICTED: uncharacterized protein At2g23090 [Fragaria vesca subsp. vesca]. tr|A0A0D2NVM5|A0A0D2NVM5_GOSRA Uncharacterized protein OS=Gossypium raimondii GN=B456_003G028800 PE=4 SV=1. Uncharacterized protein At2g23090 OS=Arabidopsis thaliana GN=At2g23090 PE=1 SV=1
16	FvH4_1g17250.1	Fvb1_v4.0.a1:9955600..9959295	AT3G50000.1 | Symbols: CKA2, ATCKA2 | casein kinase II, alpha chain 2 | chr3:18534487-18536743 FORWARD LENGTH=403. Casein kinase II subunit alpha-2 OS=Arabidopsis thaliana GN=CKA2 PE=1 SV=3. PREDICTED: casein kinase II subunit alpha [Fragaria vesca subsp. vesca]. tr|M5WB51|M5WB51_PRUPE Uncharacterized protein OS=Prunus persica GN=PRUPE_ppa006659mg PE=3 SV=1
17	FvH4_1g17270.1	Fvb1_v4.0.a1:9961920..9965825	AT4G37510.1 | Symbols: | Ribonuclease III family protein | chr4:17626259-17628854 REVERSE LENGTH=537. PREDICTED: uncharacterized protein LOC101307831 [Fragaria vesca subsp. vesca]. Ribonuclease III domain-containing protein RNC1, chloroplastic OS=Arabidopsis thaliana GN=RNC1 PE=2 SV=1. tr|M5W445|M5W445_PRUPE Uncharacterized protein OS=Prunus persica GN=PRUPE_ppa004052mg PE=4 SV=1
18	FvH4_1g17280.1	Fvb1_v4.0.a1:9978306..9983557	AT5G67385.1 | Symbols: | Phototropic-responsive NPH3 family protein | chr5:26884754-26887083 FORWARD LENGTH=604. BTB/POZ domain-containing protein At5g67385 OS=Arabidopsis thaliana GN=At5g67385 PE=1 SV=2. PREDICTED: BTB/POZ domain-containing protein At5g67385 isoform X1 [Fragaria vesca subsp. vesca]. tr|M5W6M2|M5W6M2_PRUPE Uncharacterized protein OS=Prunus persica GN=PRUPE_ppa002888mg PE=3 SV=1
19	FvH4_1g17290.1	Fvb1_v4.0.a1:9984944..9987583	AT5G67390.2 | Symbols: | unknown protein; BEST Arabidopsis thaliana protein match is: Plant protein of unknown function (DUF863) (TAIR:AT1G69360.1); Has 186 Blast hits to 186 proteins in 18 species: Archae - 0; Bacteria - 0; Metazoa - 0; Fungi - 0; Plants - 170; Viruses - 0; Other Eukaryotes - 16 (source: NCBI BLink). | chr5:26887883-26888512 REVERSE LENGTH=176. PREDICTED: uncharacterized protein…
d. qRU-4D (Fvb4:23126333-24533627)
1	FvH4_4g21120.1	Fvb4_v4.0.a1:24253719..24254994	1-Cys peroxiredoxin OS=Medicago truncatula PE=2 SV=1. AT1G48130.1 | Symbols: ATPER1, PER1 | 1-cysteine peroxiredoxin 1 | chr1:17780610-17781500 FORWARD LENGTH=216. PREDICTED: 1-Cys peroxiredoxin [Fragaria vesca subsp. vesca]. tr|A0A200Q5J4|A0A200Q5J4_9MAGN Alkyl hydroperoxide reductase subunit C/ Thiol specific antioxidant OS=Macleaya cordata GN=BVC80_4281g2 PE=4 SV=1
2	FvH4_4g20780.1	Fvb4_v4.0.a1:23912176..23914820	30S ribosomal protein S1, chloroplastic OS=Spinacia oleracea GN=RPS1 PE=1 SV=1. AT5G30510.1 | Symbols: RPS1, ARRPS1 | ribosomal protein S1 | chr5:11619262-11621223 REVERSE LENGTH=416. PREDICTED: 30S ribosomal protein S1, chloroplastic [Fragaria vesca subsp. vesca]. tr|M5XQU6|M5XQU6_PRUPE Uncharacterized protein OS=Prunus persica GN=PRUPE_ppa006438mg PE=4 SV=1
3	FvH4_4g20660.1	Fvb4_v4.0.a1:23793240..23795736	30S ribosomal protein S6 OS=Alcanivorax borkumensis (strain ATCC 700651 / DSM 11573 / NCIMB 13689 / SK2) GN=rpsF PE=3 SV=1. AT3G17170.1 | Symbols: RFC3 | Translation elongation factor EF1B/ribosomal protein S6 family protein | chr3:5853186-5854853 REVERSE LENGTH=314. PREDICTED: uncharacterized protein LOC101298105 [Fragaria vesca subsp. vesca]. tr|M5XG19|M5XG19_PRUPE Uncharacterized protein OS=Pr…
4	FvH4_4g21380.1	Fvb4_v4.0.a1:24425361..24438243	ABC transporter B family member 11 OS=Arabidopsis thaliana GN=ABCB11 PE=2 SV=1. AT1G02520.1 | Symbols: PGP11 | P-glycoprotein 11 | chr1:524134-528745 FORWARD LENGTH=1278. hypothetical protein PRUPE_1G103900 [Prunus persica]. tr|A0A200R1P4|A0A200R1P4_9MAGN ABC transporter OS=Macleaya cordata GN=BVC80_1543g71 PE=4 SV=1
6	FvH4_4g21370.1	Fvb4_v4.0.a1:24408054..24412810	ABC transporter B family member 11 OS=Arabidopsis thaliana GN=ABCB11 PE=2 SV=1. AT1G02520.1 | Symbols: PGP11 | P-glycoprotein 11 | chr1:524134-528745 FORWARD LENGTH=1278. PREDICTED: ABC transporter B family member 11-like [Fragaria vesca subsp. vesca]. tr|M5XKN3|M5XKN3_PRUPE Uncharacterized protein OS=Prunus persica GN=PRUPE_ppa000315mg PE=4 SV=1
7	FvH4_4g21070.1	Fvb4_v4.0.a1:24207688..24210152	ADP-ribosylation factor 2 OS=Oryza sativa subsp. japonica GN=ARF PE=2 SV=2. AT1G10630.1 | Symbols: ATARFA1F, ARFA1F | ADP-ribosylation factor A1F | chr1:3513189-3514230 REVERSE LENGTH=181. PREDICTED: ADP-ribosylation factor-like isoform X1 [Fragaria vesca subsp. vesca]. tr|A0A1J3DSM2|A0A1J3DSM2_NOCCA ADP-ribosylation factor 2-B (Fragment) OS=Noccaea caerulescens GN=GA_TR357_c0_g1_i1_g.894 PE=3 SV…
8	FvH4_4g19600.1	Fvb4_v4.0.a1:23201679..23206869	Aldehyde dehydrogenase 22A1 OS=Arabidopsis thaliana GN=ALDH22A1 PE=2 SV=2. AT3G66658.2 | Symbols: ALDH22A1 | aldehyde dehydrogenase 22A1 | chr3:2095341-2099013 REVERSE LENGTH=596. PREDICTED: aldehyde dehydrogenase 22A1 [Fragaria vesca subsp. vesca]. tr|M5XV89|M5XV89_PRUPE Uncharacterized protein OS=Prunus persica GN=PRUPE_ppa003170mg PE=3 SV=1
9	FvH4_4g20740.1	Fvb4_v4.0.a1:23862603..23867091	Alkaline/neutral invertase C, mitochondrial OS=Arabidopsis thaliana GN=INVC PE=1 SV=1. AT3G06500.1 | Symbols: | Plant neutral invertase family protein | chr3:2012309-2015471 FORWARD LENGTH=664. PREDICTED: alkaline/neutral invertase A, mitochondrial [Fragaria vesca subsp. vesca]. tr|K4I2D0|K4I2D0_MALDO Neutral invertase OS=Malus domestica GN=NI PE=2 SV=1
10	FvH4_4g20730.1	Fvb4_v4.0.a1:23858095..23861295	AT1G02400.1 | Symbols: ATGA2OX4, ATGA2OX6, DTA1, GA2OX6 | gibberellin 2-oxidase 6 | chr1:486964-489391 FORWARD LENGTH=329. Gibberellin 2-beta-dioxygenase 2 OS=Pisum sativum GN=GA2OX2 PE=2 SV=1. PREDICTED: gibberellin 2-beta-dioxygenase 2-like [Fragaria vesca subsp. vesca]. tr|M5XCR5|M5XCR5_PRUPE Uncharacterized protein OS=Prunus persica GN=PRUPE_ppa008310mg PE=3 SV=1
11	FvH4_4g20700.1	Fvb4_v4.0.a1:23822472..23826095	AT1G09320.1 | Symbols: | agenet domain-containing protein | chr1:3010270-3012228 REVERSE LENGTH=517. DUF724 domain-containing protein 3 OS=Arabidopsis thaliana GN=DUF3 PE=1 SV=1. PREDICTED: uncharacterized protein LOC101297044 [Fragaria vesca subsp. vesca]. tr|W9RJB3|W9RJB3_9ROSA Uncharacterized protein OS=Morus notabilis GN=L484_005961 PE=4 SV=1
12	FvH4_4g21220.1	Fvb4_v4.0.a1:24318822..24322013	AT1G09430.1 | Symbols: ACLA-3 | ATP-citrate lyase A-3 | chr1:3042135-3044978 FORWARD LENGTH=424. ATP-citrate synthase alpha chain protein 3 OS=Oryza sativa subsp. japonica GN=ACLA-3 PE=2 SV=1. PREDICTED: ATP-citrate synthase alpha chain protein 3 [Fragaria vesca subsp. vesca]. tr|M5XX04|M5XX04_PRUPE Uncharacterized protein OS=Prunus persica GN=PRUPE_ppa006199mg PE=4 SV=1
13	FvH4_4g21230.1	Fvb4_v4.0.a1:24322594..24327453	AT1G14040.1 | Symbols: | EXS (ERD1/XPR1/SYG1) family protein | chr1:4810488-4814543 FORWARD LENGTH=813. Phosphate transporter PHO1 homolog 3 OS=Arabidopsis thaliana GN=PHO1;H3 PE=2 SV=2. PREDICTED: phosphate transporter PHO1 homolog 3-like [Fragaria vesca subsp. vesca]. tr|M5Y868|M5Y868_PRUPE Uncharacterized protein OS=Prunus persica GN=PRUPE_ppa001513mg PE=4 SV=1
14	FvH4_4g19980.1	Fvb4_v4.0.a1:23419987..23421382	AT1G14990.1 | Symbols: | unknown protein; FUNCTIONS IN: molecular_function unknown; INVOLVED IN: biological_process unknown; LOCATED IN: endomembrane system; EXPRESSED IN: 22 plant structures; EXPRESSED DURING: 13 growth stages; Has 34 Blast hits to 34 proteins in 12 species: Archae - 0; Bacteria - 0; Metazoa - 0; Fungi - 0; Plants - 34; Viruses - 0; Other Eukaryotes - 0 (source: NCBI BLink). | c…
15	FvH4_4g20080.1	Fvb4_v4.0.a1:23496951..23505071	AT1G18080.1 | Symbols: ATARCA, RACK1A_AT, RACK1A | Transducin/WD40 repeat-like superfamily protein | chr1:6222325-6223901 FORWARD LENGTH=327. Guanine nucleotide-binding protein subunit beta-like protein OS=Glycine max PE=2 SV=1. PREDICTED: receptor for activated C kinase 1A-like [Camelina sativa]. tr|A0A059A4J7|A0A059A4J7_EUCGR Uncharacterized protein OS=Eucalyptus grandis GN=EUGRSUZ_K02261 PE=4 …
16	FvH4_4g19540.1	Fvb4_v4.0.a1:23179235..23181042	AT1G19715.3 | Symbols: | Mannose-binding lectin superfamily protein | chr1:6816934-6819432 REVERSE LENGTH=601. Jacalin-related lectin 3 OS=Arabidopsis thaliana GN=JAL3 PE=2 SV=1. PREDICTED: jacalin-related lectin 3-like [Fragaria vesca subsp. vesca]. tr|B9GRI6|B9GRI6_POPTR Uncharacterized protein OS=Populus trichocarpa GN=POPTR_0002s03180g PE=4 SV=2
17	FvH4_4g19700.1	Fvb4_v4.0.a1:23262221..23262703	AT1G24020.2 | Symbols: MLP423 | MLP-like protein 423 | chr1:8500653-8501458 REVERSE LENGTH=155. Major allergen Pru av 1 OS=Prunus avium GN=PRUA1 PE=1 SV=1. PREDICTED: major allergen Pru ar 1-like [Fragaria vesca subsp. vesca] &gt;gi|631226530|gb|AHZ10958.1| Fra a 1.07 allergen [Fragaria x ananassa subsp. ananassa]. tr|A0A024B4E4|A0A024B4E4_FRAAN Fra a 1.07 allergen OS=Fragaria x ananassa subsp. a…
18	FvH4_4g19710.1	Fvb4_v4.0.a1:23263354..23263836	AT1G24020.2 | Symbols: MLP423 | MLP-like protein 423 | chr1:8500653-8501458 REVERSE LENGTH=155. Major allergen Pru av 1 OS=Prunus avium GN=PRUA1 PE=1 SV=1. PREDICTED: major allergen Pru av 1-like [Fragaria vesca subsp. vesca] &gt;gi|631226524|gb|AHZ10955.1| Fra a 1.04 allergen [Fragaria x ananassa subsp. ananassa]. tr|A0A024B3D0|A0A024B3D0_FRAAN Fra a 1.04 allergen OS=Fragaria x ananassa subsp. a…
19	FvH4_4g20880.1	Fvb4_v4.0.a1:24014406..24015791	AT1G24430.1 | Symbols: | HXXXD-type acyl-transferase family protein | chr1:8658190-8659497 REVERSE LENGTH=435. PREDICTED: vinorine synthase-like [Fragaria vesca subsp. vesca]. Salutaridinol 7-O-acetyltransferase OS=Papaver somniferum GN=SALAT PE=1 SV=1. tr|W9RC97|W9RC97_9ROSA Vinorine synthase OS=Morus notabilis GN=L484_027601 PE=4 SV=1
20	FvH4_4g19680.1	Fvb4_v4.0.a1:23255028..23256230	AT1G32583.1 | Symbols: | FUNCTIONS IN: molecular_function unknown; INVOLVED IN: biological_process unknown; LOCATED IN: endomembrane system; BEST Arabidopsis thaliana protein match is: tapetum determinant 1 (TAIR:AT4G24972.1); Has 35333 Blast hits to 34131 proteins in 2444 species: Archae - 798; Bacteria - 22429; Metazoa - 974; Fungi - 991; Plants - 531; Viruses - 0; Other Eukaryotes - 9610 (sour…
21	FvH4_4g20430.1	Fvb4_v4.0.a1:23702013..23702939	AT1G47960.1 | Symbols: C/VIF1, ATC/VIF1 | cell wall / vacuolar inhibitor of fructosidase 1 | chr1:17681954-17683516 REVERSE LENGTH=205. Cell wall / vacuolar inhibitor of fructosidase 1 OS=Arabidopsis thaliana GN=C/VIF1 PE=1 SV=1. PREDICTED: cell wall / vacuolar inhibitor of fructosidase 1-like [Fragaria vesca subsp. vesca]. tr|W9SGC6|W9SGC6_9ROSA Pectinesterase inhibitor OS=Morus notabilis GN=L48…
22	FvH4_4g20440.1	Fvb4_v4.0.a1:23710791..23711303	AT1G47960.1 | Symbols: C/VIF1, ATC/VIF1 | cell wall / vacuolar inhibitor of fructosidase 1 | chr1:17681954-17683516 REVERSE LENGTH=205. Cell wall / vacuolar inhibitor of fructosidase 1 OS=Arabidopsis thaliana GN=C/VIF1 PE=1 SV=1. PREDICTED: cell wall / vacuolar inhibitor of fructosidase 1 [Fragaria vesca subsp. vesca]. tr|M5XFR2|M5XFR2_PRUPE Uncharacterized protein OS=Prunus persica GN=PRUPE_ppa0…
23	FvH4_4g20480.1	Fvb4_v4.0.a1:23724513..23725121	AT1G47960.1 | Symbols: C/VIF1, ATC/VIF1 | cell wall / vacuolar inhibitor of fructosidase 1 | chr1:17681954-17683516 REVERSE LENGTH=205. Cell wall / vacuolar inhibitor of fructosidase 1 OS=Arabidopsis thaliana GN=C/VIF1 PE=1 SV=1. PREDICTED: cell wall / vacuolar inhibitor of fructosidase 1-like [Fragaria vesca subsp. vesca]. tr|M5XFR2|M5XFR2_PRUPE Uncharacterized protein OS=Prunus persica GN=PRUPE…
24	FvH4_4g20510.1	Fvb4_v4.0.a1:23730473..23731046	AT1G47960.1 | Symbols: C/VIF1, ATC/VIF1 | cell wall / vacuolar inhibitor of fructosidase 1 | chr1:17681954-17683516 REVERSE LENGTH=205. Cell wall / vacuolar inhibitor of fructosidase 1 OS=Arabidopsis thaliana GN=C/VIF1 PE=1 SV=1. PREDICTED: uncharacterized protein LOC105350666 [Fragaria vesca subsp. vesca]. tr|M5XFR2|M5XFR2_PRUPE Uncharacterized protein OS=Prunus persica GN=PRUPE_ppa012287mg PE=4…
25	FvH4_4g20640.1	Fvb4_v4.0.a1:23777091..23778594	AT1G47980.1 | Symbols: | unknown protein; FUNCTIONS IN: molecular_function unknown; INVOLVED IN: biological_process unknown; LOCATED IN: endomembrane system; EXPRESSED IN: 6 plant structures; EXPRESSED DURING: 4 anthesis, F mature embryo stage, petal differentiation and expansion stage, E expanded cotyledon stage; BEST Arabidopsis thaliana protein match is: unknown protein (TAIR:AT3G62730.1); Has…
26	FvH4_4g20900.1	Fvb4_v4.0.a1:24020424..24022951	AT1G48030.2 | Symbols: mtLPD1 | mitochondrial lipoamide dehydrogenase 1 | chr1:17717432-17719141 REVERSE LENGTH=507. Dihydrolipoyl dehydrogenase 1, mitochondrial OS=Arabidopsis thaliana GN=LPD1 PE=1 SV=2. PREDICTED: dihydrolipoyl dehydrogenase, mitochondrial [Fragaria vesca subsp. vesca]. tr|M5XYW7|M5XYW7_PRUPE Dihydrolipoyl dehydrogenase OS=Prunus persica GN=PRUPE_ppa004441mg PE=3 SV=1
27	FvH4_4g20910.1	Fvb4_v4.0.a1:24023489..24025864	AT1G48040.1 | Symbols: | Protein phosphatase 2C family protein | chr1:17720064-17721698 REVERSE LENGTH=383. PREDICTED: probable protein phosphatase 2C 13 [Fragaria vesca subsp. vesca]. Probable protein phosphatase 2C 13 OS=Arabidopsis thaliana GN=At1g48040 PE=2 SV=2. tr|M5XDK5|M5XDK5_PRUPE Uncharacterized protein OS=Prunus persica GN=PRUPE_ppa006672mg PE=3 SV=1
28	FvH4_4g20980.1	Fvb4_v4.0.a1:24098059..24133713	AT1G48090.1 | Symbols: | calcium-dependent lipid-binding family protein | chr1:17732582-17758194 REVERSE LENGTH=4146. PREDICTED: LOW QUALITY PROTEIN: uncharacterized protein LOC101300341 [Fragaria vesca subsp. vesca]. Putative vacuolar protein sorting-associated protein 13A OS=Dictyostelium discoideum GN=vps13A PE=2 SV=1. tr|A0A1Q3BUK0|A0A1Q3BUK0_CEPFO DUF946 domain-containing protein/DUF1162 dom…
29	FvH4_4g20990.1	Fvb4_v4.0.a1:24160711..24166038	AT1G48100.1 | Symbols: | Pectin lyase-like superfamily protein | chr1:17766921-17769625 FORWARD LENGTH=475. Polygalacturonase At1g48100 OS=Arabidopsis thaliana GN=At1g48100 PE=2 SV=1. PREDICTED: polygalacturonase At1g48100 [Fragaria vesca subsp. vesca] &gt;gi|764573727|ref|XP_011462896.1| PREDICTED: polygalacturonase At1g48100 [Fragaria vesca subsp. vesca] &gt;gi|764573736|ref|XP_011462897.1| PRE…
30	FvH4_4g21030.1	Fvb4_v4.0.a1:24180767..24185013	AT1G48110.2 | Symbols: ECT7 | evolutionarily conserved C-terminal region 7 | chr1:17770339-17772806 REVERSE LENGTH=639. PREDICTED: uncharacterized protein LOC101293579 [Fragaria vesca subsp. vesca] &gt;gi|764573707|ref|XP_011462892.1| PREDICTED: uncharacterized protein LOC101293579 [Fragaria vesca subsp. vesca]. tr|M5XJK9|M5XJK9_PRUPE Uncharacterized protein (Fragment) OS=Prunus persica GN=PRUPE_…
31	FvH4_4g21210.1	Fvb4_v4.0.a1:24316359..24318563	AT1G48160.1 | Symbols: | signal recognition particle 19 kDa protein, putative / SRP19, putative | chr1:17786779-17788286 REVERSE LENGTH=145. PREDICTED: signal recognition particle 19 kDa protein [Fragaria vesca subsp. vesca]. Signal recognition particle 19 kDa protein OS=Oryza sativa subsp. japonica GN=SRP19 PE=1 SV=1. tr|M5W012|M5W012_PRUPE Uncharacterized protein OS=Prunus persica GN=PRUPE_ppa0…
32	FvH4_4g21260.1	Fvb4_v4.0.a1:24337651..24339297	AT1G48170.1 | Symbols: | unknown protein; Has 78 Blast hits to 78 proteins in 34 species: Archae - 0; Bacteria - 0; Metazoa - 30; Fungi - 0; Plants - 48; Viruses - 0; Other Eukaryotes - 0 (source: NCBI BLink). | chr1:17788810-17789635 FORWARD LENGTH=153. PREDICTED: proteasome assembly chaperone 4 [Fragaria vesca subsp. vesca]. tr|M5XG68|M5XG68_PRUPE Uncharacterized protein OS=Prunus persica GN=PR…
33	FvH4_4g20090.1	Fvb4_v4.0.a1:23505083..23507810	AT1G48630.1 | Symbols: RACK1B_AT | receptor for activated C kinase 1B | chr1:17981977-17983268 REVERSE LENGTH=326. gbf1 protein, partial [Fagus sylvatica]. Guanine nucleotide-binding protein subunit beta-like protein OS=Medicago sativa GN=GB1 PE=2 SV=1. tr|Q9FSU2|Q9FSU2_FAGSY Gbf1 protein (Fragment) OS=Fagus sylvatica GN=gbf1 PE=2 SV=1
34	FvH4_4g19910.1	Fvb4_v4.0.a1:23396615..23397691	AT1G53025.1 | Symbols: | Ubiquitin-conjugating enzyme family protein | chr1:19757072-19759474 REVERSE LENGTH=543. PREDICTED: putative ubiquitin-conjugating enzyme E2 38 [Fragaria vesca subsp. vesca]. Putative ubiquitin-conjugating enzyme E2 38 OS=Arabidopsis thaliana GN=UBC38 PE=3 SV=2. tr|M5XPQ7|M5XPQ7_PRUPE Uncharacterized protein OS=Prunus persica GN=PRUPE_ppa020037mg PE=3 SV=1
35	FvH4_4g19810.1	Fvb4_v4.0.a1:23342795..23343235	AT1G54870.1 | Symbols: | NAD(P)-binding Rossmann-fold superfamily protein | chr1:20459011-20460417 FORWARD LENGTH=335. Glucose and ribitol dehydrogenase OS=Daucus carota GN=CAISE5 PE=2 SV=1. PREDICTED: glucose and ribitol dehydrogenase [Fragaria vesca subsp. vesca]. tr|M5WC58|M5WC58_PRUPE Uncharacterized protein OS=Prunus persica GN=PRUPE_ppa009407mg PE=4 SV=1
37	FvH4_4g21060.1	Fvb4_v4.0.a1:24204774..24205361	AT1G55520.2 | Symbols: TBP2, ATTBP2 | TATA binding protein 2 | chr1:20726150-20727483 REVERSE LENGTH=200. PREDICTED: TATA-box-binding protein 2-like [Fragaria vesca subsp. vesca]. TATA-box-binding protein 2 OS=Triticum aestivum GN=TBP2 PE=2 SV=1. tr|M5W3G5|M5W3G5_PRUPE Uncharacterized protein OS=Prunus persica GN=PRUPE_ppa011675mg PE=3 SV=1
38	FvH4_4g20790.1	Fvb4_v4.0.a1:23920030..23921774	AT1G56600.1 | Symbols: AtGolS2, GolS2 | galactinol synthase 2 | chr1:21207620-21209291 FORWARD LENGTH=335. Galactinol synthase 2 OS=Arabidopsis thaliana GN=GOLS2 PE=1 SV=1. PREDICTED: galactinol synthase 2-like [Fragaria vesca subsp. vesca]. tr|M5XX81|M5XX81_PRUPE Hexosyltransferase OS=Prunus persica GN=PRUPE_ppa008521mg PE=3 SV=1
39	FvH4_4g21440.1	Fvb4_v4.0.a1:24509137..24516876	AT1G56720.3 | Symbols: | Protein kinase superfamily protein | chr1:21263630-21265559 REVERSE LENGTH=492. PREDICTED: probable receptor-like protein kinase At5g18500 [Fragaria vesca subsp. vesca]. Probable receptor-like protein kinase At5g18500 OS=Arabidopsis thaliana GN=At5g18500 PE=2 SV=1. tr|M5XGB5|M5XGB5_PRUPE Uncharacterized protein OS=Prunus persica GN=PRUPE_ppa004549mg PE=4 SV=1
40	FvH4_4g21450.1	Fvb4_v4.0.a1:24512590..24516995	AT1G56720.3 | Symbols: | Protein kinase superfamily protein | chr1:21263630-21265559 REVERSE LENGTH=492. PREDICTED: probable receptor-like protein kinase At5g18500 [Fragaria vesca subsp. vesca]. Probable receptor-like protein kinase At5g18500 OS=Arabidopsis thaliana GN=At5g18500 PE=2 SV=1. tr|M5XGB5|M5XGB5_PRUPE Uncharacterized protein OS=Prunus persica GN=PRUPE_ppa004549mg PE=4 SV=1
41	FvH4_4g19620.1	Fvb4_v4.0.a1:23213743..23214954	AT1G58120.1 | Symbols: | BEST Arabidopsis thaliana protein match is: methyltransferases (TAIR:AT5G01710.1); Has 93 Blast hits to 93 proteins in 15 species: Archae - 0; Bacteria - 0; Metazoa - 1; Fungi - 0; Plants - 92; Viruses - 0; Other Eukaryotes - 0 (source: NCBI BLink). | chr1:21520962-21522224 FORWARD LENGTH=420. PREDICTED: uncharacterized protein LOC105350910 [Fragaria vesca subsp. vesca]. …
42	FvH4_4g20410.1	Fvb4_v4.0.a1:23689935..23690702	AT1G66150.1 | Symbols: TMK1 | transmembrane kinase 1 | chr1:24631503-24634415 FORWARD LENGTH=942. PREDICTED: probable receptor protein kinase TMK1 [Fragaria vesca subsp. vesca]. Receptor protein kinase TMK1 OS=Arabidopsis thaliana GN=TMK1 PE=1 SV=1. tr|A0A1U7Y5G8|A0A1U7Y5G8_NICSY probable receptor protein kinase TMK1 isoform X1 OS=Nicotiana sylvestris GN=LOC104241249 PE=3 SV=1
43	FvH4_4g21350.1	Fvb4_v4.0.a1:24383590..24384819	AT1G66870.1 | Symbols: | Carbohydrate-binding X8 domain superfamily protein | chr1:24945542-24945877 REVERSE LENGTH=111. Glucan endo-1,3-beta-D-glucosidase OS=Olea europaea GN=OLE9 PE=1 SV=1. PREDICTED: glucan endo-1,3-beta-D-glucosidase-like [Fragaria vesca subsp. vesca]. tr|A0A061DRG7|A0A061DRG7_THECC O-Glycosyl hydrolases family 17 protein OS=Theobroma cacao GN=TCM_004914 PE=4 SV=1
44	FvH4_4g19770.1	Fvb4_v4.0.a1:23315425..23316323	AT1G67890.1 | Symbols: | PAS domain-containing protein tyrosine kinase family protein | chr1:25457345-25462436 FORWARD LENGTH=765. PREDICTED: RGS domain-containing serine/threonine-protein kinase A-like [Fragaria vesca subsp. vesca]. Serine/threonine-protein kinase EDR1 OS=Arabidopsis thaliana GN=EDR1 PE=1 SV=1. tr|A0A1S3USW0|A0A1S3USW0_VIGRR serine/threonine-protein kinase STY8 isoform X1 OS=Vig…
45	FvH4_4g19780.1	Fvb4_v4.0.a1:23318007..23318645	AT1G67890.1 | Symbols: | PAS domain-containing protein tyrosine kinase family protein | chr1:25457345-25462436 FORWARD LENGTH=765. PREDICTED: uncharacterized protein LOC101305737 [Fragaria vesca subsp. vesca]. tr|A0A151SSS5|A0A151SSS5_CAJCA Serine/threonine-protein kinase CTR1 OS=Cajanus cajan GN=KK1_004162 PE=4 SV=1
46	FvH4_4g19940.1	Fvb4_v4.0.a1:23410449..23410922	AT1G71910.1 | Symbols: | unknown protein; Has 28 Blast hits to 28 proteins in 10 species: Archae - 0; Bacteria - 0; Metazoa - 0; Fungi - 0; Plants - 28; Viruses - 0; Other Eukaryotes - 0 (source: NCBI BLink). | chr1:27065223-27065744 FORWARD LENGTH=173. PREDICTED: uncharacterized protein LOC101303684 [Fragaria vesca subsp. vesca]. tr|A0A061FJY8|A0A061FJY8_THECC Uncharacterized protein OS=Theobrom…
47	FvH4_4g20560.1	Fvb4_v4.0.a1:23736244..23741054	AT1G78930.1 | Symbols: | Mitochondrial transcription termination factor family protein | chr1:29678285-29680648 REVERSE LENGTH=591. PREDICTED: uncharacterized protein LOC101301899 isoform X1 [Fragaria vesca subsp. vesca]. Transcription termination factor MTERF2, chloroplastic OS=Arabidopsis thaliana GN=MTERF2 PE=3 SV=1. tr|M5WV39|M5WV39_PRUPE Uncharacterized protein (Fragment) OS=Prunus persica G…
48	FvH4_4g20570.1	Fvb4_v4.0.a1:23745238..23749736	AT1G78930.1 | Symbols: | Mitochondrial transcription termination factor family protein | chr1:29678285-29680648 REVERSE LENGTH=591. PREDICTED: uncharacterized protein LOC101301899 isoform X2 [Fragaria vesca subsp. vesca]. Transcription termination factor MTERF6, chloroplastic/mitochondrial OS=Arabidopsis thaliana GN=MTERF6 PE=2 SV=1. tr|M5WV39|M5WV39_PRUPE Uncharacterized protein (Fragment) OS=Pr…
49	FvH4_4g20140.1	Fvb4_v4.0.a1:23517200..23518433	AT2G01820.1 | Symbols: | Leucine-rich repeat protein kinase family protein | chr2:357664-360681 REVERSE LENGTH=943. PREDICTED: probable receptor protein kinase TMK1 [Populus euphratica]. Receptor-like kinase TMK3 OS=Arabidopsis thaliana GN=TMK3 PE=2 SV=1. tr|M0S223|M0S223_MUSAM Uncharacterized protein OS=Musa acuminata subsp. malaccensis PE=3 SV=1
50	FvH4_4g20130.1	Fvb4_v4.0.a1:23515669..23516540	AT2G01820.1 | Symbols: | Leucine-rich repeat protein kinase family protein | chr2:357664-360681 REVERSE LENGTH=943. PREDICTED: receptor protein kinase TMK1-like [Daucus carota subsp. sativus] &gt;gi|1021045099|gb|KZN02880.1| hypothetical protein DCAR_011636 [Daucus carota subsp. sativus]. Receptor-like kinase TMK3 OS=Arabidopsis thaliana GN=TMK3 PE=2 SV=1. tr|A0A166BU85|A0A166BU85_DAUCA Uncharact…
51	FvH4_4g20150.1	Fvb4_v4.0.a1:23518732..23520397	AT2G01820.1 | Symbols: | Leucine-rich repeat protein kinase family protein | chr2:357664-360681 REVERSE LENGTH=943. PREDICTED: receptor protein kinase TMK1-like [Musa acuminata subsp. malaccensis]. Receptor-like kinase TMK3 OS=Arabidopsis thaliana GN=TMK3 PE=2 SV=1. tr|A0A199W224|A0A199W224_ANACO Receptor protein kinase TMK1 (Fragment) OS=Ananas comosus GN=ACMD2_18216 PE=3 SV=1
52	FvH4_4g20120.1	Fvb4_v4.0.a1:23513921..23514795	AT2G01820.1 | Symbols: | Leucine-rich repeat protein kinase family protein | chr2:357664-360681 REVERSE LENGTH=943. PREDICTED: receptor-like kinase TMK3 [Brassica oleracea var. oleracea]. Receptor-like kinase TMK3 OS=Arabidopsis thaliana GN=TMK3 PE=2 SV=1. tr|A0A0D3DA81|A0A0D3DA81_BRAOL Uncharacterized protein (Fragment) OS=Brassica oleracea var. oleracea PE=3 SV=1
53	FvH4_4g20160.1	Fvb4_v4.0.a1:23520414..23524760	AT2G01820.1 | Symbols: | Leucine-rich repeat protein kinase family protein | chr2:357664-360681 REVERSE LENGTH=943. putative Receptor protein kinase [Zostera marina]. Receptor-like kinase TMK3 OS=Arabidopsis thaliana GN=TMK3 PE=2 SV=1. tr|A0A0K9PKZ7|A0A0K9PKZ7_ZOSMR Putative Receptor protein kinase OS=Zostera marina GN=ZOSMA_20G00990 PE=3 SV=1
54	FvH4_4g20110.1	Fvb4_v4.0.a1:23511639..23513045	AT2G01820.1 | Symbols: | Leucine-rich repeat protein kinase family protein | chr2:357664-360681 REVERSE LENGTH=943. putative receptor protein kinase TMK1 [Cajanus cajan]. Receptor-like kinase TMK3 OS=Arabidopsis thaliana GN=TMK3 PE=2 SV=1. tr|A0A151U9R8|A0A151U9R8_CAJCA Putative receptor protein kinase TMK1 OS=Cajanus cajan GN=KK1_020227 PE=3 SV=1
56	FvH4_4g19750.1	Fvb4_v4.0.a1:23293569..23307449	phytochrome B; PREDICTED: phytochrome B-like [Fragaria vesca subsp. vesca]. tr|J7MDP2|J7MDP2_FRAAN Phytochrome OS=Fragaria ananassa GN=phyB PE=2 SV=1
57	FvH4_4g20940.1	Fvb4_v4.0.a1:24080830..24081405	AT2G19830.1 | Symbols: SNF7.2, VPS32 | SNF7 family protein | chr2:8558101-8559389 REVERSE LENGTH=213. PREDICTED: vacuolar protein sorting-associated protein 32 homolog 2-like [Fragaria vesca subsp. vesca]. tr|A0A176WPL4|A0A176WPL4_MARPO Uncharacterized protein OS=Marchantia polymorpha subsp. ruderalis GN=AXG93_763s1000 PE=3 SV=1. Vacuolar protein sorting-associated protein 32 homolog 1 OS=Arabido…
58	FvH4_4g19610.1	Fvb4_v4.0.a1:23206867..23210721	AT2G23060.2 | Symbols: | Acyl-CoA N-acyltransferases (NAT) superfamily protein | chr2:9812839-9814199 REVERSE LENGTH=358. PREDICTED: probable N-acetyltransferase HLS1 isoform X1 [Fragaria vesca subsp. vesca]. Probable N-acetyltransferase HLS1-like OS=Arabidopsis thaliana GN=At2g23060 PE=2 SV=1. tr|M5XIX5|M5XIX5_PRUPE Uncharacterized protein OS=Prunus persica GN=PRUPE_ppa019487mg PE=4 SV=1
59	FvH4_4g19860.1	Fvb4_v4.0.a1:23357244..23372346	AT2G23540.1 | Symbols: | GDSL-like Lipase/Acylhydrolase superfamily protein | chr2:10024366-10026058 FORWARD LENGTH=387. GDSL esterase/lipase At4g16230 OS=Arabidopsis thaliana GN=At4g16230 PE=3 SV=2. Lipase, GDSL [Corchorus capsularis]. tr|A0A1R3HJC9|A0A1R3HJC9_9ROSI Peptidylprolyl isomerase OS=Corchorus capsularis GN=CCACVL1_18925 PE=3 SV=1
60	FvH4_4g20580.1	Fvb4_v4.0.a1:23757716..23761080	AT2G25940.1 | Symbols: ALPHA-VPE, ALPHAVPE | alpha-vacuolar processing enzyme | chr2:11063496-11066020 REVERSE LENGTH=478. PREDICTED: vacuolar-processing enzyme-like [Fragaria vesca subsp. vesca]. tr|M5X749|M5X749_PRUPE Uncharacterized protein OS=Prunus persica GN=PRUPE_ppa015210mg PE=4 SV=1. Vacuolar-processing enzyme alpha-isozyme OS=Arabidopsis thaliana GN=At2g25940 PE=2 SV=2
61	FvH4_4g20360.1	Fvb4_v4.0.a1:23662593..23663413	AT2G34080.1 | Symbols: | Cysteine proteinases superfamily protein | chr2:14393431-14394777 REVERSE LENGTH=345. PREDICTED: zingipain-2-like isoform X2 [Malus domestica]. tr|A0A1J6K885|A0A1J6K885_NICAT Senescence-specific cysteine protease sag39 OS=Nicotiana attenuata GN=A4A49_38271 PE=3 SV=1. Vignain OS=Phaseolus vulgaris PE=2 SV=2
62	FvH4_4g20380.1	Fvb4_v4.0.a1:23670104..23675192	AT2G34090.1 | Symbols: MEE18 | maternal effect embryo arrest 18 | chr2:14396283-14399170 REVERSE LENGTH=445. PREDICTED: LOW QUALITY PROTEIN: uncharacterized protein YNL011C-like [Fragaria vesca subsp. vesca]. tr|A0A1R3I110|A0A1R3I110_9ROSI LPPG:FO 2-phospho-L-lactate transferase CofD/UPF0052 OS=Corchorus capsularis GN=CCACVL1_15799 PE=4 SV=1. Uncharacterized protein YNL011C OS=Saccharomyces cerev…
63	FvH4_4g21420.1	Fvb4_v4.0.a1:24469601..24475751	AT2G47070.1 | Symbols: SPL1 | squamosa promoter binding protein-like 1 | chr2:19337144-19340552 FORWARD LENGTH=881. PREDICTED: squamosa promoter-binding-like protein 12 [Fragaria vesca subsp. vesca]. Squamosa promoter-binding-like protein 1 OS=Arabidopsis thaliana GN=SPL1 PE=1 SV=2. tr|M5XKZ8|M5XKZ8_PRUPE Uncharacterized protein OS=Prunus persica GN=PRUPE_ppa000690mg PE=4 SV=1
64	FvH4_4g19690.1	Fvb4_v4.0.a1:23256652..23259234	AT3G04690.1 | Symbols: ANX1 | Malectin/receptor-like protein kinase family protein | chr3:1273386-1275938 REVERSE LENGTH=850. PREDICTED: receptor-like protein kinase ANXUR1 [Fragaria vesca subsp. vesca]. Receptor-like protein kinase ANXUR1 OS=Arabidopsis thaliana GN=ANX1 PE=2 SV=1. tr|M5Y8K8|M5Y8K8_PRUPE Uncharacterized protein OS=Prunus persica GN=PRUPE_ppa026453mg PE=4 SV=1
65	FvH4_4g19720.1	Fvb4_v4.0.a1:23265878..23267284	AT3G04690.1 | Symbols: ANX1 | Malectin/receptor-like protein kinase family protein | chr3:1273386-1275938 REVERSE LENGTH=850. PREDICTED: receptor-like protein kinase ANXUR1 [Fragaria vesca subsp. vesca]. Receptor-like protein kinase ANXUR1 OS=Arabidopsis thaliana GN=ANX1 PE=2 SV=1. tr|A0A1R3GK67|A0A1R3GK67_9ROSI Uncharacterized protein OS=Corchorus olitorius GN=COLO4_34616 PE=4 SV=1
66	FvH4_4g21320.1	Fvb4_v4.0.a1:24371302..24373425	AT3G06420.1 | Symbols: ATG8H | Ubiquitin-like superfamily protein | chr3:1955219-1956274 REVERSE LENGTH=119. Autophagy-related protein 8h OS=Arabidopsis thaliana GN=ATG8H PE=1 SV=1. PREDICTED: autophagy-related protein 8i [Fragaria vesca subsp. vesca]. tr|A0A068EQK2|A0A068EQK2_MALDO Autophagy-related protein OS=Malus domestica GN=ATG8i PE=2 SV=1
67	FvH4_4g21400.1	Fvb4_v4.0.a1:24457080..24459533	Tetratricopeptide repeat (TPR)-like superfamily protein; PREDICTED: pentatricopeptide repeat-containing protein At3g06430, chloroplastic [Fragaria vesca subsp. vesca].
68	FvH4_4g20920.1	Fvb4_v4.0.a1:24028109..24032689	AT3G06440.1 | Symbols: | Galactosyltransferase family protein | chr3:1972913-1975272 REVERSE LENGTH=619. Hydroxyproline O-galactosyltransferase GALT3 OS=Arabidopsis thaliana GN=GALT3 PE=2 SV=1. PREDICTED: probable beta-1,3-galactosyltransferase 16 [Fragaria vesca subsp. vesca] &gt;gi|764564321|ref|XP_004296216.2| PREDICTED: probable beta-1,3-galactosyltransferase 16 [Fragaria vesca subsp. vesca].…
69	FvH4_4g21040.1	Fvb4_v4.0.a1:24193613..24199415	AT3G06480.1 | Symbols: | DEAD box RNA helicase family protein | chr3:1985697-1989666 REVERSE LENGTH=1088. DEAD-box ATP-dependent RNA helicase 40 OS=Arabidopsis thaliana GN=RH40 PE=2 SV=1. PREDICTED: DEAD-box ATP-dependent RNA helicase 40 [Fragaria vesca subsp. vesca]. tr|M5XQA2|M5XQA2_PRUPE Uncharacterized protein OS=Prunus persica GN=PRUPE_ppa000495mg PE=4 SV=1
70	FvH4_4g20750.1	Fvb4_v4.0.a1:23874299..23876546	AT3G06490.1 | Symbols: MYB108, AtMYB108, BOS1 | myb domain protein 108 | chr3:2004298-2006358 FORWARD LENGTH=323. PREDICTED: transcription factor MYB108 [Fragaria vesca subsp. vesca]. Transcription factor MYB108 OS=Arabidopsis thaliana GN=MYB108 PE=1 SV=1. tr|F2QKW0|F2QKW0_ROSRU Putative MYB transcription factor OS=Rosa rugosa GN=myb7 PE=2 SV=1
71	FvH4_4g20710.1	Fvb4_v4.0.a1:23826850..23831426	AT3G06510.1 | Symbols: SFR2, ATSFR2 | Glycosyl hydrolase superfamily protein | chr3:2016450-2019533 FORWARD LENGTH=622. Beta-glucosidase-like SFR2, chloroplastic OS=Oryza sativa subsp. japonica GN=SFR2 PE=2 SV=1. PREDICTED: beta-glucosidase-like SFR2, chloroplastic [Fragaria vesca subsp. vesca]. tr|M5Y1N8|M5Y1N8_PRUPE Uncharacterized protein OS=Prunus persica GN=PRUPE_ppa002585mg PE=3 SV=1
72	FvH4_4g20470.1	Fvb4_v4.0.a1:23718674..23723461	AT3G06550.3 | Symbols: | O-acetyltransferase family protein | chr3:2039317-2042664 REVERSE LENGTH=544. PREDICTED: LOW QUALITY PROTEIN: CAS1 domain-containing protein 1 [Fragaria vesca subsp. vesca]. Protein REDUCED WALL ACETYLATION 2 OS=Arabidopsis thaliana GN=RWA2 PE=1 SV=1. tr|A0A1R3GKA4|A0A1R3GKA4_9ROSI Uncharacterized protein OS=Corchorus olitorius GN=COLO4_34572 PE=4 SV=1
73	FvH4_4g20200.1	Fvb4_v4.0.a1:23536128..23540991	AT3G06580.1 | Symbols: GAL1, GALK | Mevalonate/galactokinase family protein | chr3:2049141-2051867 REVERSE LENGTH=496. Galactokinase OS=Arabidopsis thaliana GN=GAL1 PE=1 SV=2. PREDICTED: galactokinase [Fragaria vesca subsp. vesca]. tr|M5XSH7|M5XSH7_PRUPE D-galactokinase OS=Prunus persica GN=AGK PE=2 SV=1
74	FvH4_4g20270.1	Fvb4_v4.0.a1:23598381..23599067	AT3G06590.2 | Symbols: | basic helix-loop-helix (bHLH) DNA-binding superfamily protein | chr3:2054647-2055312 REVERSE LENGTH=221. PREDICTED: transcription factor bHLH148-like [Fragaria vesca subsp. vesca]. Transcription factor bHLH148 OS=Arabidopsis thaliana GN=BHLH148 PE=1 SV=1. tr|M5XPY5|M5XPY5_PRUPE Uncharacterized protein (Fragment) OS=Prunus persica GN=PRUPE_ppa025233mg PE=4 SV=1
75	FvH4_4g19820.1	Fvb4_v4.0.a1:23343665..23344583	AT3G06610.1 | Symbols: | DNA-binding enhancer protein-related | chr3:2060837-2061845 FORWARD LENGTH=115. Huntingtin-interacting protein K OS=Mus musculus GN=Hypk PE=1 SV=2. PREDICTED: huntingtin-interacting protein K [Fragaria vesca subsp. vesca]. tr|B9HIN3|B9HIN3_POPTR Uncharacterized protein OS=Populus trichocarpa GN=POPTR_0008s10450g PE=4 SV=1
76	FvH4_4g19790.1	Fvb4_v4.0.a1:23329196..23330411	AT3G06620.1 | Symbols: | PAS domain-containing protein tyrosine kinase family protein | chr3:2062833-2067138 REVERSE LENGTH=773. PREDICTED: uncharacterized protein LOC101305737 [Fragaria vesca subsp. vesca]. tr|A0A061EQW1|A0A061EQW1_THECC PAS domain-containing protein tyrosine kinase family protein OS=Theobroma cacao GN=TCM_021374 PE=4 SV=1
78	FvH4_4g19570.1	Fvb4_v4.0.a1:23188369..23191594	AT3G06660.1 | Symbols: | PAPA-1-like family protein / zinc finger (HIT type) family protein | chr3:2103060-2104776 FORWARD LENGTH=427. PREDICTED: uncharacterized protein LOC101310011 [Fragaria vesca subsp. vesca] &gt;gi|764564749|ref|XP_011461753.1| PREDICTED: uncharacterized protein LOC101310011 [Fragaria vesca subsp. vesca]. tr|M5XI52|M5XI52_PRUPE Uncharacterized protein OS=Prunus persica GN=PR…
80	FvH4_4g19890.1	Fvb4_v4.0.a1:23384593..23385552	AT3G15355.1 | Symbols: UBC25, PFU1 | ubiquitin-conjugating enzyme 25 | chr3:5183858-5186669 FORWARD LENGTH=609. PREDICTED: putative ubiquitin-conjugating enzyme E2 38 [Fragaria vesca subsp. vesca]. Putative ubiquitin-conjugating enzyme E2 38 OS=Arabidopsis thaliana GN=UBC38 PE=3 SV=2. tr|A0A067FX17|A0A067FX17_CITSI Uncharacterized protein OS=Citrus sinensis GN=CISIN_1g018254mg PE=3 SV=1
81	FvH4_4g19900.1	Fvb4_v4.0.a1:23386606..23387462	AT3G15355.1 | Symbols: UBC25, PFU1 | ubiquitin-conjugating enzyme 25 | chr3:5183858-5186669 FORWARD LENGTH=609. PREDICTED: putative ubiquitin-conjugating enzyme E2 38 [Fragaria vesca subsp. vesca]. Putative ubiquitin-conjugating enzyme E2 38 OS=Arabidopsis thaliana GN=UBC38 PE=3 SV=2. tr|M5XPQ7|M5XPQ7_PRUPE Uncharacterized protein OS=Prunus persica GN=PRUPE_ppa020037mg PE=3 SV=1
82	FvH4_4g19480.1	Fvb4_v4.0.a1:23126421..23128792	AT3G16980.1 | Symbols: NRPB9A, NRPD9A, NRPE9A | RNA polymerases M/15 Kd subunit | chr3:5794526-5795699 FORWARD LENGTH=114. DNA-directed RNA polymerases II, IV and V subunit 9A OS=Arabidopsis thaliana GN=NRPB9A PE=1 SV=1. PREDICTED: DNA-directed RNA polymerases II, IV and V subunit 9A [Fragaria vesca subsp. vesca]. tr|A5AGZ7|A5AGZ7_VITVI DNA-directed RNA polymerase subunit OS=Vitis vinifera GN=VIT…
83	FvH4_4g19550.1	Fvb4_v4.0.a1:23182676..23184738	AT3G16990.1 | Symbols: | Haem oxygenase-like, multi-helical | chr3:5795937-5796783 REVERSE LENGTH=221. PREDICTED: seed maturation protein PM36 [Fragaria vesca subsp. vesca]. Probable bifunctional TENA-E protein OS=Glycine max GN=TENA_E PE=2 SV=1. tr|A0A1R3G617|A0A1R3G617_9ROSI Thiaminase-2/PQQ biosynthesis protein C OS=Corchorus capsularis GN=CCACVL1_28568 PE=4 SV=1
87	FvH4_4g19560.1	Fvb4_v4.0.a1:23185918..23188395	AT3G17000.1 | Symbols: UBC32 | ubiquitin-conjugating enzyme 32 | chr3:5797296-5799467 FORWARD LENGTH=309. PREDICTED: ubiquitin-conjugating enzyme E2 32 [Fragaria vesca subsp. vesca]. tr|M5XYN2|M5XYN2_PRUPE Uncharacterized protein OS=Prunus persica GN=PRUPE_ppa009066mg PE=3 SV=1. Ubiquitin-conjugating enzyme E2 32 OS=Arabidopsis thaliana GN=UBC32 PE=2 SV=1
88	FvH4_4g19580.1	Fvb4_v4.0.a1:23196110..23197724	AT3G17020.1 | Symbols: | Adenine nucleotide alpha hydrolases-like superfamily protein | chr3:5802728-5804063 REVERSE LENGTH=163. PREDICTED: universal stress protein A-like protein [Fragaria vesca subsp. vesca]. tr|M5XT94|M5XT94_PRUPE Uncharacterized protein OS=Prunus persica GN=PRUPE_ppa012490mg PE=4 SV=1. Universal stress protein PHOS32 OS=Arabidopsis thaliana GN=PHOS32 PE=1 SV=1
89	FvH4_4g19640.1	Fvb4_v4.0.a1:23222960..23227126	AT3G17030.1 | Symbols: | Nucleic acid-binding proteins superfamily | chr3:5804509-5808462 REVERSE LENGTH=668. PREDICTED: uncharacterized protein LOC101314554 isoform X2 [Fragaria vesca subsp. vesca]. tr|M5XSC0|M5XSC0_PRUPE Uncharacterized protein OS=Prunus persica GN=PRUPE_ppa024960mg PE=4 SV=1
91	FvH4_4g19660.1	Fvb4_v4.0.a1:23235474..23239349	AT3G17040.1 | Symbols: HCF107 | high chlorophyll fluorescent 107 | chr3:5809378-5812605 REVERSE LENGTH=652. PREDICTED: psbB mRNA maturation factor Mbb1, chloroplastic [Fragaria vesca subsp. vesca]. Protein high chlorophyll fluorescent 107 OS=Arabidopsis thaliana GN=HCF107 PE=1 SV=1. tr|M5XDL2|M5XDL2_PRUPE Uncharacterized protein OS=Prunus persica GN=PRUPE_ppa003981mg PE=4 SV=1
92	FvH4_4g19840.1	Fvb4_v4.0.a1:23347084..23349140	AT3G17060.1 | Symbols: | Pectin lyase-like superfamily protein | chr3:5816953-5818458 REVERSE LENGTH=344. PREDICTED: probable pectinesterase 67 [Fragaria vesca subsp. vesca]. Probable pectinesterase 67 OS=Arabidopsis thaliana GN=PME67 PE=2 SV=1. tr|M5XR90|M5XR90_PRUPE Pectinesterase OS=Prunus persica GN=PRUPE_ppa017141mg PE=4 SV=1
94	FvH4_4g19850.1	Fvb4_v4.0.a1:23352343..23353640	AT3G17070.1 | Symbols: | Peroxidase family protein | chr3:5821048-5823165 FORWARD LENGTH=339. Peroxidase 29 OS=Arabidopsis thaliana GN=PER29 PE=2 SV=2. PREDICTED: peroxidase 29 [Fragaria vesca subsp. vesca]. tr|M5XQS7|M5XQS7_PRUPE Peroxidase OS=Prunus persica GN=PRUPE_ppa008634mg PE=3 SV=1
95	FvH4_4g19920.1	Fvb4_v4.0.a1:23400408..23404159	AT3G17090.1 | Symbols: | Protein phosphatase 2C family protein | chr3:5826984-5829327 FORWARD LENGTH=384. PREDICTED: probable protein phosphatase 2C 42 isoform X1 [Fragaria vesca subsp. vesca]. Probable protein phosphatase 2C 42 OS=Arabidopsis thaliana GN=At3g17090 PE=2 SV=1. tr|A0A0B0MY73|A0A0B0MY73_GOSAR Uncharacterized protein OS=Gossypium arboreum GN=F383_01352 PE=3 SV=1
96	FvH4_4g20180.1	Fvb4_v4.0.a1:23528118..23528772	AT3G17130.1 | Symbols: | Plant invertase/pectin methylesterase inhibitor superfamily protein | chr3:5844495-5845046 REVERSE LENGTH=183. Cell wall / vacuolar inhibitor of fructosidase 1 OS=Arabidopsis thaliana GN=C/VIF1 PE=1 SV=1. PREDICTED: cell wall / vacuolar inhibitor of fructosidase 1 [Fragaria vesca subsp. vesca]. tr|M5XZD1|M5XZD1_PRUPE Uncharacterized protein OS=Prunus persica GN=PRUPE_ppa0…
97	FvH4_4g20760.1	Fvb4_v4.0.a1:23893758..23904907	AT3G17205.3 | Symbols: UPL6 | ubiquitin protein ligase 6 | chr3:5873528-5881132 FORWARD LENGTH=1029. E3 ubiquitin-protein ligase UPL6 OS=Arabidopsis thaliana GN=UPL6 PE=2 SV=1. PREDICTED: E3 ubiquitin-protein ligase UPL6 [Fragaria vesca subsp. vesca]. tr|M5XKI5|M5XKI5_PRUPE Uncharacterized protein OS=Prunus persica GN=PRUPE_ppa000674mg PE=4 SV=1
98	FvH4_4g20800.1	Fvb4_v4.0.a1:23924581..23926049	AT3G17210.1 | Symbols: ATHS1, HS1 | heat stable protein 1 | chr3:5882318-5882896 FORWARD LENGTH=109. PREDICTED: probable protein Pop3 [Fragaria vesca subsp. vesca]. Stress-response A/B barrel domain-containing protein HS1 OS=Arabidopsis thaliana GN=HS1 PE=1 SV=1. tr|V4RXS1|V4RXS1_9ROSI Uncharacterized protein OS=Citrus clementina GN=CICLE_v10006242mg PE=4 SV=1
100	FvH4_4g20520.1	Fvb4_v4.0.a1:23731823..23732341	AT3G17220.1 | Symbols: ATPMEI2, PMEI2 | pectin methylesterase inhibitor 2 | chr3:5883328-5883849 REVERSE LENGTH=173. Pectinesterase inhibitor 2 OS=Arabidopsis thaliana GN=PMEI2 PE=1 SV=1. PREDICTED: uncharacterized protein LOC101304662 [Fragaria vesca subsp. vesca]. tr|A0A1Q3BUK9|A0A1Q3BUK9_CEPFO PMEI domain-containing protein OS=Cephalotus follicularis GN=CFOL_v3_15150 PE=4 SV=1
101	FvH4_4g21000.1	Fvb4_v4.0.a1:24166748..24168364	AT3G17300.1 | Symbols: | unknown protein; Has 48 Blast hits to 48 proteins in 21 species: Archae - 0; Bacteria - 0; Metazoa - 0; Fungi - 0; Plants - 40; Viruses - 0; Other Eukaryotes - 8 (source: NCBI BLink). | chr3:5907616-5908695 FORWARD LENGTH=91. PREDICTED: uncharacterized protein LOC101294165 [Fragaria vesca subsp. vesca]. tr|A0A061EP84|A0A061EP84_THECC Uncharacterized protein isoform 1 OS=T…
102	FvH4_4g21110.1	Fvb4_v4.0.a1:24246269..24253505	AT3G17340.1 | Symbols: | ARM repeat superfamily protein | chr3:5920613-5926846 REVERSE LENGTH=1090. PREDICTED: importin beta-like SAD2 homolog [Fragaria vesca subsp. vesca]. tr|M5XL15|M5XL15_PRUPE Uncharacterized protein OS=Prunus persica GN=PRUPE_ppa000555mg PE=4 SV=1
104	FvH4_4g20840.1	Fvb4_v4.0.a1:23939162..23943687	AT3G17340.2 | Symbols: | ARM repeat superfamily protein | chr3:5920613-5926846 REVERSE LENGTH=1093. PREDICTED: importin beta-like SAD2 homolog [Fragaria vesca subsp. vesca]. tr|M5XL15|M5XL15_PRUPE Uncharacterized protein OS=Prunus persica GN=PRUPE_ppa000555mg PE=4 SV=1
105	FvH4_4g21130.1	Fvb4_v4.0.a1:24257037..24258355	AT3G17350.1 | Symbols: | unknown protein; FUNCTIONS IN: molecular_function unknown; INVOLVED IN: biological_process unknown; LOCATED IN: endomembrane system; EXPRESSED IN: 19 plant structures; EXPRESSED DURING: 13 growth stages; BEST Arabidopsis thaliana protein match is: unknown protein (TAIR:AT5G50290.1); Has 203 Blast hits to 203 proteins in 13 species: Archae - 0; Bacteria - 0; Metazoa - 0; F…
107	FvH4_4g21170.1	Fvb4_v4.0.a1:24286165..24299588	AT3G17360.1 | Symbols: POK1 | phragmoplast orienting kinesin 1 | chr3:5936108-5946205 FORWARD LENGTH=2066. Kinesin-like protein KIN-12C OS=Arabidopsis thaliana GN=KIN12C PE=1 SV=1. PREDICTED: phragmoplast orienting kinesin-1 [Fragaria vesca subsp. vesca]. tr|V4RF68|V4RF68_9ROSI Uncharacterized protein OS=Citrus clementina GN=CICLE_v10004126mg PE=3 SV=1
108	FvH4_4g21180.1	Fvb4_v4.0.a1:24296946..24299613	AT3G17365.1 | Symbols: | S-adenosyl-L-methionine-dependent methyltransferases superfamily protein | chr3:5947144-5948766 REVERSE LENGTH=239. Endothelin-converting enzyme 2 OS=Homo sapiens GN=ECE2 PE=1 SV=4. PREDICTED: methyltransferase-like protein 13 [Fragaria vesca subsp. vesca]. tr|M5Y020|M5Y020_PRUPE Uncharacterized protein OS=Prunus persica GN=PRUPE_ppa010512mg PE=4 SV=1
109	FvH4_4g21300.1	Fvb4_v4.0.a1:24352385..24357062	AT3G17380.1 | Symbols: | TRAF-like family protein | chr3:5950240-5952124 FORWARD LENGTH=309. PREDICTED: MATH domain and coiled-coil domain-containing protein At3g58410-like [Fragaria vesca subsp. vesca]. tr|M5XK15|M5XK15_PRUPE Uncharacterized protein OS=Prunus persica GN=PRUPE_ppa017827mg PE=4 SV=1
110	FvH4_4g21280.1	Fvb4_v4.0.a1:24340280..24347758	AT3G17380.1 | Symbols: | TRAF-like family protein | chr3:5950240-5952124 FORWARD LENGTH=309. PREDICTED: uncharacterized protein LOC101296000 isoform X1 [Fragaria vesca subsp. vesca]. tr|M5XK15|M5XK15_PRUPE Uncharacterized protein OS=Prunus persica GN=PRUPE_ppa017827mg PE=4 SV=1. Ubiquitin carboxyl-terminal hydrolase 12 OS=Arabidopsis thaliana GN=UBP12 PE=1 SV=2
111	FvH4_4g21270.1	Fvb4_v4.0.a1:24339683..24340234	AT3G17380.1 | Symbols: | TRAF-like family protein | chr3:5950240-5952124 FORWARD LENGTH=309. PREDICTED: uncharacterized protein LOC101296000 isoform X2 [Fragaria vesca subsp. vesca]. tr|A0A1Q3BUQ8|A0A1Q3BUQ8_CEPFO MATH domain-containing protein OS=Cephalotus follicularis GN=CFOL_v3_15122 PE=4 SV=1
114	FvH4_4g21190.1	Fvb4_v4.0.a1:24311702..24315049	AT3G17380.1 | Symbols: | TRAF-like family protein | chr3:5950240-5952124 FORWARD LENGTH=309. PREDICTED: uncharacterized protein LOC101296566 [Fragaria vesca subsp. vesca]. tr|M5XIN1|M5XIN1_PRUPE Uncharacterized protein OS=Prunus persica GN=PRUPE_ppa024696mg PE=4 SV=1. Ubiquitin carboxyl-terminal hydrolase 12 OS=Arabidopsis thaliana GN=UBP12 PE=1 SV=2
115	FvH4_4g21150.1	Fvb4_v4.0.a1:24276130..24277127	AT3G17380.1 | Symbols: | TRAF-like family protein | chr3:5950240-5952124 FORWARD LENGTH=309. PREDICTED: uncharacterized protein LOC101298017 [Fragaria vesca subsp. vesca]. tr|A0A1J3DX15|A0A1J3DX15_NOCCA Ubiquitin carboxyl-terminal hydrolase 12 (Fragment) OS=Noccaea caerulescens GN=GA_TR7388_c0_g1_i1_g.24143 PE=4 SV=1
116	FvH4_4g21140.1	Fvb4_v4.0.a1:24268281..24275009	AT3G17380.1 | Symbols: | TRAF-like family protein | chr3:5950240-5952124 FORWARD LENGTH=309. PREDICTED: uncharacterized protein LOC101298017 [Fragaria vesca subsp. vesca]. tr|M5XIN1|M5XIN1_PRUPE Uncharacterized protein OS=Prunus persica GN=PRUPE_ppa024696mg PE=4 SV=1. Ubiquitin carboxyl-terminal hydrolase 13 OS=Arabidopsis thaliana GN=UBP13 PE=1 SV=1
117	FvH4_4g21310.1	Fvb4_v4.0.a1:24360368..24371301	AT3G17380.1 | Symbols: | TRAF-like family protein | chr3:5950240-5952124 FORWARD LENGTH=309. tr|M5XFD3|M5XFD3_PRUPE Uncharacterized protein OS=Prunus persica GN=PRUPE_ppa008951mg PE=4 SV=1. Ubiquitin carboxyl-terminal hydrolase 13 OS=Arabidopsis thaliana GN=UBP13 PE=1 SV=1. uncharacterized protein LOC18793764 [Prunus persica]
119	FvH4_4g21340.1	Fvb4_v4.0.a1:24380886..24383481	AT3G17390.1 | Symbols: MTO3, SAMS3, MAT4 | S-adenosylmethionine synthetase family protein | chr3:5952484-5953665 REVERSE LENGTH=393. PREDICTED: S-adenosylmethionine synthase 2 [Fragaria vesca subsp. vesca]. S-adenosylmethionine synthase 2 OS=Brassica juncea GN=MSAMS2 PE=2 SV=1. tr|M1QDP5|M1QDP5_PRUPE S-adenosylmethionine synthase OS=Prunus persica GN=PRUPE_ppa006841mg PE=2 SV=1
120	FvH4_4g21460.1	Fvb4_v4.0.a1:24525134..24530063	AT3G17430.1 | Symbols: | Nucleotide-sugar transporter family protein | chr3:5966597-5968962 FORWARD LENGTH=375. PREDICTED: probable sugar phosphate/phosphate translocator At3g17430 [Fragaria vesca subsp. vesca] &gt;gi|764573569|ref|XP_011462876.1| PREDICTED: probable sugar phosphate/phosphate translocator At3g17430 [Fragaria vesca subsp. vesca]. Probable sugar phosphate/phosphate translocator At3…
121	FvH4_4g20390.1	Fvb4_v4.0.a1:23675325..23676432	AT3G19400.1 | Symbols: | Cysteine proteinases superfamily protein | chr3:6725510-6726878 FORWARD LENGTH=362. hypothetical protein COLO4_03609 [Corchorus olitorius]. Senescence-specific cysteine protease SAG39 OS=Oryza sativa subsp. indica GN=OsI_14861 PE=3 SV=1. tr|A0A1R3KXV0|A0A1R3KXV0_9ROSI Uncharacterized protein OS=Corchorus olitorius GN=COLO4_03609 PE=3 SV=1
122	FvH4_4g20870.1	Fvb4_v4.0.a1:24010961..24012779	AT3G48280.1 | Symbols: CYP71A25 | cytochrome P450, family 71, subfamily A, polypeptide 25 | chr3:17879594-17881164 FORWARD LENGTH=490. Cytochrome P450 71A25 OS=Arabidopsis thaliana GN=CYP71A25 PE=2 SV=1. PREDICTED: cytochrome P450 71A25-like isoform X1 [Fragaria vesca subsp. vesca]. tr|A0A068Q6L2|A0A068Q6L2_PRUMU Cytochrome P450 736A117 OS=Prunus mume GN=CYP736A117 PE=2 SV=1
123	FvH4_4g20630.1	Fvb4_v4.0.a1:23774194..23777177	AT3G48810.1 | Symbols: | Pentatricopeptide repeat (PPR) superfamily protein | chr3:18097048-18099027 FORWARD LENGTH=659. Pentatricopeptide repeat-containing protein At3g48810 OS=Arabidopsis thaliana GN=At3g48810 PE=2 SV=1. PREDICTED: pentatricopeptide repeat-containing protein At3g48810 [Fragaria vesca subsp. vesca]. tr|M5XJC1|M5XJC1_PRUPE Uncharacterized protein OS=Prunus persica GN=PRUPE_ppa022…
124	FvH4_4g21360.1	Fvb4_v4.0.a1:24400638..24408001	AT3G53480.1 | Symbols: PIS1, PDR9, ATPDR9, ABCG37 | pleiotropic drug resistance 9 | chr3:19825366-19831644 FORWARD LENGTH=1450. Pleiotropic drug resistance protein 3 OS=Nicotiana tabacum GN=PDR3 PE=2 SV=1. PREDICTED: pleiotropic drug resistance protein 3-like [Fragaria vesca subsp. vesca]. tr|M5XKU6|M5XKU6_PRUPE Uncharacterized protein OS=Prunus persica GN=PRUPE_ppa000229mg PE=3 SV=1
126	FvH4_4g21390.1	Fvb4_v4.0.a1:24446848..24454673	AT3G53480.1 | Symbols: PIS1, PDR9, ATPDR9, ABCG37 | pleiotropic drug resistance 9 | chr3:19825366-19831644 FORWARD LENGTH=1450. Pleiotropic drug resistance protein 3 OS=Nicotiana tabacum GN=PDR3 PE=2 SV=1. PREDICTED: pleiotropic drug resistance protein 3-like [Fragaria vesca subsp. vesca]. tr|W9RZM1|W9RZM1_9ROSA Pleiotropic drug resistance protein 3 OS=Morus notabilis GN=L484_025146 PE=3 SV=1
127	FvH4_4g21410.1	Fvb4_v4.0.a1:24460486..24469277	AT3G60030.1 | Symbols: SPL12 | squamosa promoter-binding protein-like 12 | chr3:22165856-22169410 REVERSE LENGTH=927. PREDICTED: squamosa promoter-binding-like protein 12 [Fragaria vesca subsp. vesca]. Squamosa promoter-binding-like protein 12 OS=Arabidopsis thaliana GN=SPL12 PE=1 SV=1. tr|M5XKZ8|M5XKZ8_PRUPE Uncharacterized protein OS=Prunus persica GN=PRUPE_ppa000690mg PE=4 SV=1
128	FvH4_4g20860.1	Fvb4_v4.0.a1:24007610..24010072	AT3G62270.1 | Symbols: | HCO3- transporter family | chr3:23042528-23045633 REVERSE LENGTH=703. PREDICTED: probable boron transporter 2 [Fragaria vesca subsp. vesca] &gt;gi|764573717|ref|XP_011462894.1| PREDICTED: probable boron transporter 2 [Fragaria vesca subsp. vesca] &gt;gi|764573720|ref|XP_011462895.1| PREDICTED: probable boron transporter 2 [Fragaria vesca subsp. vesca]. Probable boron tran…
129	FvH4_4g21020.1	Fvb4_v4.0.a1:24172367..24177309	AT3G62270.1 | Symbols: | HCO3- transporter family | chr3:23042528-23045633 REVERSE LENGTH=703. PREDICTED: probable boron transporter 2 [Fragaria vesca subsp. vesca] &gt;gi|764573717|ref|XP_011462894.1| PREDICTED: probable boron transporter 2 [Fragaria vesca subsp. vesca] &gt;gi|764573720|ref|XP_011462895.1| PREDICTED: probable boron transporter 2 [Fragaria vesca subsp. vesca]. Probable boron tran…
130	FvH4_4g19630.1	Fvb4_v4.0.a1:23219706..23222609	AT3G66654.2 | Symbols: | Cyclophilin-like peptidyl-prolyl cis-trans isomerase family protein | chr3:2088694-2090297 FORWARD LENGTH=236. Peptidyl-prolyl cis-trans isomerase CYP21-4 OS=Arabidopsis thaliana GN=CYP21-4 PE=2 SV=1. PREDICTED: peptidyl-prolyl cis-trans isomerase CYP21-4 [Fragaria vesca subsp. vesca]. tr|M5XHW9|M5XHW9_PRUPE Peptidyl-prolyl cis-trans isomerase OS=Prunus persica GN=PRUPE_p…
131	FvH4_4g20190.1	Fvb4_v4.0.a1:23529583..23532690	AT4G01960.1 | Symbols: | unknown protein; BEST Arabidopsis thaliana protein match is: unknown protein (TAIR:AT1G02380.1); Has 67 Blast hits to 67 proteins in 11 species: Archae - 0; Bacteria - 0; Metazoa - 0; Fungi - 0; Plants - 67; Viruses - 0; Other Eukaryotes - 0 (source: NCBI BLink). | chr4:851387-852441 REVERSE LENGTH=236. PREDICTED: uncharacterized protein LOC101302246 [Fragaria vesca subsp…
132	FvH4_4g21200.1	Fvb4_v4.0.a1:24315124..24316343	AT4G04780.1 | Symbols: MED21 | mediator 21 | chr4:2432665-2433397 FORWARD LENGTH=139. Mediator of RNA polymerase II transcription subunit 21 OS=Arabidopsis thaliana GN=MED21 PE=1 SV=1. PREDICTED: mediator of RNA polymerase II transcription subunit 21-like [Fragaria vesca subsp. vesca]. tr|M5XJ77|M5XJ77_PRUPE Uncharacterized protein OS=Prunus persica GN=PRUPE_ppa021156mg PE=4 SV=1
133	FvH4_4g19960.1	Fvb4_v4.0.a1:23414504..23415286	AT4G08980.5 | Symbols: FBW2 | F-BOX WITH WD-40 2 | chr4:5758993-5760108 FORWARD LENGTH=317. F-box protein FBW2 OS=Arabidopsis thaliana GN=FBW2 PE=1 SV=1. PREDICTED: F-box protein FBW2-like [Fragaria vesca subsp. vesca] &gt;gi|764586034|ref|XP_011464602.1| PREDICTED: F-box protein FBW2-like [Fragaria vesca subsp. vesca]. tr|A0A1R3K2E0|A0A1R3K2E0_9ROSI Uncharacterized protein OS=Corchorus olitorius…
135	FvH4_4g19950.1	Fvb4_v4.0.a1:23411015..23412538	AT4G11420.1 | Symbols: EIF3A, ATEIF3A-1, EIF3A-1, ATTIF3A1, TIF3A1 | eukaryotic translation initiation factor 3A | chr4:6947834-6952053 REVERSE LENGTH=987. Eukaryotic translation initiation factor 3 subunit A OS=Arabidopsis thaliana GN=TIF3A1 PE=1 SV=1. PREDICTED: eukaryotic translation initiation factor 3 subunit A-like [Fragaria vesca subsp. vesca]. tr|I1JPD6|I1JPD6_SOYBN Eukaryotic translation…
137	FvH4_4g19930.1	Fvb4_v4.0.a1:23404490..23409747	AT4G16180.2 | Symbols: | unknown protein; FUNCTIONS IN: molecular_function unknown; INVOLVED IN: biological_process unknown; LOCATED IN: plasma membrane; BEST Arabidopsis thaliana protein match is: unknown protein (TAIR:AT3G28720.1); Has 5 Blast hits to 5 proteins in 3 species: Archae - 0; Bacteria - 0; Metazoa - 0; Fungi - 0; Plants - 4; Viruses - 0; Other Eukaryotes - 1 (source: NCBI BLink). | …
138	FvH4_4g19880.1	Fvb4_v4.0.a1:23373763..23376011	AT4G16210.1 | Symbols: ECHIA, E-COAH-2 | enoyl-CoA hydratase/isomerase A | chr4:9176864-9177978 REVERSE LENGTH=265. PREDICTED: probable enoyl-CoA hydratase, mitochondrial [Fragaria vesca subsp. vesca]. Probable enoyl-CoA hydratase 1, peroxisomal OS=Arabidopsis thaliana GN=ECHIA PE=1 SV=1. tr|M5XEP3|M5XEP3_PRUPE Uncharacterized protein OS=Prunus persica GN=PRUPE_ppa010027mg PE=4 SV=1
139	FvH4_4g19500.1	Fvb4_v4.0.a1:23149635..23151397	AT4G16260.1 | Symbols: | Glycosyl hydrolase superfamily protein | chr4:9200180-9201441 REVERSE LENGTH=344. Glucan endo-1,3-beta-glucosidase, basic vacuolar isoform OS=Hevea brasiliensis GN=HGN1 PE=1 SV=2. PREDICTED: glucan endo-1,3-beta-glucosidase, basic isoform [Fragaria vesca subsp. vesca]. tr|G5CKJ4|G5CKJ4_FRAAN Putative endo-beta-1,3-glucanase OS=Fragaria ananassa PE=2 SV=1
140	FvH4_4g20220.1	Fvb4_v4.0.a1:23560579..23562335	AT4G16270.1 | Symbols: | Peroxidase superfamily protein | chr4:9205038-9206483 FORWARD LENGTH=362. Peroxidase 40 OS=Arabidopsis thaliana GN=PER40 PE=2 SV=2. PREDICTED: peroxidase 40 [Fragaria vesca subsp. vesca]. tr|M5XQB0|M5XQB0_PRUPE Peroxidase OS=Prunus persica GN=PRUPE_ppa008309mg PE=3 SV=1
141	FvH4_4g20210.1	Fvb4_v4.0.a1:23549908..23560037	AT4G16280.3 | Flowering time control protein FCA-like isoform X1 [Malus domestica]
142	FvH4_4g20950.1	Fvb4_v4.0.a1:24082459..24083193	AT4G29160.2 | Symbols: SNF7.1 | SNF7 family protein | chr4:14381350-14382342 FORWARD LENGTH=192. PREDICTED: vacuolar protein sorting-associated protein 32 homolog 2-like [Fragaria vesca subsp. vesca]. tr|W9QLF8|W9QLF8_9ROSA Vacuolar protein sorting-associated protein 32-2-like protein OS=Morus notabilis GN=L484_005481 PE=3 SV=1. Vacuolar protein sorting-associated protein 32 homolog 2 OS=Arabidop…
143	FvH4_4g19590.1	Fvb4_v4.0.a1:23198091..23200562	AT4G31980.1 | Symbols: | unknown protein; CONTAINS InterPro DOMAIN/s: Protein of unknown function DUF247, plant (InterPro:IPR004158), Protein of unknown function DUF862, eukaryotic (InterPro:IPR008580); BEST Arabidopsis thaliana protein match is: Plant protein of unknown function (DUF247) (TAIR:AT5G11290.1); Has 1967 Blast hits to 1844 proteins in 183 species: Archae - 0; Bacteria - 6; Metazoa - …
144	FvH4_4g20610.1	Fvb4_v4.0.a1:23767118..23768310	AT4G32940.1 | Symbols: GAMMA-VPE, GAMMAVPE | gamma vacuolar processing enzyme | chr4:15900557-15903161 REVERSE LENGTH=494. PREDICTED: vacuolar-processing enzyme-like [Fragaria vesca subsp. vesca] &gt;gi|764610565|ref|XP_011467517.1| PREDICTED: vacuolar-processing enzyme-like [Fragaria vesca subsp. vesca]. tr|M5X749|M5X749_PRUPE Uncharacterized protein OS=Prunus persica GN=PRUPE_ppa015210mg PE=4 S…
145	FvH4_4g20540.1	Fvb4_v4.0.a1:23733792..23734406	AT5G07900.1 | Symbols: | Mitochondrial transcription termination factor family protein | chr5:2520188-2521405 FORWARD LENGTH=405. PREDICTED: uncharacterized protein LOC101304373 [Fragaria vesca subsp. vesca]. tr|M5VNR0|M5VNR0_PRUPE Uncharacterized protein OS=Prunus persica GN=PRUPE_ppa022361mg PE=4 SV=1
146	FvH4_4g20550.1	Fvb4_v4.0.a1:23734428..23734689	AT5G07900.1 | Symbols: | Mitochondrial transcription termination factor family protein | chr5:2520188-2521405 FORWARD LENGTH=405. PREDICTED: uncharacterized protein LOC101304373 [Fragaria vesca subsp. vesca]. tr|M5VNR0|M5VNR0_PRUPE Uncharacterized protein OS=Prunus persica GN=PRUPE_ppa022361mg PE=4 SV=1
147	FvH4_4g21050.1	Fvb4_v4.0.a1:24200873..24204023	AT5G15640.1 | Symbols: | Mitochondrial substrate carrier family protein | chr5:5087590-5089677 FORWARD LENGTH=323. PREDICTED: solute carrier family 25 member 44-like [Fragaria vesca subsp. vesca]. Solute carrier family 25 member 44 OS=Homo sapiens GN=SLC25A44 PE=2 SV=1. tr|A0A1Q3BUR7|A0A1Q3BUR7_CEPFO Mito_carr domain-containing protein OS=Cephalotus follicularis GN=CFOL_v3_15132 PE=3 SV=1
148	FvH4_4g19990.1	Fvb4_v4.0.a1:23421837..23424720	AT5G18000.1 | Symbols: VDD | VERDANDI | chr5:5960071-5961473 REVERSE LENGTH=307. B3 domain-containing protein At5g18000 OS=Arabidopsis thaliana GN=At5g18000 PE=2 SV=1. PREDICTED: B3 domain-containing protein Os01g0723500-like [Fragaria vesca subsp. vesca]. tr|A0A1U8AHZ2|A0A1U8AHZ2_NELNU B3 domain-containing protein Os01g0723500-like isoform X1 OS=Nelumbo nucifera GN=LOC104604217 PE=4 SV=1
151	FvH4_4g21250.1	Fvb4_v4.0.a1:24329898..24337432	AT5G18525.1 | Symbols: | protein serine/threonine kinases;protein tyrosine kinases;ATP binding;protein kinases | chr5:6146932-6153658 REVERSE LENGTH=1639. PREDICTED: probable inactive serine/threonine-protein kinase lvsG isoform X1 [Fragaria vesca subsp. vesca]. Protein GFS12 OS=Arabidopsis thaliana GN=GFS12 PE=1 SV=1. tr|M5XRS2|M5XRS2_PRUPE Uncharacterized protein OS=Prunus persica GN=PRUPE_ppa0…
152	FvH4_4g19670.1	Fvb4_v4.0.a1:23243664..23243891	AT5G21090.1 | Symbols: | Leucine-rich repeat (LRR) family protein | chr5:7164758-7166904 FORWARD LENGTH=218. Leucine-rich repeat protein 1 OS=Arabidopsis thaliana GN=LRR1 PE=1 SV=1. PREDICTED: BRASSINOSTEROID INSENSITIVE 1-associated receptor kinase 1-like [Fragaria vesca subsp. vesca]. tr|Q56X33|Q56X33_ARATH Leucine-rich repeat protein (Fragment) OS=Arabidopsis thaliana GN=At5g21090 PE=2 SV=1
153	FvH4_4g20890.1	Fvb4_v4.0.a1:24017535..24020524	AT5G30490.2 | Symbols: | FUNCTIONS IN: molecular_function unknown; INVOLVED IN: biological_process unknown; LOCATED IN: cellular_component unknown; EXPRESSED IN: 22 plant structures; EXPRESSED DURING: 13 growth stages; CONTAINS InterPro DOMAIN/s: Craniofacial development protein 1/Bucentaur (InterPro:IPR011421); Has 333 Blast hits to 324 proteins in 149 species: Archae - 0; Bacteria - 18; Metazoa…
154	FvH4_4g20050.1	Fvb4_v4.0.a1:23474135..23479129	AT5G35630.3 | Symbols: GS2, GLN2, ATGSL1 | glutamine synthetase 2 | chr5:13831220-13833239 FORWARD LENGTH=430. Glutamine synthetase, chloroplastic/mitochondrial OS=Arabidopsis thaliana GN=GLN2 PE=1 SV=1. glutamine synthetase, partial (chloroplast) [Solanum lycopersicum]. tr|Q37229|Q37229_SOLLC Glutamine synthetase (Fragment) OS=Solanum lycopersicum GN=gs PE=2 SV=1
155	FvH4_4g20930.1	Fvb4_v4.0.a1:24067570..24069775	AT5G38640.1 | Symbols: | NagB/RpiA/CoA transferase-like superfamily protein | chr5:15468020-15470674 REVERSE LENGTH=642. NagB/RpiA/CoA transferase-like superfamily protein isoform 2, partial [Theobroma cacao]. tr|A0A061EGY8|A0A061EGY8_THECC NagB/RpiA/CoA transferase-like superfamily protein isoform 2 (Fragment) OS=Theobroma cacao GN=TCM_019520 PE=3 SV=1. Translation initiation factor eIF-2B subun…
156	FvH4_4g20000.1	Fvb4_v4.0.a1:23424787..23427401	AT5G49010.1 | Symbols: SLD5 | DNA replication protein-related | chr5:19866464-19868074 FORWARD LENGTH=220. PREDICTED: DNA replication complex GINS protein SLD5 [Fragaria vesca subsp. vesca]. tr|M5XJI4|M5XJI4_PRUPE DNA replication complex GINS protein SLD5 OS=Prunus persica GN=PRUPE_ppa022428mg PE=3 SV=1
157	FvH4_4g19490.1	Fvb4_v4.0.a1:23130941..23144752	AT5G49430.1 | Symbols: | WD40/YVTN repeat-like-containing domain;Bromodomain | chr5:20037338-20045454 REVERSE LENGTH=1677. PH-interacting protein OS=Mus musculus GN=Phip PE=1 SV=2. PREDICTED: PH-interacting protein [Fragaria vesca subsp. vesca]. tr|M5XAX4|M5XAX4_PRUPE Uncharacterized protein OS=Prunus persica GN=PRUPE_ppa016106mg PE=4 SV=1
158	FvH4_4g19740.1	Fvb4_v4.0.a1:23286868..23292362	AT5G49460.1 | Symbols: ACLB-2 | ATP citrate lyase subunit B 2 | chr5:20055048-20058195 FORWARD LENGTH=608. ATP-citrate synthase beta chain protein 1 OS=Oryza sativa subsp. japonica GN=ACLB-1 PE=2 SV=1. PREDICTED: ATP-citrate synthase beta chain protein 2 [Fragaria vesca subsp. vesca]. tr|M5XNZ7|M5XNZ7_PRUPE Uncharacterized protein OS=Prunus persica GN=PRUPE_ppa003053mg PE=4 SV=1
159	FvH4_4g19760.1	Fvb4_v4.0.a1:23309344..23315258	AT5G49470.1 | Symbols: | PAS domain-containing protein tyrosine kinase family protein | chr5:20064669-20068311 FORWARD LENGTH=483. PREDICTED: RGS domain-containing serine/threonine-protein kinase A-like [Fragaria vesca subsp. vesca]. Serine/threonine-protein kinase EDR1 OS=Arabidopsis thaliana GN=EDR1 PE=1 SV=1. tr|M0T240|M0T240_MUSAM Uncharacterized protein OS=Musa acuminata subsp. malaccensis P…
160	FvH4_4g19800.1	Fvb4_v4.0.a1:23335310..23342192	AT5G49470.3 | Symbols: | PAS domain-containing protein tyrosine kinase family protein | chr5:20063616-20068311 FORWARD LENGTH=770. PREDICTED: serine/threonine-protein kinase WNK2-like isoform X1 [Fragaria vesca subsp. vesca]. Serine/threonine-protein kinase EDR1 OS=Arabidopsis thaliana GN=EDR1 PE=1 SV=1. tr|M5XNR1|M5XNR1_PRUPE Uncharacterized protein OS=Prunus persica GN=PRUPE_ppa001651mg PE=4 SV…
164	FvH4_4g19970.1	Fvb4_v4.0.a1:23417850..23418311	AT5G49480.1 | Symbols: ATCP1, CP1 | Ca2+-binding protein 1 | chr5:20070812-20071294 FORWARD LENGTH=160. PREDICTED: putative calmodulin-like protein 2 [Fragaria vesca subsp. vesca]. Squidulin OS=Doryteuthis pealeii PE=1 SV=1. tr|M5Y5J5|M5Y5J5_PRUPE Uncharacterized protein OS=Prunus persica GN=PRUPE_ppa012594mg PE=4 SV=1
165	FvH4_4g20250.1	Fvb4_v4.0.a1:23582646..23586263	AT5G49510.2 | Symbols: PFD3 | prefoldin 3 | chr5:20080729-20082456 FORWARD LENGTH=195. PREDICTED: probable prefoldin subunit 3 [Fragaria vesca subsp. vesca]. Probable prefoldin subunit 3 OS=Arabidopsis thaliana GN=At5g49510 PE=1 SV=1. tr|M5XLY0|M5XLY0_PRUPE Prefoldin subunit 3 OS=Prunus persica GN=PRUPE_ppa011958mg PE=3 SV=1
166	FvH4_4g20230.1	Fvb4_v4.0.a1:23570222..23572229	AT5G49520.1 | Symbols: WRKY48, ATWRKY48 | WRKY DNA-binding protein 48 | chr5:20090890-20092867 FORWARD LENGTH=399. PREDICTED: probable WRKY transcription factor 48 [Fragaria vesca subsp. vesca] &gt;gi|1120760490|gb|APP13921.1| WRKY transcription factor 22 [Fragaria vesca]. Probable WRKY transcription factor 48 OS=Arabidopsis thaliana GN=WRKY48 PE=2 SV=1. tr|A0A1S5SLA3|A0A1S5SLA3_FRAVE WRKY transc…
167	FvH4_4g20620.1	Fvb4_v4.0.a1:23772112..23774176	AT5G49540.1 | Symbols: | Rab5-interacting family protein | chr5:20104804-20105609 REVERSE LENGTH=114. ER membrane protein complex subunit 6 OS=Mus musculus GN=Emc6 PE=1 SV=1. PREDICTED: ER membrane protein complex subunit 6 [Fragaria vesca subsp. vesca]. tr|M5XSX3|M5XSX3_PRUPE Uncharacterized protein OS=Prunus persica GN=PRUPE_ppa013479mg PE=4 SV=1
168	FvH4_4g20670.1	Fvb4_v4.0.a1:23798022..23803281	AT5G49580.1 | Symbols: | Chaperone DnaJ-domain superfamily protein | chr5:20123823-20126813 REVERSE LENGTH=695. DnaJ homolog subfamily C member 14 OS=Homo sapiens GN=DNAJC14 PE=2 SV=2. PREDICTED: uncharacterized protein LOC101297816 isoform X1 [Fragaria vesca subsp. vesca] &gt;gi|764564403|ref|XP_011461719.1| PREDICTED: uncharacterized protein LOC101297816 isoform X1 [Fragaria vesca subsp. vesca]…
170	FvH4_4g20690.1	Fvb4_v4.0.a1:23820553..23821638	AT5G49610.1 | Symbols: | F-box family protein | chr5:20131448-20132527 REVERSE LENGTH=359. F-box protein At5g49610 OS=Arabidopsis thaliana GN=At5g49610 PE=1 SV=1. PREDICTED: F-box protein At5g49610 [Fragaria vesca subsp. vesca]. tr|M5XCY4|M5XCY4_PRUPE Uncharacterized protein OS=Prunus persica GN=PRUPE_ppa007667mg PE=4 SV=1
171	FvH4_4g20770.1	Fvb4_v4.0.a1:23905398..23914794	AT5G49930.1 | Symbols: emb1441 | zinc knuckle (CCHC-type) family protein | chr5:20308260-20312736 REVERSE LENGTH=1080. Nuclear export mediator factor Nemf OS=Mus musculus GN=Nemf PE=1 SV=2. PREDICTED: nuclear export mediator factor Nemf [Fragaria vesca subsp. vesca]. tr|M5XCA9|M5XCA9_PRUPE Uncharacterized protein OS=Prunus persica GN=PRUPE_ppa000469mg PE=4 SV=1
172	FvH4_4g20680.1	Fvb4_v4.0.a1:23813271..23817452	AGAMOUS-like 71 ; MADS-box protein AGL71; AT5G51870.2 MADS-box transcription factor 23-like [Fragaria vesca subsp. vesca].
173	FvH4_4g19650.1	Fvb4_v4.0.a1:23227512..23234350	AT5G58040.1 | Symbols: ATFIP1[V], FIPS5, ATFIPS5, FIP1[V] | homolog of yeast FIP1 [V] | chr5:23488865-23494000 FORWARD LENGTH=1196. FIP1[V]-like protein OS=Arabidopsis thaliana GN=FIPS5 PE=1 SV=1. PREDICTED: FIP1[V]-like protein isoform X2 [Fragaria vesca subsp. vesca]. tr|W9RDM5|W9RDM5_9ROSA Uncharacterized protein OS=Morus notabilis GN=L484_004194 PE=4 SV=1
174	FvH4_4g20420.1	Fvb4_v4.0.a1:23696081..23696688	Enzymatic polyprotein OS=Figwort mosaic virus (strain DxS) GN=ORF V PE=3 SV=1. PREDICTED: uncharacterized protein LOC105351333 [Fragaria vesca subsp. vesca]. tr|Q80P94|Q80P94_9VIRU Putative reverse transcriptase (Fragment) OS=Dahlia mosaic virus PE=4 SV=1
175	FvH4_4g20030.1	Fvb4_v4.0.a1:23464360..23465339	hypothetical protein PRUPE_1G115400 [Prunus persica]
176	FvH4_4g20300.1	Fvb4_v4.0.a1:23613688..23614416	hypothetical protein PRUPE_1G115400 [Prunus persica]
178	FvH4_4g20820.1	Fvb4_v4.0.a1:23926918..23928098	Pectinesterase inhibitor OS=Actinidia deliciosa GN=PMEI PE=1 SV=2. PREDICTED: pectinesterase inhibitor-like [Fragaria vesca subsp. vesca]. tr|A0A151SCV6|A0A151SCV6_CAJCA Pectinesterase inhibitor OS=Cajanus cajan GN=KK1_025567 PE=4 SV=1
179	FvH4_4g20070.1	Fvb4_v4.0.a1:23493364..23494847	PREDICTED: B3 domain-containing protein Os01g0723500-like [Fragaria vesca subsp. vesca]
180	FvH4_4g20340.1	Fvb4_v4.0.a1:23635275..23639204	PREDICTED: bromodomain-containing protein 4-like [Fragaria vesca subsp. vesca] &gt;gi|764615801|ref|XP_011468008.1| PREDICTED: bromodomain-containing protein 4-like [Fragaria vesca subsp. vesca] &gt;gi|764615804|ref|XP_011468009.1| PREDICTED: bromodomain-containing protein 4-like [Fragaria vesca subsp. vesca] &gt;gi|764615808|ref|XP_011468010.1| PREDICTED: bromodomain-containing protein 4-like [F…
181	FvH4_4g20040.1	Fvb4_v4.0.a1:23469566..23470462	PREDICTED: dentin sialophosphoprotein-like [Fragaria vesca subsp. vesca]
183	FvH4_4g19510.1	Fvb4_v4.0.a1:23151381..23157556	PREDICTED: leucine-rich repeat extensin-like protein 3 [Fragaria vesca subsp. vesca]
184	FvH4_4g19530.1	Fvb4_v4.0.a1:23170146..23170601	PREDICTED: leucine-rich repeat extensin-like protein 3 [Fragaria vesca subsp. vesca]
185	FvH4_4g20170.1	Fvb4_v4.0.a1:23525390..23526884	PREDICTED: receptor-like kinase TMK4 [Pyrus x bretschneideri]. tr|A0A0L9VIH3|A0A0L9VIH3_PHAAN Uncharacterized protein OS=Phaseolus angularis GN=LR48_Vigan10g076200 PE=4 SV=1
186	FvH4_4g20850.1	Fvb4_v4.0.a1:24005751..24007071	PREDICTED: uncharacterized protein LOC101293862 [Fragaria vesca subsp. vesca]
187	FvH4_4g21010.1	Fvb4_v4.0.a1:24169180..24170389	PREDICTED: uncharacterized protein LOC101293862 [Fragaria vesca subsp. vesca]
188	FvH4_4g21330.1	Fvb4_v4.0.a1:24377491..24377802	PREDICTED: uncharacterized protein LOC101297037 [Fragaria vesca subsp. vesca]
189	FvH4_4g20290.1	Fvb4_v4.0.a1:23609526..23609948	PREDICTED: uncharacterized protein LOC101300326 [Fragaria vesca subsp. vesca] &gt;gi|764564502|ref|XP_011461730.1| PREDICTED: uncharacterized protein LOC101300326 [Fragaria vesca subsp. vesca]
190	FvH4_4g20280.1	Fvb4_v4.0.a1:23604080..23605828	PREDICTED: uncharacterized protein LOC101300607 [Fragaria vesca subsp. vesca]. tr|M5XKZ1|M5XKZ1_PRUPE Uncharacterized protein (Fragment) OS=Prunus persica GN=PRUPE_ppa020688mg PE=4 SV=1
191	FvH4_4g20490.1	Fvb4_v4.0.a1:23726129..23726683	PREDICTED: uncharacterized protein LOC101304662 [Fragaria vesca subsp. vesca]. tr|A0A1Q3BUK9|A0A1Q3BUK9_CEPFO PMEI domain-containing protein OS=Cephalotus follicularis GN=CFOL_v3_15150 PE=4 SV=1
192	FvH4_4g19730.1	Fvb4_v4.0.a1:23276122..23280050	PREDICTED: uncharacterized protein LOC101307188 [Fragaria vesca subsp. vesca]. tr|M5XRG4|M5XRG4_PRUPE Uncharacterized protein OS=Prunus persica GN=PRUPE_ppa006159mg PE=4 SV=1
193	FvH4_4g20060.1	Fvb4_v4.0.a1:23485653..23487401	PREDICTED: uncharacterized protein LOC101308165 [Fragaria vesca subsp. vesca]. tr|M5XKZ1|M5XKZ1_PRUPE Uncharacterized protein (Fragment) OS=Prunus persica GN=PRUPE_ppa020688mg PE=4 SV=1
194	FvH4_4g20010.1	Fvb4_v4.0.a1:23424906..23425238	PREDICTED: uncharacterized protein LOC101309339 isoform X2 [Fragaria vesca subsp. vesca]. tr|W9S410|W9S410_9ROSA DNA replication complex GINS protein SLD5 OS=Morus notabilis GN=L484_009270 PE=3 SV=1
195	FvH4_4g20450.1	Fvb4_v4.0.a1:23712261..23712595	PREDICTED: uncharacterized protein LOC105350667 [Fragaria vesca subsp. vesca]. tr|M5XNM7|M5XNM7_PRUPE Uncharacterized protein OS=Prunus persica GN=PRUPE_ppa025812mg PE=4 SV=1
197	FvH4_4g20350.1	Fvb4_v4.0.a1:23659842..23661770	PREDICTED: uncharacterized protein LOC105350669 [Fragaria vesca subsp. vesca]. tr|M5XKZ1|M5XKZ1_PRUPE Uncharacterized protein (Fragment) OS=Prunus persica GN=PRUPE_ppa020688mg PE=4 SV=1
198	FvH4_4g20100.1	Fvb4_v4.0.a1:23510043..23510321	PREDICTED: uncharacterized protein LOC105351338 [Fragaria vesca subsp. vesca]
199	FvH4_4g19870.1	Fvb4_v4.0.a1:23362105..23362431	tr|A0A1J3CRE4|A0A1J3CRE4_NOCCA Putative aminotransferase ACS10 (Fragment) OS=Noccaea caerulescens GN=GA_TR8318_c1_g1_i1_g.26961 PE=4 SV=1
e. qRU-4C (Fvb2:16350821-17032825)
1	FvH4_2g19190.1	Fvb2_v4.0.a1:16356561..16358007	AT1G57540.3 | Symbols: | unknown protein; FUNCTIONS IN: molecular_function unknown; INVOLVED IN: biological_process unknown; LOCATED IN: cellular_component unknown; EXPRESSED IN: 23 plant structures; EXPRESSED DURING: 13 growth stages; Has 29 Blast hits to 29 proteins in 11 species: Archae - 0; Bacteria - 0; Metazoa - 0; Fungi - 0; Plants - 29; Viruses - 0; Other Eukaryotes - 0 (source: NCBI BLin…
2	FvH4_2g19200.1	Fvb2_v4.0.a1:16360339..16372019	AT3G07070.1 | Symbols: | Protein kinase superfamily protein | chr3:2238455-2240074 FORWARD LENGTH=414. PREDICTED: serine/threonine-protein kinase At3g07070 [Fragaria vesca subsp. vesca]. Probable serine/threonine-protein kinase PBL26 OS=Arabidopsis thaliana GN=PBL26 PE=2 SV=1. tr|M4ELF0|M4ELF0_BRARP Uncharacterized protein OS=Brassica rapa subsp. pekinensis PE=4 SV=1
3	FvH4_2g19210.1	Fvb2_v4.0.a1:16377226..16377594	PREDICTED: CLAVATA3/ESR (CLE)-related protein TDIF-like [Fragaria vesca subsp. vesca]. tr|M5VZL5|M5VZL5_PRUPE Uncharacterized protein OS=Prunus persica GN=PRUPE_ppa013219mg PE=4 SV=1
4	FvH4_2g19230.1	Fvb2_v4.0.a1:16386331..16392386	AT5G48830.1 | Symbols: | unknown protein; FUNCTIONS IN: molecular_function unknown; INVOLVED IN: biological_process unknown; LOCATED IN: chloroplast; EXPRESSED IN: 22 plant structures; EXPRESSED DURING: 13 growth stages; Has 30201 Blast hits to 17322 proteins in 780 species: Archae - 12; Bacteria - 1396; Metazoa - 17338; Fungi - 3422; Plants - 5037; Viruses - 0; Other Eukaryotes - 2996 (source: N…
5	FvH4_2g19240.1	Fvb2_v4.0.a1:16393273..16393896	PREDICTED: protein E6-like isoform X1 [Fragaria vesca subsp. vesca] &gt;gi|764603219|ref|XP_011466781.1| PREDICTED: protein E6-like isoform X2 [Fragaria vesca subsp. vesca]
6	FvH4_2g19250.1	Fvb2_v4.0.a1:16397307..16399988	AT4G13200.1 | Symbols: | unknown protein; FUNCTIONS IN: molecular_function unknown; INVOLVED IN: biological_process unknown; LOCATED IN: thylakoid, chloroplast thylakoid membrane, chloroplast, plastoglobule; EXPRESSED IN: 22 plant structures; EXPRESSED DURING: 13 growth stages; Has 97 Blast hits to 97 proteins in 46 species: Archae - 0; Bacteria - 65; Metazoa - 2; Fungi - 0; Plants - 28; Viruses …
7	FvH4_2g19280.1	Fvb2_v4.0.a1:16413507..16416601	AT1G04760.1 | Symbols: ATVAMP726, VAMP726 | vesicle-associated membrane protein 726 | chr1:1334760-1336070 FORWARD LENGTH=220. PREDICTED: vesicle-associated membrane protein 722 [Fragaria vesca subsp. vesca]. Putative vesicle-associated membrane protein 726 OS=Arabidopsis thaliana GN=VAMP726 PE=2 SV=2. tr|M5VL99|M5VL99_PRUPE Uncharacterized protein OS=Prunus persica GN=PRUPE_ppa011218mg PE=3 SV=1
8	FvH4_2g19290.1	Fvb2_v4.0.a1:16421019..16429330	PREDICTED: uncharacterized protein LOC105350070 [Fragaria vesca subsp. vesca]. tr|M5XNE0|M5XNE0_PRUPE Uncharacterized protein OS=Prunus persica GN=PRUPE_ppa018318mg PE=4 SV=1
9	FvH4_2g19300.1	Fvb2_v4.0.a1:16429676..16436759	AT5G48840.1 | Symbols: PANC, PTS, ATPTS | homolog of bacterial PANC | chr5:19803823-19805041 REVERSE LENGTH=310. Pantoate--beta-alanine ligase OS=Arabidopsis thaliana GN=At5g48840 PE=1 SV=1. PREDICTED: pantoate--beta-alanine ligase [Fragaria vesca subsp. vesca] &gt;gi|764529414|ref|XP_011458197.1| PREDICTED: pantoate--beta-alanine ligase [Fragaria vesca subsp. vesca] &gt;gi|764529419|ref|XP_01145…
10	FvH4_2g19310.1	Fvb2_v4.0.a1:16437982..16440652	Tetratricopeptide repeat (TPR)-like superfamily protein | PREDICTED: protein SULFUR DEFICIENCY-INDUCED 1 [Fragaria vesca subsp. vesca].
11	FvH4_2g19320.1	Fvb2_v4.0.a1:16446995..16447843	AT2G31270.1 | Symbols: ATCDT1A, CDT1A, CDT1 | homolog of yeast CDT1 A | chr2:13329037-13331544 FORWARD LENGTH=571. CDT1-like protein a, chloroplastic OS=Arabidopsis thaliana GN=CDT1A PE=1 SV=1. PREDICTED: CDT1-like protein b [Fragaria vesca subsp. vesca]. tr|M5VJA9|M5VJA9_PRUPE Uncharacterized protein (Fragment) OS=Prunus persica GN=PRUPE_ppa025145mg PE=4 SV=1
12	FvH4_2g19330.1	Fvb2_v4.0.a1:16455956..16458540	AT3G24760.1 | Symbols: | Galactose oxidase/kelch repeat superfamily protein | chr3:9040108-9041259 FORWARD LENGTH=383. F-box/kelch-repeat protein At3g24760 OS=Arabidopsis thaliana GN=At3g24760 PE=2 SV=1. PREDICTED: F-box/kelch-repeat protein At3g24760 [Fragaria vesca subsp. vesca] &gt;gi|470107795|ref|XP_004290226.1| PREDICTED: F-box/kelch-repeat protein At3g24760 [Fragaria vesca subsp. vesca] &g…
13	FvH4_2g19340.1	Fvb2_v4.0.a1:16457554..16458634	AT3G24760.1 | Symbols: | Galactose oxidase/kelch repeat superfamily protein | chr3:9040108-9041259 FORWARD LENGTH=383. F-box/kelch-repeat protein At3g24760 OS=Arabidopsis thaliana GN=At3g24760 PE=2 SV=1. PREDICTED: F-box/kelch-repeat protein At3g24760 [Fragaria vesca subsp. vesca] &gt;gi|470107795|ref|XP_004290226.1| PREDICTED: F-box/kelch-repeat protein At3g24760 [Fragaria vesca subsp. vesca] &g…
14	FvH4_2g19350.1	Fvb2_v4.0.a1:16464125..16465105	2-hydroxyisoflavanone dehydratase OS=Glycyrrhiza echinata GN=HIDM PE=1 SV=1. AT1G47480.1 | Symbols: | alpha/beta-Hydrolases superfamily protein | chr1:17417623-17419296 FORWARD LENGTH=314. PREDICTED: 2-hydroxyisoflavanone dehydratase-like [Fragaria vesca subsp. vesca]. tr|M5XQN2|M5XQN2_PRUPE Uncharacterized protein OS=Prunus persica GN=PRUPE_ppa008552mg PE=4 SV=1
15	FvH4_2g19360.1	Fvb2_v4.0.a1:16469354..16471363	PREDICTED: uncharacterized protein LOC101311157 [Fragaria vesca subsp. vesca]. tr|F6HZY0|F6HZY0_VITVI Uncharacterized protein OS=Vitis vinifera GN=VIT_07s0005g05640 PE=4 SV=1
16	FvH4_2g19370.1	Fvb2_v4.0.a1:16473107..16476648	AT3G24740.2 | Symbols: | Protein of unknown function (DUF1644) | chr3:9032397-9033461 FORWARD LENGTH=354. PREDICTED: uncharacterized protein LOC101300301 isoform X1 [Fragaria vesca subsp. vesca]. tr|M5VMW8|M5VMW8_PRUPE Uncharacterized protein OS=Prunus persica GN=PRUPE_ppa007686mg PE=4 SV=1
17	FvH4_2g19380.1	Fvb2_v4.0.a1:16482368..16484641	PREDICTED: putative F-box protein At1g65770 [Fragaria vesca subsp. vesca]. tr|M5XJK2|M5XJK2_PRUPE Uncharacterized protein OS=Prunus persica GN=PRUPE_ppa021999mg PE=4 SV=1
18	FvH4_2g19400.1	Fvb2_v4.0.a1:16488891..16489768	PREDICTED: uncharacterized protein LOC105349662 [Fragaria vesca subsp. vesca]
19	FvH4_2g19410.1	Fvb2_v4.0.a1:16490794..16492773	AT3G58180.1 | Symbols: | ARM repeat superfamily protein | chr3:21544189-21545981 FORWARD LENGTH=314. Deoxyhypusine hydroxylase OS=Arabidopsis thaliana GN=At3g58180 PE=1 SV=1. PREDICTED: deoxyhypusine hydroxylase [Fragaria vesca subsp. vesca]. tr|V4VV13|V4VV13_9ROSI Uncharacterized protein OS=Citrus clementina GN=CICLE_v10021217mg PE=4 SV=1
20	FvH4_2g19440.1	Fvb2_v4.0.a1:16505947..16506646	AT4G35730.1 | Symbols: | Regulator of Vps4 activity in the MVB pathway protein | chr4:16931111-16933241 FORWARD LENGTH=466. PREDICTED: uncharacterized protein LOC105349662 [Fragaria vesca subsp. vesca]. tr|M4D222|M4D222_BRARP Uncharacterized protein OS=Brassica rapa subsp. pekinensis PE=4 SV=1
21	FvH4_2g19460.1	Fvb2_v4.0.a1:16510345..16512633	AT4G35733.1 | Symbols: | F-box family protein with a domain of unknown function (DUF295) | chr4:16934426-16935502 FORWARD LENGTH=358. F-box protein At4g35733 OS=Arabidopsis thaliana GN=At4g35733 PE=2 SV=1. PREDICTED: putative F-box protein At1g65770 [Fragaria vesca subsp. vesca]. tr|M5XNE0|M5XNE0_PRUPE Uncharacterized protein OS=Prunus persica GN=PRUPE_ppa018318mg PE=4 SV=1
22	FvH4_2g19470.1	Fvb2_v4.0.a1:16524124..16524886	AT1G34220.1 | Symbols: | Regulator of Vps4 activity in the MVB pathway protein | chr1:12463102-12465911 REVERSE LENGTH=649. PREDICTED: uncharacterized protein LOC101312024 [Fragaria vesca subsp. vesca]. tr|K7KRT6|K7KRT6_SOYBN Uncharacterized protein OS=Glycine max GN=LOC100799050 PE=4 SV=1
23	FvH4_2g19480.1	Fvb2_v4.0.a1:16527161..16527502	3-ketoacyl-CoA thiolase 1, peroxisomal OS=Arabidopsis thaliana GN=KAT1 PE=1 SV=2. AT1G04710.1 | Symbols: KAT1, PKT4 | peroxisomal 3-ketoacyl-CoA thiolase 4 | chr1:1321941-1324556 FORWARD LENGTH=443. PREDICTED: 3-ketoacyl-CoA thiolase 2, peroxisomal-like [Fragaria vesca subsp. vesca]. tr|M5VYZ5|M5VYZ5_PRUPE Uncharacterized protein OS=Prunus persica GN=PRUPE_ppa005303mg PE=3 SV=1
24	FvH4_2g19490.1	Fvb2_v4.0.a1:16529670..16530803	AT5G55440.1 | Symbols: | Protein of unknown function (DUF295) | chr5:22465718-22466989 FORWARD LENGTH=365. PREDICTED: putative F-box protein At1g65770 [Fragaria vesca subsp. vesca]. tr|M5XNE0|M5XNE0_PRUPE Uncharacterized protein OS=Prunus persica GN=PRUPE_ppa018318mg PE=4 SV=1
25	FvH4_2g19500.1	Fvb2_v4.0.a1:16532541..16544817	3-ketoacyl-CoA thiolase 2, peroxisomal OS=Arabidopsis thaliana GN=PED1 PE=1 SV=2. AT2G33150.1 | Symbols: PKT3, PED1, KAT2 | peroxisomal 3-ketoacyl-CoA thiolase 3 | chr2:14047814-14050983 REVERSE LENGTH=462. PREDICTED: uncharacterized protein LOC101312898 isoform X2 [Fragaria vesca subsp. vesca]. tr|M5VVD9|M5VVD9_PRUPE Uncharacterized protein OS=Prunus persica GN=PRUPE_ppa000397mg PE=4 SV=1
26	FvH4_2g19510.1	Fvb2_v4.0.a1:16557353..16565098	AT3G07020.2 | Symbols: | UDP-Glycosyltransferase superfamily protein | chr3:2218120-2221590 REVERSE LENGTH=637. PREDICTED: sterol 3-beta-glucosyltransferase UGT80A2 isoform X1 [Fragaria vesca subsp. vesca]. Sterol 3-beta-glucosyltransferase UGT80A2 OS=Arabidopsis thaliana GN=UGT80A2 PE=1 SV=1. tr|M5VNV0|M5VNV0_PRUPE Uncharacterized protein OS=Prunus persica GN=PRUPE_ppa002976mg PE=4 SV=1
27	FvH4_2g19520.1	Fvb2_v4.0.a1:16566237..16567284	AT5G48890.1 | C2H2-like zinc finger protein KNUCKLES-like [Fragaria vesca subsp. vesca]. LATE FLOWERING
28	FvH4_2g19530.1	Fvb2_v4.0.a1:16567879..16569699	AT4G05460.1 | Symbols: | RNI-like superfamily protein | chr4:2761106-2762400 REVERSE LENGTH=302. F-box protein SKIP19 OS=Arabidopsis thaliana GN=SKIP19 PE=1 SV=1. PREDICTED: putative F-box/LRR-repeat protein 9 [Fragaria vesca subsp. vesca]. tr|A0A1R3GNW6|A0A1R3GNW6_9ROSI Uncharacterized protein OS=Corchorus olitorius GN=COLO4_34054 PE=4 SV=1
29	FvH4_2g19540.1	Fvb2_v4.0.a1:16580199..16584340	AT3G07010.1 | Symbols: | Pectin lyase-like superfamily protein | chr3:2212973-2216306 REVERSE LENGTH=416. PREDICTED: probable pectate lyase 20 [Fragaria vesca subsp. vesca]. Probable pectate lyase 8 OS=Arabidopsis thaliana GN=At3g07010 PE=2 SV=1. tr|E3VSV6|E3VSV6_9ROSA Pectate lyase OS=Rosa x borboniana GN=Pel1 PE=2 SV=1
30	FvH4_2g19550.1	Fvb2_v4.0.a1:16584827..16587962	AT3G24660.1 | Symbols: TMKL1 | transmembrane kinase-like 1 | chr3:9003641-9005751 FORWARD LENGTH=674. PREDICTED: putative kinase-like protein TMKL1 [Fragaria vesca subsp. vesca]. Putative kinase-like protein TMKL1 OS=Arabidopsis thaliana GN=TMKL1 PE=1 SV=1. tr|W9SS23|W9SS23_9ROSA Putative kinase-like protein TMKL1 OS=Morus notabilis GN=L484_015171 PE=4 SV=1
31	FvH4_2g19560.1	Fvb2_v4.0.a1:16589578..16590738	AT5G48910.1 | Symbols: LPA66 | Pentatricopeptide repeat (PPR) superfamily protein | chr5:19832969-19834909 REVERSE LENGTH=646. Pentatricopeptide repeat-containing protein At5g48910 OS=Arabidopsis thaliana GN=PCMP-H38 PE=2 SV=1. PREDICTED: LOW QUALITY PROTEIN: pentatricopeptide repeat-containing protein At5g48910 [Fragaria vesca subsp. vesca]. tr|M5VIK6|M5VIK6_PRUPE Uncharacterized protein OS=Prun…
32	FvH4_2g19570.1	Fvb2_v4.0.a1:16590772..16591479	AT5G48910.1 | Symbols: LPA66 | Pentatricopeptide repeat (PPR) superfamily protein | chr5:19832969-19834909 REVERSE LENGTH=646. Pentatricopeptide repeat-containing protein At5g48910 OS=Arabidopsis thaliana GN=PCMP-H38 PE=2 SV=1. PREDICTED: LOW QUALITY PROTEIN: pentatricopeptide repeat-containing protein At5g48910 [Fragaria vesca subsp. vesca]. tr|M5VIK6|M5VIK6_PRUPE Uncharacterized protein OS=Prun…
33	FvH4_2g19580.1	Fvb2_v4.0.a1:16594266..16599003	AT4G13220.1 | Symbols: | unknown protein; FUNCTIONS IN: molecular_function unknown; INVOLVED IN: biological_process unknown; LOCATED IN: chloroplast; EXPRESSED IN: 22 plant structures; EXPRESSED DURING: 13 growth stages; Has 27 Blast hits to 27 proteins in 10 species: Archae - 0; Bacteria - 0; Metazoa - 0; Fungi - 0; Plants - 27; Viruses - 0; Other Eukaryotes - 0 (source: NCBI BLink). | chr4:7674…
34	FvH4_2g19600.1	Fvb2_v4.0.a1:16602674..16604651	AT4G16295.1 | Symbols: SPH1 | S-protein homologue 1 | chr4:9215680-9216135 REVERSE LENGTH=151. PREDICTED: uncharacterized protein LOC101314914 [Fragaria vesca subsp. vesca]. S-protein homolog 1 OS=Arabidopsis thaliana GN=SPH1 PE=2 SV=1. tr|M5VWE5|M5VWE5_PRUPE Uncharacterized protein (Fragment) OS=Prunus persica GN=PRUPE_ppa022213mg PE=4 SV=1
35	FvH4_2g19610.1	Fvb2_v4.0.a1:16602884..16603090	AT4G16295.1 | Symbols: SPH1 | S-protein homologue 1 | chr4:9215680-9216135 REVERSE LENGTH=151. PREDICTED: uncharacterized protein LOC101314914 [Fragaria vesca subsp. vesca]. tr|A0A0D2R918|A0A0D2R918_GOSRA Uncharacterized protein OS=Gossypium raimondii GN=B456_004G224500 PE=4 SV=1
36	FvH4_2g19620.1	Fvb2_v4.0.a1:16610034..16613898	AT5G48940.1 | Symbols: | Leucine-rich repeat transmembrane protein kinase family protein | chr5:19839785-19843744 FORWARD LENGTH=1135. LRR receptor-like serine/threonine-protein kinase RCH1 OS=Arabidopsis thaliana GN=RCH1 PE=2 SV=1. PREDICTED: LRR receptor-like serine/threonine-protein kinase RCH1 [Fragaria vesca subsp. vesca]. tr|M5W0H0|M5W0H0_PRUPE Uncharacterized protein OS=Prunus persica GN=P…
37	FvH4_2g19630.1	Fvb2_v4.0.a1:16616683..16619887	AT3G24650.1 | Symbols: ABI3, SIS10 | AP2/B3-like transcriptional factor family protein | chr3:8997911-9000780 FORWARD LENGTH=720. B3 domain-containing transcription factor ABI3 OS=Arabidopsis thaliana GN=ABI3 PE=1 SV=1. PREDICTED: B3 domain-containing transcription factor ABI3 isoform X2 [Fragaria vesca subsp. vesca]. tr|I6V4V5|I6V4V5_ROSCN ABI3 OS=Rosa canina GN=ABI3 PE=2 SV=1
38	FvH4_2g19650.1	Fvb2_v4.0.a1:16635094..16637295	AT3G26618.1 | Symbols: ERF1-3 | eukaryotic release factor 1-3 | chr3:9788854-9790161 FORWARD LENGTH=435. Eukaryotic peptide chain release factor subunit 1-3 OS=Arabidopsis thaliana GN=ERF1-3 PE=1 SV=1. PREDICTED: eukaryotic peptide chain release factor subunit 1-3-like [Fragaria vesca subsp. vesca]. tr|F6H1H5|F6H1H5_VITVI Uncharacterized protein OS=Vitis vinifera GN=VIT_18s0001g12240 PE=4 SV=1
39	FvH4_2g19660.1	Fvb2_v4.0.a1:16639060..16640589	AT5G50320.1 | Symbols: ELO3, HAG3, HAC8, ELP3, AtELP3 | radical SAM domain-containing protein / GCN5-related N-acetyltransferase (GNAT) family protein | chr5:20481200-20484811 REVERSE LENGTH=565. Elongator complex protein 3 OS=Arabidopsis thaliana GN=HAG3 PE=1 SV=1. PREDICTED: elongator complex protein 3 [Fragaria vesca subsp. vesca]. tr|M5WD96|M5WD96_PRUPE Uncharacterized protein OS=Prunus persi…
40	FvH4_2g19670.1	Fvb2_v4.0.a1:16639158..16639382	AT5G50320.1 | Symbols: ELO3, HAG3, HAC8, ELP3, AtELP3 | radical SAM domain-containing protein / GCN5-related N-acetyltransferase (GNAT) family protein | chr5:20481200-20484811 REVERSE LENGTH=565. PREDICTED: elongator complex protein 3 [Fragaria vesca subsp. vesca]. tr|M5WD96|M5WD96_PRUPE Uncharacterized protein OS=Prunus persica GN=PRUPE_ppa003556mg PE=4 SV=1
41	FvH4_2g19680.1	Fvb2_v4.0.a1:16644355..16644849	PREDICTED: acanthoscurrin-2-like [Fragaria vesca subsp. vesca]
42	FvH4_2g19690.1	Fvb2_v4.0.a1:16649524..16649967	AT4G16295.1 | Symbols: SPH1 | S-protein homologue 1 | chr4:9215680-9216135 REVERSE LENGTH=151. PREDICTED: uncharacterized protein LOC101314342 [Fragaria vesca subsp. vesca]. S-protein homolog 1 OS=Arabidopsis thaliana GN=SPH1 PE=2 SV=1. tr|M5VWE5|M5VWE5_PRUPE Uncharacterized protein (Fragment) OS=Prunus persica GN=PRUPE_ppa022213mg PE=4 SV=1
43	FvH4_2g19700.1	Fvb2_v4.0.a1:16651431..16651868	AT4G16295.1 | Symbols: SPH1 | S-protein homologue 1 | chr4:9215680-9216135 REVERSE LENGTH=151. PREDICTED: uncharacterized protein LOC101314627 [Fragaria vesca subsp. vesca]. S-protein homolog 1 OS=Arabidopsis thaliana GN=SPH1 PE=2 SV=1. tr|M5VWE5|M5VWE5_PRUPE Uncharacterized protein (Fragment) OS=Prunus persica GN=PRUPE_ppa022213mg PE=4 SV=1
44	FvH4_2g19710.1	Fvb2_v4.0.a1:16652563..16653704	PREDICTED: lysM domain-containing GPI-anchored protein 2 [Fragaria vesca subsp. vesca]. tr|M5W420|M5W420_PRUPE Uncharacterized protein OS=Prunus persica GN=PRUPE_ppa008092mg PE=4 SV=1
45	FvH4_2g19720.1	Fvb2_v4.0.a1:16666719..16667966	AT4G16295.1 | Symbols: SPH1 | S-protein homologue 1 | chr4:9215680-9216135 REVERSE LENGTH=151. PREDICTED: uncharacterized protein LOC101314914 [Fragaria vesca subsp. vesca]. S-protein homolog 1 OS=Arabidopsis thaliana GN=SPH1 PE=2 SV=1. tr|M5VWE5|M5VWE5_PRUPE Uncharacterized protein (Fragment) OS=Prunus persica GN=PRUPE_ppa022213mg PE=4 SV=1
46	FvH4_2g19730.1	Fvb2_v4.0.a1:16669761..16670201	AT4G16295.1 | Symbols: SPH1 | S-protein homologue 1 | chr4:9215680-9216135 REVERSE LENGTH=151. PREDICTED: uncharacterized protein LOC105350071 [Fragaria vesca subsp. vesca]. S-protein homolog 1 OS=Arabidopsis thaliana GN=SPH1 PE=2 SV=1. tr|M5VWE5|M5VWE5_PRUPE Uncharacterized protein (Fragment) OS=Prunus persica GN=PRUPE_ppa022213mg PE=4 SV=1
47	FvH4_2g19740.1	Fvb2_v4.0.a1:16680859..16681287	AT4G16295.1 | Symbols: SPH1 | S-protein homologue 1 | chr4:9215680-9216135 REVERSE LENGTH=151. Self-incompatibility protein S1 OS=Papaver rhoeas GN=S1 PE=1 SV=1. tr|A0A061DMI7|A0A061DMI7_THECC Uncharacterized protein OS=Theobroma cacao GN=TCM_003121 PE=4 SV=1. Uncharacterized protein TCM_003121 [Theobroma cacao]
48	FvH4_2g19750.1	Fvb2_v4.0.a1:16682144..16685655	26S proteasome regulatory subunit 4 homolog A OS=Arabidopsis thaliana GN=RPT2A PE=1 SV=1. AT4G29040.1 | Symbols: RPT2a | regulatory particle AAA-ATPase 2A | chr4:14312369-14314386 FORWARD LENGTH=443. PREDICTED: 26S proteasome regulatory subunit 4 homolog A [Fragaria vesca subsp. vesca]. tr|A0A151TUQ3|A0A151TUQ3_CAJCA 26S protease regulatory subunit 4 isogeny OS=Cajanus cajan GN=KK1_010008 PE=3 SV…
49	FvH4_2g19760.1	Fvb2_v4.0.a1:16686077..16689279	AT5G66900.1 | Symbols: | Disease resistance protein (CC-NBS-LRR class) family | chr5:26714931-26717757 REVERSE LENGTH=809. PREDICTED: probable disease resistance protein At5g66900 [Fragaria vesca subsp. vesca]. Probable disease resistance protein At5g66900 OS=Arabidopsis thaliana GN=At5g66900 PE=3 SV=1. tr|M5WFD2|M5WFD2_PRUPE Uncharacterized protein OS=Prunus persica GN=PRUPE_ppa001498mg PE=3 SV=1
50	FvH4_2g19770.1	Fvb2_v4.0.a1:16713299..16715849	PREDICTED: uncharacterized protein LOC105351276 [Fragaria vesca subsp. vesca]
51	FvH4_2g19780.1	Fvb2_v4.0.a1:16721888..16725151	AT4G28820.1 | Symbols: | HIT-type Zinc finger family protein | chr4:14230815-14232287 REVERSE LENGTH=173. PREDICTED: zinc finger HIT domain-containing protein 3 [Fragaria vesca subsp. vesca]. tr|M5W3L1|M5W3L1_PRUPE Uncharacterized protein (Fragment) OS=Prunus persica GN=PRUPE_ppa016705mg PE=4 SV=1. Uncharacterized zinc-finger protein C4F10.19c OS=Schizosaccharomyces pombe (strain 972 / ATCC 24843…
52	FvH4_2g19790.1	Fvb2_v4.0.a1:16727066..16730956	phytochrome interacting factor 3-like 5 PREDICTED: transcription factor PIF1 [Fragaria vesca subsp. vesca].
53	FvH4_2g19800.1	Fvb2_v4.0.a1:16743261..16747833	AT3G23990.1 | Symbols: HSP60, HSP60-3B | heat shock protein 60 | chr3:8669013-8672278 FORWARD LENGTH=577. Chaperonin CPN60-2, mitochondrial OS=Cucurbita maxima GN=CPN60-2 PE=1 SV=1. PREDICTED: chaperonin CPN60-2, mitochondrial-like [Fragaria vesca subsp. vesca]. tr|A0A067KEE8|A0A067KEE8_JATCU Uncharacterized protein OS=Jatropha curcas GN=JCGZ_12922 PE=3 SV=1
54	FvH4_2g19810.1	Fvb2_v4.0.a1:16748288..16749673	AT5G26594.1 | Symbols: ARR24, RR24 | response regulator 24 | chr5:9269282-9270254 FORWARD LENGTH=139. PREDICTED: two-component response regulator ARR22-like [Fragaria vesca subsp. vesca]. tr|M5W0N3|M5W0N3_PRUPE Uncharacterized protein OS=Prunus persica GN=PRUPE_ppa020702mg PE=4 SV=1. Two-component response regulator ARR22 OS=Arabidopsis thaliana GN=ARR22 PE=2 SV=1
55	FvH4_2g19820.1	Fvb2_v4.0.a1:16752946..16756049	AT4G05230.1 | Symbols: | Ubiquitin-like superfamily protein | chr4:2687003-2687623 FORWARD LENGTH=206. biquitin domain-containing protein 7SL RNA1 OS=Arabidopsis thaliana GN=7SL1 PE=3 SV=2. PREDICTED: polyubiquitin-like [Fragaria vesca subsp. vesca]. tr|M5WRM5|M5WRM5_PRUPE Uncharacterized protein OS=Prunus persica GN=PRUPE_ppa022934mg PE=4 SV=1
56	FvH4_2g19840.1	Fvb2_v4.0.a1:16757629..16758692	AT5G26594.1 | Symbols: ARR24, RR24 | response regulator 24 | chr5:9269282-9270254 FORWARD LENGTH=139. PREDICTED: hybrid signal transduction histidine kinase M-like [Fragaria vesca subsp. vesca]. tr|A0A0B0N530|A0A0B0N530_GOSAR Two-component response regulator ARR22-like protein OS=Gossypium arboreum GN=F383_32570 PE=4 SV=1. Two-component response regulator ORR42 OS=Oryza sativa subsp. japonica GN=…
57	FvH4_2g19850.1	Fvb2_v4.0.a1:16759460..16769407	AT2G20190.1 | Symbols: ATCLASP, CLASP | CLIP-associated protein | chr2:8711862-8718813 REVERSE LENGTH=1439. CLIP-associated protein OS=Arabidopsis thaliana GN=CLASP PE=1 SV=1. PREDICTED: CLIP-associated protein isoform X1 [Fragaria vesca subsp. vesca]. tr|M5VLW6|M5VLW6_PRUPE Uncharacterized protein OS=Prunus persica GN=PRUPE_ppa000220mg PE=4 SV=1
58	FvH4_2g19860.1	Fvb2_v4.0.a1:16777154..16779027	auxin response factor 17 | PREDICTED: auxin response factor 17-like [Fragaria vesca subsp. vesca].
59	FvH4_2g19870.1	Fvb2_v4.0.a1:16789951..16795739	AT2G20210.1 | Symbols: | RNI-like superfamily protein | chr2:8721606-8725042 REVERSE LENGTH=604. PREDICTED: protein NLRC5 isoform X1 [Fragaria vesca subsp. vesca]. tr|M5VNW6|M5VNW6_PRUPE Uncharacterized protein OS=Prunus persica GN=PRUPE_ppa003067mg PE=4 SV=1
60	FvH4_2g19880.1	Fvb2_v4.0.a1:16796137..16798310	AT4G28780.1 | Symbols: | GDSL-like Lipase/Acylhydrolase superfamily protein | chr4:14215603-14217159 FORWARD LENGTH=367. GDSL esterase/lipase At4g28780 OS=Arabidopsis thaliana GN=At4g28780 PE=2 SV=1. PREDICTED: GDSL esterase/lipase At4g28780 [Fragaria vesca subsp. vesca]. tr|A0A0D2M284|A0A0D2M284_GOSRA Uncharacterized protein OS=Gossypium raimondii GN=B456_001G235500 PE=3 SV=1
61	FvH4_2g19890.1	Fvb2_v4.0.a1:16799676..16802556	AT2G20230.1 | Symbols: | Tetraspanin family protein | chr2:8725762-8727388 FORWARD LENGTH=270. PREDICTED: tetraspanin-18-like [Fragaria vesca subsp. vesca]. Tetraspanin-18 OS=Arabidopsis thaliana GN=TOM2AH2 PE=1 SV=1. tr|M5VP84|M5VP84_PRUPE Uncharacterized protein OS=Prunus persica GN=PRUPE_ppa009611mg PE=4 SV=1
62	FvH4_2g19920.1	Fvb2_v4.0.a1:16805358..16806653	AT5G49610.1 | Symbols: | F-box family protein | chr5:20131448-20132527 REVERSE LENGTH=359. F-box protein At5g49610 OS=Arabidopsis thaliana GN=At5g49610 PE=1 SV=1. tr|M5XI54|M5XI54_PRUPE Uncharacterized protein OS=Prunus persica GN=PRUPE_ppa023367mg PE=4 SV=1. uncharacterized protein LOC18791860 [Prunus persica] &gt;gi|1139802377|gb|ONI34995.1| hypothetical protein PRUPE_1G509300 [Prunus persica] …
63	FvH4_2g19930.1	Fvb2_v4.0.a1:16807343..16810574	AT5G17780.1 | Symbols: | alpha/beta-Hydrolases superfamily protein | chr5:5867429-5868976 REVERSE LENGTH=417. PREDICTED: uncharacterized protein LOC101312979 isoform X1 [Fragaria vesca subsp. vesca] &gt;gi|764527698|ref|XP_011458061.1| PREDICTED: uncharacterized protein LOC101312979 isoform X1 [Fragaria vesca subsp. vesca]. Probable lysophospholipase BODYGUARD 4 OS=Arabidopsis thaliana GN=BDG4 PE…
64	FvH4_2g19940.1	Fvb2_v4.0.a1:16812641..16818158	AT4G28760.2 | Symbols: | Protein of unknown function (DUF3741) | chr4:14208640-14211811 FORWARD LENGTH=924. PREDICTED: uncharacterized protein LOC101294433 [Fragaria vesca subsp. vesca] &gt;gi|764527685|ref|XP_011458059.1| PREDICTED: uncharacterized protein LOC101294433 [Fragaria vesca subsp. vesca]. tr|M5VTH1|M5VTH1_PRUPE Uncharacterized protein OS=Prunus persica GN=PRUPE_ppa000852mg PE=4 SV=1
65	FvH4_2g19950.1	Fvb2_v4.0.a1:16829735..16833032	PREDICTED: uncharacterized protein LOC105349638 [Fragaria vesca subsp. vesca]. tr|A0A067K2D8|A0A067K2D8_JATCU Uncharacterized protein OS=Jatropha curcas GN=JCGZ_17593 PE=4 SV=1
66	FvH4_2g19960.1	Fvb2_v4.0.a1:16834850..16836332	AT2G20260.1 | Symbols: PSAE-2 | photosystem I subunit E-2 | chr2:8736780-8737644 FORWARD LENGTH=145. Photosystem I reaction center subunit IV B, chloroplastic OS=Nicotiana sylvestris GN=PSAEB PE=1 SV=1. PREDICTED: photosystem I reaction center subunit IV B, chloroplastic-like [Fragaria vesca subsp. vesca]. tr|M5VP59|M5VP59_PRUPE Uncharacterized protein OS=Prunus persica GN=PRUPE_ppa012923mg PE=4 …
67	FvH4_2g19970.1	Fvb2_v4.0.a1:16837233..16839096	AT4G28740.1 | Symbols: | FUNCTIONS IN: molecular_function unknown; INVOLVED IN: biological_process unknown; LOCATED IN: chloroplast; EXPRESSED IN: 21 plant structures; EXPRESSED DURING: 13 growth stages; CONTAINS InterPro DOMAIN/s: Protein of unknown function DUF3493 (InterPro:IPR021883); BEST Arabidopsis thaliana protein match is: tetratricopeptide repeat (TPR)-containing protein (TAIR:AT1G02910…
68	FvH4_2g19980.1	Fvb2_v4.0.a1:16840691..16841287	AT5G59840.1 | Symbols: | Ras-related small GTP-binding family protein | chr5:24107450-24109049 REVERSE LENGTH=216. PREDICTED: ras-related protein RABE1a-like [Fragaria vesca subsp. vesca]. Ras-related protein RABE1a OS=Arabidopsis thaliana GN=RABE1A PE=1 SV=1. tr|A0A061FLR6|A0A061FLR6_THECC Ras-related small GTP-binding family protein OS=Theobroma cacao GN=TCM_042824 PE=4 SV=1
69	FvH4_2g19990.1	Fvb2_v4.0.a1:16842124..16846923	AT1G65260.1 | Symbols: PTAC4, VIPP1 | plastid transcriptionally active 4 | chr1:24236329-24240428 FORWARD LENGTH=330. Membrane-associated 30 kDa protein, chloroplastic OS=Pisum sativum GN=IM30 PE=2 SV=1. PREDICTED: membrane-associated 30 kDa protein, chloroplastic [Fragaria vesca subsp. vesca]. tr|M5XRG9|M5XRG9_PRUPE Uncharacterized protein OS=Prunus persica GN=PRUPE_ppa008331mg PE=4 SV=1
70	FvH4_2g20000.1	Fvb2_v4.0.a1:16847052..16847616	AT1G19270.1 | Symbols: DA1 | DA1 | chr1:6663327-6665845 FORWARD LENGTH=532. PREDICTED: uncharacterized protein LOC105351837 [Fragaria vesca subsp. vesca]. Protein DA1 OS=Arabidopsis thaliana GN=DA1 PE=1 SV=1. tr|K4B291|K4B291_SOLLC Uncharacterized protein OS=Solanum lycopersicum PE=4 SV=1
71	FvH4_2g20010.1	Fvb2_v4.0.a1:16849149..16849424	AT3G09270.1 | Symbols: ATGSTU8, GSTU8 | glutathione S-transferase TAU 8 | chr3:2848407-2849226 REVERSE LENGTH=224. Probable glutathione S-transferase OS=Glycine max GN=HSP26-A PE=2 SV=1. probable glutathione S-transferase [Prunus persica] &gt;gi|1139757606|gb|ONH93063.1| hypothetical protein PRUPE_8G210400 [Prunus persica]. tr|M5VN99|M5VN99_PRUPE Uncharacterized protein OS=Prunus persica GN=PRUPE…
72	FvH4_2g20020.1	Fvb2_v4.0.a1:16849430..16851047	AT2G29420.1 | Symbols: ATGSTU7, GST25, GSTU7 | glutathione S-transferase tau 7 | chr2:12618111-12618871 REVERSE LENGTH=227. Glutathione S-transferase U7 OS=Arabidopsis thaliana GN=GSTU7 PE=2 SV=1. PREDICTED: probable glutathione S-transferase [Fragaria vesca subsp. vesca]. tr|M5VN99|M5VN99_PRUPE Uncharacterized protein OS=Prunus persica GN=PRUPE_ppa015182mg PE=3 SV=1
73	FvH4_2g20030.1	Fvb2_v4.0.a1:16851227..16852571	AT2G29420.1 | Symbols: ATGSTU7, GST25, GSTU7 | glutathione S-transferase tau 7 | chr2:12618111-12618871 REVERSE LENGTH=227. PREDICTED: probable glutathione S-transferase [Fragaria vesca subsp. vesca]. Probable glutathione S-transferase OS=Glycine max GN=HSP26-A PE=2 SV=1. tr|M5VKG6|M5VKG6_PRUPE Uncharacterized protein OS=Prunus persica GN=PRUPE_ppa011142mg PE=3 SV=1
74	FvH4_2g20040.1	Fvb2_v4.0.a1:16851688..16853239	PREDICTED: probable glutathione S-transferase [Fragaria vesca subsp. vesca]. tr|M5VKG6|M5VKG6_PRUPE Uncharacterized protein OS=Prunus persica GN=PRUPE_ppa011142mg PE=3 SV=1
75	FvH4_2g20050.1	Fvb2_v4.0.a1:16863627..16866002	AT2G33680.1 | Symbols: | Tetratricopeptide repeat (TPR)-like superfamily protein | chr2:14249608-14251791 FORWARD LENGTH=727. Pentatricopeptide repeat-containing protein At2g33680 OS=Arabidopsis thaliana GN=PCMP-E19 PE=3 SV=1. PREDICTED: pentatricopeptide repeat-containing protein At2g33680-like [Fragaria vesca subsp. vesca]. tr|A5AJZ0|A5AJZ0_VITVI Uncharacterized protein OS=Vitis vinifera GN=VIT…
76	FvH4_2g20060.1	Fvb2_v4.0.a1:16869024..16870466	AT2G29420.1 | Symbols: ATGSTU7, GST25, GSTU7 | glutathione S-transferase tau 7 | chr2:12618111-12618871 REVERSE LENGTH=227. PREDICTED: probable glutathione S-transferase [Fragaria vesca subsp. vesca] &gt;gi|764527642|ref|XP_011458057.1| PREDICTED: probable glutathione S-transferase [Fragaria vesca subsp. vesca]. Probable glutathione S-transferase OS=Nicotiana tabacum PE=2 SV=1. tr|M5VWL7|M5VWL7_P…
77	FvH4_2g20070.1	Fvb2_v4.0.a1:16870786..16877434	AT3G09270.1 | Symbols: ATGSTU8, GSTU8 | glutathione S-transferase TAU 8 | chr3:2848407-2849226 REVERSE LENGTH=224. PREDICTED: glutathione transferase GST 23-like [Fragaria vesca subsp. vesca]. Probable glutathione S-transferase OS=Glycine max GN=HSP26-A PE=2 SV=1. tr|M5W4B1|M5W4B1_PRUPE Uncharacterized protein OS=Prunus persica GN=PRUPE_ppa011079mg PE=3 SV=1
78	FvH4_2g20080.1	Fvb2_v4.0.a1:16877758..16879061	AT2G29420.1 | Symbols: ATGSTU7, GST25, GSTU7 | glutathione S-transferase tau 7 | chr2:12618111-12618871 REVERSE LENGTH=227. Glutathione transferase GST 23 OS=Zea mays PE=2 SV=1. PREDICTED: probable glutathione S-transferase [Fragaria vesca subsp. vesca]. tr|M5VKM2|M5VKM2_PRUPE Uncharacterized protein (Fragment) OS=Prunus persica GN=PRUPE_ppa016218mg PE=3 SV=1
79	FvH4_2g20090.1	Fvb2_v4.0.a1:16879078..16893511	AT3G09270.1 | Symbols: ATGSTU8, GSTU8 | glutathione S-transferase TAU 8 | chr3:2848407-2849226 REVERSE LENGTH=224. Glutathione transferase GST 23 OS=Zea mays PE=2 SV=1. PREDICTED: uncharacterized protein LOC105796604 [Gossypium raimondii]. tr|A0A0E0JTL9|A0A0E0JTL9_ORYPU Uncharacterized protein OS=Oryza punctata PE=4 SV=1
80	FvH4_2g20100.1	Fvb2_v4.0.a1:16893829..16897336	AT2G29420.1 | Symbols: ATGSTU7, GST25, GSTU7 | glutathione S-transferase tau 7 | chr2:12618111-12618871 REVERSE LENGTH=227. Glutathione transferase GST 23 OS=Zea mays PE=2 SV=1. PREDICTED: glutathione transferase GST 23-like [Fragaria vesca subsp. vesca] &gt;gi|470142638|ref|XP_004307010.1| PREDICTED: glutathione transferase GST 23-like [Fragaria vesca subsp. vesca] &gt;gi|764627512|ref|XP_011469…
81	FvH4_2g20110.1	Fvb2_v4.0.a1:16894013..16894775	AT2G29420.1 | Symbols: ATGSTU7, GST25, GSTU7 | glutathione S-transferase tau 7 | chr2:12618111-12618871 REVERSE LENGTH=227. Glutathione transferase GST 23 OS=Zea mays PE=2 SV=1. PREDICTED: glutathione transferase GST 23-like [Fragaria vesca subsp. vesca] &gt;gi|470142638|ref|XP_004307010.1| PREDICTED: glutathione transferase GST 23-like [Fragaria vesca subsp. vesca] &gt;gi|764627512|ref|XP_011469…
82	FvH4_2g20120.1	Fvb2_v4.0.a1:16898221..16902277	AT4G17420.1 | Symbols: | Tryptophan RNA-binding attenuator protein-like | chr4:9722544-9724443 REVERSE LENGTH=285. PREDICTED: uncharacterized protein LOC101296864 [Fragaria vesca subsp. vesca]. tr|A0A166E2H9|A0A166E2H9_DAUCA Uncharacterized protein OS=Daucus carota subsp. sativus GN=DCAR_006841 PE=4 SV=1
83	FvH4_2g20130.1	Fvb2_v4.0.a1:16902779..16911305	AT4G13460.2 | Symbols: SDG22, SUVH9, SET22 | SU(VAR)3-9 homolog 9 | chr4:7824653-7826605 REVERSE LENGTH=650. Histone-lysine N-methyltransferase family member SUVH9 OS=Arabidopsis thaliana GN=SUVH9 PE=1 SV=1. PREDICTED: histone-lysine N-methyltransferase family member SUVH9-like [Fragaria vesca subsp. vesca]. tr|M5XRK2|M5XRK2_PRUPE Uncharacterized protein OS=Prunus persica GN=PRUPE_ppa002444mg PE=…
84	FvH4_2g20140.1	Fvb2_v4.0.a1:16914018..16915289	60S ribosomal protein L11-1 OS=Arabidopsis thaliana GN=RPL11A PE=2 SV=2. AT2G42740.1 | Symbols: RPL16A | ribosomal protein large subunit 16A | chr2:17791794-17792946 FORWARD LENGTH=182. PREDICTED: 60S ribosomal protein L11-like isoform X1 [Lupinus angustifolius] &gt;gi|1117318905|ref|XP_019430544.1| PREDICTED: 60S ribosomal protein L11-like isoform X1 [Lupinus angustifolius] &gt;gi|1102721698|gb|…
85	FvH4_2g20150.1	Fvb2_v4.0.a1:16922904..16924903	AT4G28720.1 | Symbols: YUC8 | Flavin-binding monooxygenase family protein | chr4:14192688-14193968 FORWARD LENGTH=426. Probable indole-3-pyruvate monooxygenase YUCCA8 OS=Arabidopsis thaliana GN=YUC8 PE=2 SV=1. tr|I6P8Z5|I6P8Z5_FRAVE Flavin-containing monooxygenase OS=Fragaria vesca GN=YUC3 PE=2 SV=1. uncharacterized protein LOC101308331 [Fragaria vesca] &gt;gi|381216455|gb|AFG16918.1| YUC3 [Fraga…
86	FvH4_2g20160.1	Fvb2_v4.0.a1:16938188..16951544	AT5G43900.1 | Symbols: MYA2, ATMYA2, XI-2, XI-6 | myosin 2 | chr5:17657241-17666653 REVERSE LENGTH=1505. Myosin-6 OS=Arabidopsis thaliana GN=XI-2 PE=1 SV=1. PREDICTED: myosin-6-like [Fragaria vesca subsp. vesca]. tr|M5VNZ9|M5VNZ9_PRUPE Uncharacterized protein OS=Prunus persica GN=PRUPE_ppa000180mg PE=3 SV=1
87	FvH4_2g20170.1	Fvb2_v4.0.a1:16971537..16974605	AT1G04150.1 | Symbols: | C2 calcium/lipid-binding plant phosphoribosyltransferase family protein | chr1:1081208-1084246 REVERSE LENGTH=1012. FT-interacting protein 1 OS=Arabidopsis thaliana GN=FTIP1 PE=1 SV=1. PREDICTED: multiple C2 and transmembrane domain-containing protein 1 [Fragaria vesca subsp. vesca]. tr|M5VHT6|M5VHT6_PRUPE Uncharacterized protein OS=Prunus persica GN=PRUPE_ppa019484mg PE=…
88	FvH4_2g20180.1	Fvb2_v4.0.a1:16975095..16980067	AT4G28706.1 | Symbols: | pfkB-like carbohydrate kinase family protein | chr4:14167805-14170619 FORWARD LENGTH=401. Ketohexokinase OS=Homo sapiens GN=KHK PE=1 SV=2. PREDICTED: ribokinase [Fragaria vesca subsp. vesca]. tr|M5VJZ6|M5VJZ6_PRUPE Uncharacterized protein OS=Prunus persica GN=PRUPE_ppa015470mg PE=3 SV=1
89	FvH4_2g20190.1	Fvb2_v4.0.a1:16982596..16988763	AT2G20300.1 | Symbols: ALE2 | Protein kinase superfamily protein | chr2:8756475-8759845 REVERSE LENGTH=744. PREDICTED: receptor-like serine/threonine-protein kinase ALE2 [Fragaria vesca subsp. vesca]. Receptor-like serine/threonine-protein kinase ALE2 OS=Arabidopsis thaliana GN=ALE2 PE=1 SV=1. tr|M5VZI5|M5VZI5_PRUPE Uncharacterized protein OS=Prunus persica GN=PRUPE_ppa002040mg PE=4 SV=1
90	FvH4_2g20200.1	Fvb2_v4.0.a1:16991609..16995325	AT5G43920.1 | Symbols: | transducin family protein / WD-40 repeat family protein | chr5:17673397-17675630 FORWARD LENGTH=523. PREDICTED: WD repeat-containing protein 26 [Fragaria vesca subsp. vesca]. tr|M5VZE1|M5VZE1_PRUPE Uncharacterized protein OS=Prunus persica GN=PRUPE_ppa004283mg PE=4 SV=1. WD repeat-containing protein WDS homolog OS=Arabidopsis thaliana GN=WDS PE=1 SV=1
91	FvH4_2g20210.1	Fvb2_v4.0.a1:16996167..17002715	Activating molecule in BECN1-regulated autophagy protein 1 OS=Mus musculus GN=Ambra1 PE=1 SV=1. AT1G04140.1 | Symbols: | Transducin family protein / WD-40 repeat family protein | chr1:1075984-1080321 REVERSE LENGTH=790. PREDICTED: uncharacterized protein LOC101315408 [Fragaria vesca subsp. vesca]. tr|M5W403|M5W403_PRUPE Uncharacterized protein OS=Prunus persica GN=PRUPE_ppa001647mg PE=4 SV=1
92	FvH4_2g20220.1	Fvb2_v4.0.a1:17009991..17010905	PREDICTED: uncharacterized protein LOC101315205 [Fragaria vesca subsp. vesca] &gt;gi|764526360|ref|XP_011457971.1| PREDICTED: uncharacterized protein LOC101315205 [Fragaria vesca subsp. vesca] &gt;gi|764526365|ref|XP_011457972.1| PREDICTED: uncharacterized protein LOC101315205 [Fragaria vesca subsp. vesca]
93	FvH4_2g20230.1	Fvb2_v4.0.a1:17015674..17016459	AT3G04300.1 | Symbols: | RmlC-like cupins superfamily protein | chr3:1140318-1140723 FORWARD LENGTH=96. PREDICTED: uncharacterized protein LOC101306871 isoform X1 [Fragaria vesca subsp. vesca] &gt;gi|764527578|ref|XP_011458055.1| PREDICTED: uncharacterized protein LOC101306871 isoform X2 [Fragaria vesca subsp. vesca]. tr|A0A1S3V4E6|A0A1S3V4E6_VIGRR uncharacterized protein LOC106771538 OS=Vigna ra…
94	FvH4_2g20240.1	Fvb2_v4.0.a1:17024647..17027561	Alcohol dehydrogenase class-3 OS=Oryza sativa subsp. indica GN=ADHIII PE=3 SV=1. AT5G43940.1 | Symbols: HOT5, ADH2, GSNOR, ATGSNOR1, PAR2 | GroES-like zinc-binding dehydrogenase family protein | chr5:17684265-17686379 FORWARD LENGTH=379. PREDICTED: alcohol dehydrogenase class-3 [Fragaria vesca subsp. vesca]. tr|M5VJ61|M5VJ61_PRUPE S-(hydroxymethyl)glutathione dehydrogenase OS=Prunus persica GN=PR…
95	FvH4_2g20250.1	Fvb2_v4.0.a1:17030331..17031809	Ammonium transporter 1 member 1 OS=Arabidopsis thaliana GN=AMT1-1 PE=1 SV=1. AT4G13510.1 | Symbols: AMT1;1, ATAMT1, ATAMT1;1 | ammonium transporter 1;1 | chr4:7858220-7859725 FORWARD LENGTH=501. PREDICTED: ammonium transporter 1 member 4-like [Fragaria vesca subsp. vesca]. tr|M5VLY7|M5VLY7_PRUPE Ammonium transporter OS=Prunus persica GN=AMT PE=2 SV=1
96	FvH4_2g20260.1	Fvb2_v4.0.a1:17032389..17036067	Tetratricopeptide repeat (TPR)-like superfamily protein | PREDICTED: tetratricopeptide repeat protein 4 homolog [Fragaria vesca subsp. vesca].
f. qRU-5C (Fvb5:8718088- 10445687)
1	FvH4_5g16030.1	Fvb5_v4.0.a1:9091394..9101522	AT5G62600.1 | Symbols: | ARM repeat superfamily protein | chr5:25123337-25132473 REVERSE LENGTH=958. PREDICTED: LOW QUALITY PROTEIN: transportin-3 [Fragaria vesca subsp. vesca]. Transportin MOS14 OS=Arabidopsis thaliana GN=MOS14 PE=1 SV=1. tr|M5WD55|M5WD55_PRUPE Uncharacterized protein OS=Prunus persica GN=PRUPE_ppa000926mg PE=4 SV=1
2	FvH4_5g16040.1	Fvb5_v4.0.a1:9102014..9104670	AT3G08720.2 | Symbols: ATPK19, ATPK2 | serine/threonine protein kinase 2 | chr3:2648625-2650407 REVERSE LENGTH=471. PREDICTED: serine/threonine-protein kinase AtPK2/AtPK19-like [Fragaria vesca subsp. vesca]. Serine/threonine-protein kinase AtPK2/AtPK19 OS=Arabidopsis thaliana GN=ATPK2 PE=1 SV=2. tr|M5WAG1|M5WAG1_PRUPE Uncharacterized protein OS=Prunus persica GN=PRUPE_ppa005280mg PE=3 SV=1
3	FvH4_5g16060.1	Fvb5_v4.0.a1:9134946..9138328	AT1G44900.1 | Symbols: MCM2, ATMCM2 | minichromosome maintenance (MCM2/3/5) family protein | chr1:16970291-16974457 FORWARD LENGTH=936. DNA replication licensing factor MCM2 OS=Oryza sativa subsp. indica GN=OsI_36121 PE=3 SV=1. PREDICTED: DNA replication licensing factor MCM2-like isoform X1 [Fragaria vesca subsp. vesca]. tr|A0A067LI23|A0A067LI23_JATCU Uncharacterized protein OS=Jatropha curcas G…
4	FvH4_5g16070.1	Fvb5_v4.0.a1:9143361..9150119	AT5G36930.2 | Symbols: | Disease resistance protein (TIR-NBS-LRR class) family | chr5:14567771-14571916 REVERSE LENGTH=1191. PREDICTED: TMV resistance protein N-like [Fragaria vesca subsp. vesca]. TMV resistance protein N OS=Nicotiana glutinosa GN=N PE=1 SV=1. tr|S4S9Y5|S4S9Y5_FRAVE NBS protein (Fragment) OS=Fragaria vesca GN=NBS21 PE=2 SV=1
5	FvH4_5g16100.1	Fvb5_v4.0.a1:9166925..9167793	PREDICTED: putative disease resistance RPP13-like protein 1 [Fragaria vesca subsp. vesca]
6	FvH4_5g16110.1	Fvb5_v4.0.a1:9167410..9171967	AT3G14470.1 | Symbols: | NB-ARC domain-containing disease resistance protein | chr3:4857940-4861104 FORWARD LENGTH=1054. PREDICTED: putative disease resistance RPP13-like protein 1 [Fragaria vesca subsp. vesca]. Putative disease resistance RPP13-like protein 1 OS=Arabidopsis thaliana GN=RPPL1 PE=3 SV=1. tr|A0A1U7ZSP0|A0A1U7ZSP0_NELNU putative disease resistance protein RGA1 OS=Nelumbo nucifera GN…
7	FvH4_5g16120.1	Fvb5_v4.0.a1:9171918..9172614	AT1G31910.1 | Symbols: | GHMP kinase family protein | chr1:11459050-11461649 FORWARD LENGTH=505. Phosphomevalonate kinase, peroxisomal OS=Arabidopsis thaliana GN=PMK PE=1 SV=1. PREDICTED: probable phosphomevalonate kinase [Fragaria vesca subsp. vesca]. tr|A0A218VWN1|A0A218VWN1_PUNGR Uncharacterized protein OS=Punica granatum GN=CDL15_Pgr028705 PE=4 SV=1
8	FvH4_5g16130.1	Fvb5_v4.0.a1:9190669..9195145	AT2G42690.1 | Symbols: | alpha/beta-Hydrolases superfamily protein | chr2:17776356-17777682 REVERSE LENGTH=412. Phospholipase A1-IIdelta OS=Arabidopsis thaliana GN=At2g42690 PE=1 SV=1. PREDICTED: phospholipase A1-IIdelta-like [Fragaria vesca subsp. vesca]. tr|M5WXA4|M5WXA4_PRUPE Uncharacterized protein OS=Prunus persica GN=PRUPE_ppa005547mg PE=4 SV=1
9	FvH4_5g16160.1	Fvb5_v4.0.a1:9209151..9211505	AT3G06240.1 | Symbols: | F-box family protein | chr3:1887336-1888619 FORWARD LENGTH=427. F-box/kelch-repeat protein At3g06240 OS=Arabidopsis thaliana GN=At3g06240 PE=2 SV=1. PREDICTED: uncharacterized protein LOC105351549 [Fragaria vesca subsp. vesca]. tr|M5XFP9|M5XFP9_PRUPE Uncharacterized protein OS=Prunus persica GN=PRUPE_ppa026724mg PE=4 SV=1
10	FvH4_5g16170.1	Fvb5_v4.0.a1:9222302..9224375	AT1G74840.2 | Symbols: | Homeodomain-like superfamily protein | chr1:28116201-28117317 REVERSE LENGTH=239. PREDICTED: LOW QUALITY PROTEIN: transcription factor MYB1R1 [Fragaria vesca subsp. vesca]. tr|A7UMB2|A7UMB2_ROSHC Myb transcription factor OS=Rosa hybrid cultivar GN=myb PE=2 SV=1. Transcription factor MYB1R1 OS=Solanum tuberosum PE=2 SV=1
11	FvH4_5g16180.1	Fvb5_v4.0.a1:9228578..9232846	AT1G74850.1 | Symbols: PTAC2 | plastid transcriptionally active 2 | chr1:28119237-28122314 REVERSE LENGTH=862. Pentatricopeptide repeat-containing protein At1g74850, chloroplastic OS=Arabidopsis thaliana GN=PTAC2 PE=2 SV=1. PREDICTED: pentatricopeptide repeat-containing protein At1g74850, chloroplastic [Fragaria vesca subsp. vesca]. tr|M5WQH9|M5WQH9_PRUPE Uncharacterized protein OS=Prunus persica…
12	FvH4_5g16190.1	Fvb5_v4.0.a1:9233834..9237362	AT1G74860.1 | Symbols: | unknown protein; BEST Arabidopsis thaliana protein match is: unknown protein (TAIR:AT1G19010.1); Has 210 Blast hits to 193 proteins in 61 species: Archae - 0; Bacteria - 9; Metazoa - 75; Fungi - 18; Plants - 58; Viruses - 1; Other Eukaryotes - 49 (source: NCBI BLink). | chr1:28123432-28125600 FORWARD LENGTH=400. PREDICTED: uncharacterized protein LOC101304878 [Fragaria ve…
13	FvH4_5g16200.1	Fvb5_v4.0.a1:9239253..9242556	AT5G62580.1 | Symbols: | ARM repeat superfamily protein | chr5:25120010-25122259 FORWARD LENGTH=615. PREDICTED: microtubule-associated protein TORTIFOLIA1 [Fragaria vesca subsp. vesca]. TORTIFOLIA1-like protein 3 OS=Arabidopsis thaliana GN=TOR1L3 PE=2 SV=1. tr|A0A1S3BWA7|A0A1S3BWA7_CUCME microtubule-associated protein TORTIFOLIA1 OS=Cucumis melo GN=LOC103493949 PE=4 SV=1
14	FvH4_5g16210.1	Fvb5_v4.0.a1:9249422..9251368	AT1G05920.1 | Symbols: | Domain of unknown function (DUF313) | chr1:1797044-1797991 FORWARD LENGTH=315. B3 domain-containing protein At1g05920 OS=Arabidopsis thaliana GN=At1g05920 PE=2 SV=1. PREDICTED: uncharacterized protein DDB_G0283697-like [Fragaria vesca subsp. vesca]. tr|M5X3H5|M5X3H5_PRUPE Uncharacterized protein OS=Prunus persica GN=PRUPE_ppa021765mg PE=4 SV=1
15	FvH4_5g16220.1	Fvb5_v4.0.a1:9253289..9255029	AT5G62910.1 | Symbols: | RING/U-box superfamily protein | chr5:25250830-25252015 FORWARD LENGTH=327. General negative regulator of transcription subunit 4 OS=Saccharomyces cerevisiae (strain ATCC 204508 / S288c) GN=MOT2 PE=1 SV=1. PREDICTED: uncharacterized protein LOC101302940 [Fragaria vesca subsp. vesca]. tr|W9QL69|W9QL69_9ROSA CCR4-NOT transcription complex subunit 4 OS=Morus notabilis GN=L48…
16	FvH4_5g16230.1	Fvb5_v4.0.a1:9256482..9258976	AT3G48080.1 | Symbols: | alpha/beta-Hydrolases superfamily protein | chr3:17753104-17755145 REVERSE LENGTH=629. PREDICTED: protein EDS1B-like [Fragaria vesca subsp. vesca]. Protein EDS1B OS=Arabidopsis thaliana GN=EDS1B PE=1 SV=1. tr|M5WR61|M5WR61_PRUPE Uncharacterized protein OS=Prunus persica GN=PRUPE_ppa019013mg PE=4 SV=1
17	FvH4_5g16240.1	Fvb5_v4.0.a1:9263800..9266412	AT3G48100.1 | Symbols: ARR5, ATRR2, IBC6, RR5 | response regulator 5 | chr3:17759112-17760740 REVERSE LENGTH=184. PREDICTED: two-component response regulator ARR5-like [Fragaria vesca subsp. vesca]. tr|M5W8T2|M5W8T2_PRUPE Uncharacterized protein (Fragment) OS=Prunus persica GN=PRUPE_ppa027113mg PE=4 SV=1. Two-component response regulator ARR5 OS=Arabidopsis thaliana GN=ARR5 PE=1 SV=2
18	FvH4_5g16250.1	Fvb5_v4.0.a1:9271867..9272606	AT3G18940.1 | Symbols: | clast3-related | chr3:6527081-6529050 REVERSE LENGTH=281. PREDICTED: proteasome assembly chaperone 2 [Malus domestica] &gt;gi|657949829|ref|XP_008345116.1| PREDICTED: proteasome assembly chaperone 2 [Malus domestica]. Proteasome assembly chaperone 2 OS=Nematostella vectensis GN=psmg2 PE=3 SV=1. tr|M5VPB3|M5VPB3_PRUPE Proteasome assembly chaperone 2 OS=Prunus persica GN=PR…
19	FvH4_5g16260.1	Fvb5_v4.0.a1:9273292..9274746	Allene oxide synthase 3 OS=Solanum lycopersicum GN=AOS3 PE=1 SV=1. AT5G42650.1 | Symbols: AOS, CYP74A, DDE2 | allene oxide synthase | chr5:17097803-17099359 REVERSE LENGTH=518. PREDICTED: allene oxide synthase-like [Fragaria vesca subsp. vesca]. tr|Q7XB42|Q7XB42_PRUDU Cytochrome P450 OS=Prunus dulcis GN=cyp74C5 PE=3 SV=1
20	FvH4_5g16270.1	Fvb5_v4.0.a1:9276979..9280970	PREDICTED: lysM domain-containing GPI-anchored protein 2 [Fragaria vesca subsp. vesca]. tr|M5W420|M5W420_PRUPE Uncharacterized protein OS=Prunus persica GN=PRUPE_ppa008092mg PE=4 SV=1
21	FvH4_5g16280.1	Fvb5_v4.0.a1:9283710..9283982	PREDICTED: DEAD-box ATP-dependent RNA helicase 38-like [Fragaria vesca subsp. vesca]. tr|M5VUT0|M5VUT0_PRUPE Uncharacterized protein OS=Prunus persica GN=PRUPE_ppa004123mg PE=4 SV=1
22	FvH4_5g16290.1	Fvb5_v4.0.a1:9284801..9287605	AT3G48120.1 | Symbols: | unknown protein; Has 22990 Blast hits to 12942 proteins in 666 species: Archae - 8; Bacteria - 739; Metazoa - 13803; Fungi - 2465; Plants - 1363; Viruses - 116; Other Eukaryotes - 4496 (source: NCBI BLink). | chr3:17772137-17774550 FORWARD LENGTH=328. PREDICTED: RNA-binding protein 25 [Fragaria vesca subsp. vesca]. tr|M5W9Q0|M5W9Q0_PRUPE Uncharacterized protein OS=Prunus …
23	FvH4_5g16300.1	Fvb5_v4.0.a1:9287878..9289463	AT3G48140.1 | Symbols: | B12D protein | chr3:17778471-17779299 FORWARD LENGTH=88. PREDICTED: uncharacterized protein LOC101301782 [Fragaria vesca subsp. vesca]. tr|A0A1R3I4V2|A0A1R3I4V2_9ROSI NADH-ubiquinone reductase complex 1 MLRQ subunit OS=Corchorus capsularis GN=CCACVL1_14960 PE=4 SV=1
24	FvH4_5g16310.1	Fvb5_v4.0.a1:9289445..9292226	Anaphase-promoting complex subunit 8 OS=Arabidopsis thaliana GN=APC8 PE=1 SV=1. AT3G48150.1 | Symbols: APC8, CDC23 | anaphase-promoting complex subunit 8 | chr3:17779800-17782565 REVERSE LENGTH=579. PREDICTED: anaphase-promoting complex subunit 8 [Fragaria vesca subsp. vesca]. tr|M5WZ23|M5WZ23_PRUPE Uncharacterized protein OS=Prunus persica GN=PRUPE_ppa003407mg PE=4 SV=1
25	FvH4_5g16320.1	Fvb5_v4.0.a1:9293239..9294708	AT1G74900.1 | Symbols: OTP43 | Pentatricopeptide repeat (PPR) superfamily protein | chr1:28133933-28135381 FORWARD LENGTH=453. Pentatricopeptide repeat-containing protein At1g74900, mitochondrial OS=Arabidopsis thaliana GN=OTP43 PE=2 SV=1. PREDICTED: pentatricopeptide repeat-containing protein At1g74900, mitochondrial [Fragaria vesca subsp. vesca]. tr|A0A067K811|A0A067K811_JATCU Uncharacterized p…
26	FvH4_5g16330.1	Fvb5_v4.0.a1:9297214..9300426	AT3G48160.1 | Symbols: DEL1, E2L3, E2FE | DP-E2F-like 1 | chr3:17783641-17785688 FORWARD LENGTH=379. E2F transcription factor-like E2FE OS=Arabidopsis thaliana GN=E2FE PE=1 SV=1. PREDICTED: E2F transcription factor-like E2FE isoform X5 [Fragaria vesca subsp. vesca]. tr|M5WBU3|M5WBU3_PRUPE Uncharacterized protein OS=Prunus persica GN=PRUPE_ppa015063mg PE=3 SV=1
27	FvH4_5g16340.1	Fvb5_v4.0.a1:9300991..9304990	AT1G74910.2 | Symbols: | ADP-glucose pyrophosphorylase family protein | chr1:28135770-28138456 REVERSE LENGTH=415. Mannose-1-phosphate guanyltransferase alpha OS=Dictyostelium discoideum GN=gmppA PE=2 SV=1. PREDICTED: mannose-1-phosphate guanyltransferase alpha isoform X1 [Fragaria vesca subsp. vesca]. tr|M5WWF0|M5WWF0_PRUPE Uncharacterized protein OS=Prunus persica GN=PRUPE_ppa004485mg PE=4 SV=1
28	FvH4_5g16350.1	Fvb5_v4.0.a1:9305808..9310369	AT1G74920.1 | Symbols: ALDH10A8 | aldehyde dehydrogenase 10A8 | chr1:28139175-28142573 REVERSE LENGTH=501. Betaine aldehyde dehydrogenase 1, chloroplastic OS=Arabidopsis thaliana GN=ALDH10A8 PE=2 SV=1. PREDICTED: betaine aldehyde dehydrogenase 1, chloroplastic-like [Fragaria vesca subsp. vesca]. tr|A0A0E3T3B5|A0A0E3T3B5_MALDO Aminoaldehyde dehydrogenase 2 OS=Malus domestica GN=AMADH2 PE=2 SV=1
29	FvH4_5g16360.1	Fvb5_v4.0.a1:9312327..9314906	AT2G44450.1 | Symbols: BGLU15 | beta glucosidase 15 | chr2:18340966-18343744 FORWARD LENGTH=506. Beta-glucosidase 24 OS=Oryza sativa subsp. japonica GN=BGLU24 PE=2 SV=1. PREDICTED: beta-glucosidase 13-like isoform X1 [Fragaria vesca subsp. vesca]. tr|M5WSS6|M5WSS6_PRUPE Uncharacterized protein (Fragment) OS=Prunus persica GN=PRUPE_ppa027074mg PE=3 SV=1
30	FvH4_5g16370.1	Fvb5_v4.0.a1:9316328..9316600	AT1G19020.1 | Symbols: | unknown protein; BEST Arabidopsis thaliana protein match is: unknown protein (TAIR:AT3G48180.1); Has 88 Blast hits to 88 proteins in 15 species: Archae - 0; Bacteria - 0; Metazoa - 0; Fungi - 0; Plants - 88; Viruses - 0; Other Eukaryotes - 0 (source: NCBI BLink). | chr1:6568142-6568402 FORWARD LENGTH=86. PREDICTED: uncharacterized protein LOC105351544 [Fragaria vesca subs…
31	FvH4_5g16380.1	Fvb5_v4.0.a1:9317582..9323531	Alpha-N-acetylglucosaminidase OS=Arabidopsis thaliana GN=NAGLU PE=2 SV=1. AT5G13690.1 | Symbols: CYL1, NAGLU | alpha-N-acetylglucosaminidase family / NAGLU family | chr5:4415808-4420159 FORWARD LENGTH=806. PREDICTED: alpha-N-acetylglucosaminidase-like [Fragaria vesca subsp. vesca]. tr|M5WQG7|M5WQG7_PRUPE Uncharacterized protein OS=Prunus persica GN=PRUPE_ppa001642mg PE=4 SV=1
32	FvH4_5g16400.1	Fvb5_v4.0.a1:9330466..9332323	AT5G50110.1 | Symbols: | S-adenosyl-L-methionine-dependent methyltransferases superfamily protein | chr5:20373515-20376068 FORWARD LENGTH=292. PREDICTED: uncharacterized protein LOC101300625 [Fragaria vesca subsp. vesca]. Ribosomal RNA small subunit methyltransferase G OS=Clostridium thermocellum (strain ATCC 27405 / DSM 1237 / NBRC 103400 / NCIMB 10682 / NRRL B-4536 / VPI 7372) GN=rsmG PE=3 SV=1…
33	FvH4_5g16420.1	Fvb5_v4.0.a1:9347584..9349215	AT5G65200.1 | Symbols: PUB38, ATPUB38 | plant U-box 38 | chr5:26048173-26049843 REVERSE LENGTH=556. PREDICTED: U-box domain-containing protein 38-like [Fragaria vesca subsp. vesca]. tr|M5WEE3|M5WEE3_PRUPE RING-type E3 ubiquitin transferase OS=Prunus persica GN=PRUPE_ppa024003mg PE=4 SV=1. U-box domain-containing protein 38 OS=Arabidopsis thaliana GN=PUB38 PE=1 SV=1
34	FvH4_5g16440.1	Fvb5_v4.0.a1:9357295..9359108	AT3G47830.1 | Symbols: | DNA glycosylase superfamily protein | chr3:17647069-17648346 FORWARD LENGTH=293. PREDICTED: putative DNA glycosylase At3g47830 [Fragaria vesca subsp. vesca]. Putative DNA glycosylase At3g47830 OS=Arabidopsis thaliana GN=At3g47830 PE=3 SV=1. tr|V4SYH7|V4SYH7_9ROSI Uncharacterized protein OS=Citrus clementina GN=CICLE_v10021561mg PE=4 SV=1
35	FvH4_5g16450.1	Fvb5_v4.0.a1:9359182..9362365	AT4G17690.1 | Symbols: | Peroxidase superfamily protein | chr4:9846127-9847107 FORWARD LENGTH=326. Peroxidase 41 OS=Arabidopsis thaliana GN=PER41 PE=3 SV=1. PREDICTED: peroxidase 41-like [Fragaria vesca subsp. vesca]. tr|A0A061EEJ3|A0A061EEJ3_THECC Peroxidase OS=Theobroma cacao GN=TCM_017230 PE=3 SV=1
36	FvH4_5g16460.1	Fvb5_v4.0.a1:9364056..9368511	Alpha-mannosidase I MNS5 OS=Arabidopsis thaliana GN=MNS5 PE=1 SV=1. AT1G27520.1 | Symbols: | Glycosyl hydrolase family 47 protein | chr1:9558752-9562091 FORWARD LENGTH=574. PREDICTED: probable alpha-mannosidase I MNS5 [Fragaria vesca subsp. vesca]. tr|M5WM01|M5WM01_PRUPE alpha-1,2-Mannosidase OS=Prunus persica GN=PRUPE_ppa003534mg PE=3 SV=1
37	FvH4_5g16470.1	Fvb5_v4.0.a1:9369754..9373931	Calmodulin binding protein-like
38	FvH4_5g16480.1	Fvb5_v4.0.a1:9374123..9376287	AT1G24100.1 | Symbols: UGT74B1 | UDP-glucosyl transferase 74B1 | chr1:8525547-8527010 REVERSE LENGTH=460. PREDICTED: UDP-glycosyltransferase 74B1-like [Fragaria vesca subsp. vesca]. tr|M5WDH7|M5WDH7_PRUPE Glycosyltransferase OS=Prunus persica GN=PRUPE_ppa016463mg PE=3 SV=1. UDP-glycosyltransferase 74B1 OS=Arabidopsis thaliana GN=UGT74B1 PE=1 SV=1
39	FvH4_5g16490.1	Fvb5_v4.0.a1:9376267..9378328	AT5G50100.1 | Symbols: | Putative thiol-disulphide oxidoreductase DCC | chr5:20371916-20373172 FORWARD LENGTH=214. PREDICTED: uncharacterized protein At5g50100, mitochondrial [Fragaria vesca subsp. vesca]. tr|M5WNB1|M5WNB1_PRUPE Uncharacterized protein OS=Prunus persica GN=PRUPE_ppa011096mg PE=4 SV=1. Uncharacterized protein At5g50100, mitochondrial OS=Arabidopsis thaliana GN=At5g50100 PE=2 SV=1
40	FvH4_5g16500.1	Fvb5_v4.0.a1:9378449..9380336	AT5G62575.1 | Symbols: | unknown protein; FUNCTIONS IN: molecular_function unknown; INVOLVED IN: biological_process unknown; LOCATED IN: mitochondrion; EXPRESSED IN: 25 plant structures; EXPRESSED DURING: 15 growth stages; BEST Arabidopsis thaliana protein match is: unknown protein (TAIR:AT3G47833.1); Has 30201 Blast hits to 17322 proteins in 780 species: Archae - 12; Bacteria - 1396; Metazoa - 1…
41	FvH4_5g16510.1	Fvb5_v4.0.a1:9381785..9385122	AT1G10200.1 | Symbols: WLIM1 | GATA type zinc finger transcription factor family protein | chr1:3346677-3347763 REVERSE LENGTH=190. LIM domain-containing protein WLIM1 OS=Arabidopsis thaliana GN=WLIM1 PE=1 SV=1. PREDICTED: LIM domain-containing protein WLIM1-like [Fragaria vesca subsp. vesca]. tr|A0A1U8MMN7|A0A1U8MMN7_GOSHI LIM domain-containing protein WLIM1-like OS=Gossypium hirsutum GN=LOC1079…
42	FvH4_5g16530.1	Fvb5_v4.0.a1:9408742..9413110	PREDICTED: uncharacterized protein LOC101297440 [Fragaria vesca subsp. vesca] &gt;gi|764585457|ref|XP_011464522.1| PREDICTED: uncharacterized protein LOC101297440 [Fragaria vesca subsp. vesca] &gt;gi|764585462|ref|XP_011464523.1| PREDICTED: uncharacterized protein LOC101297440 [Fragaria vesca subsp. vesca] &gt;gi|764585465|ref|XP_011464524.1| PREDICTED: uncharacterized protein LOC101297440 [Fraga…
43	FvH4_5g16550.1	Fvb5_v4.0.a1:9436400..9437203	PREDICTED: glutamic acid-rich protein-like [Fragaria vesca subsp. vesca]
44	FvH4_5g16560.1	Fvb5_v4.0.a1:9439249..9440942	PREDICTED: MATH and LRR domain-containing protein PFE0570w-like [Fragaria vesca subsp. vesca]
45	FvH4_5g16570.1	Fvb5_v4.0.a1:9444017..9446020	AT1G60010.1 | Symbols: | unknown protein; FUNCTIONS IN: molecular_function unknown; INVOLVED IN: N-terminal protein myristoylation; LOCATED IN: cellular_component unknown; EXPRESSED IN: 22 plant structures; EXPRESSED DURING: 13 growth stages; BEST Arabidopsis thaliana protein match is: unknown protein (TAIR:AT1G10530.1); Has 185 Blast hits to 185 proteins in 18 species: Archae - 0; Bacteria - 0; …
46	FvH4_5g16580.1	Fvb5_v4.0.a1:9451324..9452070	Amidophosphoribosyltransferase, chloroplastic OS=Glycine max GN=PUR1 PE=2 SV=1. AT4G34740.1 | Symbols: ATASE2, CIA1, ATPURF2, ASE2 | GLN phosphoribosyl pyrophosphate amidotransferase 2 | chr4:16574894-16576579 REVERSE LENGTH=561. hypothetical protein TSUD_310020 [Trifolium subterraneum]. tr|I3S6K7|I3S6K7_LOTJA Uncharacterized protein OS=Lotus japonicus PE=2 SV=1
47	FvH4_5g16590.1	Fvb5_v4.0.a1:9452616..9454439	AT1G34420.1 | Symbols: | leucine-rich repeat transmembrane protein kinase family protein | chr1:12584587-12587570 FORWARD LENGTH=966. LRR receptor-like serine/threonine-protein kinase FLS2 OS=Oryza sativa subsp. japonica GN=FLS2 PE=1 SV=1. PREDICTED: LRR receptor-like serine/threonine-protein kinase GSO2 [Fragaria vesca subsp. vesca]. tr|W9QXS4|W9QXS4_9ROSA Leucine-rich repeat receptor-like tyros…
48	FvH4_5g16600.1	Fvb5_v4.0.a1:9454743..9455422	AT1G34420.1 | Symbols: | leucine-rich repeat transmembrane protein kinase family protein | chr1:12584587-12587570 FORWARD LENGTH=966. PREDICTED: LRR receptor-like serine/threonine-protein kinase GSO2 [Fragaria vesca subsp. vesca]. Probable leucine-rich repeat receptor-like protein kinase At5g63930 OS=Arabidopsis thaliana GN=At5g63930 PE=2 SV=1. tr|M5VNY0|M5VNY0_PRUPE Uncharacterized protein OS=Pr…
49	FvH4_5g16610.1	Fvb5_v4.0.a1:9457651..9463270	AT5G62890.3 | Symbols: | Xanthine/uracil permease family protein | chr5:25243723-25247075 FORWARD LENGTH=532. Nucleobase-ascorbate transporter 6 OS=Arabidopsis thaliana GN=NAT6 PE=2 SV=2. PREDICTED: nucleobase-ascorbate transporter 6 [Fragaria vesca subsp. vesca] &gt;gi|764585429|ref|XP_011464518.1| PREDICTED: nucleobase-ascorbate transporter 6 [Fragaria vesca subsp. vesca] &gt;gi|764585432|ref|X…
50	FvH4_5g16620.1	Fvb5_v4.0.a1:9467191..9469389	39S ribosomal protein L47, mitochondrial OS=Mus musculus GN=Mrpl47 PE=1 SV=2. AT1G07830.1 | Symbols: | ribosomal protein L29 family protein | chr1:2422549-2423392 FORWARD LENGTH=144. PREDICTED: 39S ribosomal protein L47, mitochondrial [Fragaria vesca subsp. vesca]. tr|M5WB41|M5WB41_PRUPE Uncharacterized protein OS=Prunus persica GN=PRUPE_ppa013066mg PE=4 SV=1
51	FvH4_5g16630.1	Fvb5_v4.0.a1:9485987..9488471	PREDICTED: uncharacterized protein LOC101301979 [Fragaria vesca subsp. vesca]. tr|A0A059A5A5|A0A059A5A5_EUCGR Uncharacterized protein OS=Eucalyptus grandis GN=EUGRSUZ_K02859 PE=4 SV=1
52	FvH4_5g16640.1	Fvb5_v4.0.a1:9505252..9512587	AT3G48050.2 | Symbols: | BAH domain ;TFIIS helical bundle-like domain | chr3:17734270-17739412 REVERSE LENGTH=1613. PREDICTED: uncharacterized protein LOC101296103 [Fragaria vesca subsp. vesca]. tr|M5WD27|M5WD27_PRUPE Uncharacterized protein OS=Prunus persica GN=PRUPE_ppa000152mg PE=4 SV=1
53	FvH4_5g16650.1	Fvb5_v4.0.a1:9512739..9516851	AT5G62880.1 | Symbols: ARAC10, ATRAC10, ATROP11, RAC10 | RAC-like 10 | chr5:25237236-25238939 FORWARD LENGTH=215. PREDICTED: rac-like GTP-binding protein 3 [Fragaria vesca subsp. vesca]. Rac-like GTP-binding protein 3 OS=Oryza sativa subsp. japonica GN=RAC3 PE=2 SV=1. tr|M5WFA6|M5WFA6_PRUPE Uncharacterized protein OS=Prunus persica GN=PRUPE_ppa011421mg PE=3 SV=1
54	FvH4_5g16660.1	Fvb5_v4.0.a1:9521274..9521949	AT3G18280.1 | Symbols: | Bifunctional inhibitor/lipid-transfer protein/seed storage 2S albumin superfamily protein | chr3:6267102-6267392 FORWARD LENGTH=96. Non-specific lipid-transfer protein 2 OS=Apium graveolens var. rapaceum PE=1 SV=1. PREDICTED: non-specific lipid-transfer protein 2 [Fragaria vesca subsp. vesca]. tr|V7C3M6|V7C3M6_PHAVU Uncharacterized protein OS=Phaseolus vulgaris GN=PHAVU_0…
55	FvH4_5g16670.1	Fvb5_v4.0.a1:9523542..9527851	AT3G18270.1 | Symbols: CYP77A5P | cytochrome P450, family 77, subfamily A, polypeptide 5 pseudogene | chr3:6262010-6264025 FORWARD LENGTH=410. L-Ala-D/L-amino acid epimerase OS=Populus trichocarpa GN=POPTR_0012s05040g PE=3 SV=2. PREDICTED: L-Ala-D/L-amino acid epimerase [Fragaria vesca subsp. vesca]. tr|M5WUB5|M5WUB5_PRUPE Uncharacterized protein OS=Prunus persica GN=PRUPE_ppa006194mg PE=4 SV=1
56	FvH4_5g16680.1	Fvb5_v4.0.a1:9529680..9531334	AT3G18260.1 | Symbols: | Reticulon family protein | chr3:6260328-6261504 REVERSE LENGTH=225. PREDICTED: reticulon-like protein B9 [Fragaria vesca subsp. vesca]. Reticulon-like protein B9 OS=Arabidopsis thaliana GN=RTNLB9 PE=2 SV=1. tr|M5W8Z9|M5W8Z9_PRUPE Reticulon-like protein OS=Prunus persica GN=PRUPE_ppa023407mg PE=4 SV=1
57	FvH4_5g16690.1	Fvb5_v4.0.a1:9534086..9535748	AT4G21460.1 | Symbols: | Ribosomal protein S24/S35, mitochondrial | chr4:11428530-11430390 FORWARD LENGTH=415. PREDICTED: uncharacterized protein LOC101294946 [Fragaria vesca subsp. vesca]. tr|M5W8S5|M5W8S5_PRUPE Uncharacterized protein OS=Prunus persica GN=PRUPE_ppb014677mg PE=4 SV=1
58	FvH4_5g16700.1	Fvb5_v4.0.a1:9539814..9547264	AT1G73750.1 | Symbols: | Uncharacterised conserved protein UCP031088, alpha/beta hydrolase | chr1:27736659-27738887 FORWARD LENGTH=452. E3 ubiquitin-protein ligase MBR1 OS=Arabidopsis thaliana GN=MBR1 PE=1 SV=1. PREDICTED: uncharacterized protein LOC101301397 [Fragaria vesca subsp. vesca]. tr|M5WWK0|M5WWK0_PRUPE Uncharacterized protein OS=Prunus persica GN=PRUPE_ppa005002mg PE=4 SV=1
59	FvH4_5g16710.1	Fvb5_v4.0.a1:9543799..9547220	AT1G73750.1 | Symbols: | Uncharacterised conserved protein UCP031088, alpha/beta hydrolase | chr1:27736659-27738887 FORWARD LENGTH=452. PREDICTED: uncharacterized protein LOC101301397 [Fragaria vesca subsp. vesca]. tr|M5WWK0|M5WWK0_PRUPE Uncharacterized protein OS=Prunus persica GN=PRUPE_ppa005002mg PE=4 SV=1
60	FvH4_5g16720.1	Fvb5_v4.0.a1:9547752..9550761	AT1G73740.1 | Symbols: | UDP-Glycosyltransferase superfamily protein | chr1:27734451-27736008 FORWARD LENGTH=431. PREDICTED: uncharacterized protein LOC101294368 [Fragaria vesca subsp. vesca]. tr|M5WAK6|M5WAK6_PRUPE Uncharacterized protein OS=Prunus persica GN=PRUPE_ppa005855mg PE=3 SV=1. UDP-N-acetylglucosamine--N-acetylmuramyl-(pentapeptide) pyrophosphoryl-undecaprenol N-acetylglucosamine trans…
61	FvH4_5g16730.1	Fvb5_v4.0.a1:9551600..9554416	AT2G01190.1 | Symbols: | Octicosapeptide/Phox/Bem1p family protein | chr2:115023-117296 FORWARD LENGTH=720. PREDICTED: myb-like protein Q [Fragaria vesca subsp. vesca]. tr|M5WC79|M5WC79_PRUPE Uncharacterized protein OS=Prunus persica GN=PRUPE_ppa020379mg PE=4 SV=1
62	FvH4_5g16740.1	Fvb5_v4.0.a1:9557188..9560654	AT1G15080.1 | Symbols: ATPAP2, ATLPP2, LPP2 | lipid phosphate phosphatase 2 | chr1:5188080-5189476 FORWARD LENGTH=290. Lipid phosphate phosphatase 2 OS=Arabidopsis thaliana GN=LPP2 PE=2 SV=1. PREDICTED: lipid phosphate phosphatase 2-like [Fragaria vesca subsp. vesca]. tr|M5WBZ9|M5WBZ9_PRUPE Uncharacterized protein (Fragment) OS=Prunus persica GN=PRUPE_ppa018484mg PE=4 SV=1
63	FvH4_5g16770.1	Fvb5_v4.0.a1:9572203..9576282	AT5G37350.1 | Symbols: | Serine/threonine-protein kinase Rio1 | chr5:14793037-14795828 FORWARD LENGTH=531. PREDICTED: serine/threonine-protein kinase RIO1-like isoform X1 [Fragaria vesca subsp. vesca]. Serine/threonine-protein kinase rio1 OS=Dictyostelium discoideum GN=rio1 PE=3 SV=1. tr|V4TNU8|V4TNU8_9ROSI Uncharacterized protein OS=Citrus clementina GN=CICLE_v10018838mg PE=4 SV=1
64	FvH4_5g16790.1	Fvb5_v4.0.a1:9589834..9590702	AT3G18590.1 | Symbols: ENODL5, AtENODL5 | early nodulin-like protein 5 | chr3:6398670-6399337 FORWARD LENGTH=188. Early nodulin-like protein 1 OS=Arabidopsis thaliana GN=At2g25060 PE=1 SV=2. PREDICTED: mavicyanin-like [Fragaria vesca subsp. vesca]. tr|M5WEW3|M5WEW3_PRUPE Uncharacterized protein OS=Prunus persica GN=PRUPE_ppa018155mg PE=4 SV=1
65	FvH4_5g16800.1	Fvb5_v4.0.a1:9604673..9610087	AT3G18215.1 | Symbols: | Protein of unknown function, DUF599 | chr3:6240968-6242358 FORWARD LENGTH=244. PREDICTED: uncharacterized protein LOC101293491 [Fragaria vesca subsp. vesca]. tr|G7LCF2|G7LCF2_MEDTR Transmembrane protein, putative OS=Medicago truncatula GN=11409628 PE=4 SV=1
66	FvH4_5g16810.1	Fvb5_v4.0.a1:9610339..9612652	AT3G18215.1 | Symbols: | Protein of unknown function, DUF599 | chr3:6240968-6242358 FORWARD LENGTH=244. PREDICTED: uncharacterized protein LOC101293202 [Fragaria vesca subsp. vesca]. tr|M5WBP8|M5WBP8_PRUPE Uncharacterized protein OS=Prunus persica GN=PRUPE_ppa010672mg PE=4 SV=1
67	FvH4_5g16820.1	Fvb5_v4.0.a1:9613200..9618776	AT1G17980.1 | Symbols: PAPS1 | poly(A) polymerase 1 | chr1:6187742-6191418 REVERSE LENGTH=713. Nuclear poly(A) polymerase 1 OS=Arabidopsis thaliana GN=PAPS1 PE=1 SV=1. PREDICTED: nuclear poly(A) polymerase 1 [Fragaria vesca subsp. vesca]. tr|M5WE13|M5WE13_PRUPE Uncharacterized protein OS=Prunus persica GN=PRUPE_ppa001856mg PE=4 SV=1
68	FvH4_5g16830.1	Fvb5_v4.0.a1:9619290..9623634	AT3G18210.2 | Symbols: | 2-oxoglutarate (2OG) and Fe(II)-dependent oxygenase superfamily protein | chr3:6238264-6240396 REVERSE LENGTH=394. PREDICTED: uncharacterized PKHD-type hydroxylase At1g22950-like [Fragaria vesca subsp. vesca]. tr|M5WAU3|M5WAU3_PRUPE Uncharacterized protein OS=Prunus persica GN=PRUPE_ppa006976mg PE=4 SV=1. Uncharacterized PKHD-type hydroxylase At1g22950 OS=Arabidopsis thal…
69	FvH4_5g16840.1	Fvb5_v4.0.a1:9623619..9626880	AT1G18030.1 | Symbols: | Protein phosphatase 2C family protein | chr1:6204400-6206678 FORWARD LENGTH=351. PREDICTED: probable protein phosphatase 2C 8 [Fragaria vesca subsp. vesca]. Probable protein phosphatase 2C 8 OS=Arabidopsis thaliana GN=At1g18030 PE=2 SV=2. tr|M5WUP7|M5WUP7_PRUPE Uncharacterized protein OS=Prunus persica GN=PRUPE_ppa007774mg PE=4 SV=1
70	FvH4_5g16850.1	Fvb5_v4.0.a1:9627320..9629307	AT3G18990.1 | Symbols: VRN1, REM39 | AP2/B3-like transcriptional factor family protein | chr3:6549077-6551568 REVERSE LENGTH=341. B3 domain-containing transcription factor VRN1 OS=Arabidopsis thaliana GN=VRN1 PE=1 SV=1. PREDICTED: uncharacterized protein LOC101299388 isoform X3 [Fragaria vesca subsp. vesca]. tr|J7FY56|J7FY56_ROSRU Transcription factor b3 OS=Rosa rugosa PE=4 SV=1
71	FvH4_5g16860.1	Fvb5_v4.0.a1:9629897..9637901	AT1G48650.2 | Symbols: | DEA(D/H)-box RNA helicase family protein | chr1:17989517-17995169 REVERSE LENGTH=1206. DExH-box ATP-dependent RNA helicase DExH3 OS=Arabidopsis thaliana GN=At1g48650 PE=3 SV=1. PREDICTED: ATP-dependent RNA helicase DHX36 [Fragaria vesca subsp. vesca]. tr|M5WU17|M5WU17_PRUPE Uncharacterized protein OS=Prunus persica GN=PRUPE_ppa000376mg PE=4 SV=1
72	FvH4_5g16870.1	Fvb5_v4.0.a1:9638675..9639046	AT3G18170.1 | Symbols: | Glycosyltransferase family 61 protein | chr3:6228393-6229547 FORWARD LENGTH=384. tr|M5WGC2|M5WGC2_PRUPE Uncharacterized protein OS=Prunus persica GN=PRUPE_ppa025612mg PE=4 SV=1. uncharacterized protein LOC18777258 [Prunus persica] &gt;gi|1162559753|ref|XP_020420225.1| uncharacterized protein LOC18777258 [Prunus persica] &gt;gi|1139774796|gb|ONI09268.1| hypothetical protei…
73	FvH4_5g16880.1	Fvb5_v4.0.a1:9639613..9642009	AT3G18180.1 | Symbols: | Glycosyltransferase family 61 protein | chr3:6230270-6231878 FORWARD LENGTH=470. PREDICTED: uncharacterized protein LOC101292121 [Fragaria vesca subsp. vesca]. tr|M5WGC2|M5WGC2_PRUPE Uncharacterized protein OS=Prunus persica GN=PRUPE_ppa025612mg PE=4 SV=1
74	FvH4_5g16890.1	Fvb5_v4.0.a1:9647447..9650516	AT5G52450.1 | Symbols: | MATE efflux family protein | chr5:21289042-21291749 REVERSE LENGTH=486. PREDICTED: MATE efflux family protein 6-like [Fragaria vesca subsp. vesca]. Protein DETOXIFICATION 16 OS=Arabidopsis thaliana GN=DTX16 PE=2 SV=1. tr|M5X056|M5X056_PRUPE Protein DETOXIFICATION OS=Prunus persica GN=PRUPE_ppa004805mg PE=3 SV=1
75	FvH4_5g16900.1	Fvb5_v4.0.a1:9650743..9653960	AT3G14470.1 | Symbols: | NB-ARC domain-containing disease resistance protein | chr3:4857940-4861104 FORWARD LENGTH=1054. Disease resistance protein RGA2 OS=Solanum bulbocastanum GN=RGA2 PE=1 SV=1. PREDICTED: putative disease resistance protein RGA3 [Fragaria vesca subsp. vesca] &gt;gi|764585325|ref|XP_011464509.1| PREDICTED: putative disease resistance protein RGA3 [Fragaria vesca subsp. vesca]. …
76	FvH4_5g16910.1	Fvb5_v4.0.a1:9654020..9658246	AT1G18040.1 | Symbols: CDKD1;3, AT;CDCKD;3, CAK2AT | cyclin-dependent kinase D1;3 | chr1:6207128-6209299 REVERSE LENGTH=391. Cyclin-dependent kinase D-1 OS=Oryza sativa subsp. japonica GN=CDKD-1 PE=1 SV=1. PREDICTED: cyclin-dependent kinase D-3 [Fragaria vesca subsp. vesca]. tr|M5W9H6|M5W9H6_PRUPE Uncharacterized protein OS=Prunus persica GN=PRUPE_ppa006300mg PE=3 SV=1
77	FvH4_5g16920.1	Fvb5_v4.0.a1:9658774..9660038	AT2G29420.1 | Symbols: ATGSTU7, GST25, GSTU7 | glutathione S-transferase tau 7 | chr2:12618111-12618871 REVERSE LENGTH=227. PREDICTED: probable glutathione S-transferase [Fragaria vesca subsp. vesca]. Probable glutathione S-transferase OS=Glycine max GN=HSP26-A PE=2 SV=1. tr|F6GTS9|F6GTS9_VITVI Uncharacterized protein OS=Vitis vinifera GN=VIT_17s0000g02950 PE=3 SV=1
78	FvH4_5g16930.1	Fvb5_v4.0.a1:9660252..9661768	AT3G09270.1 | Symbols: ATGSTU8, GSTU8 | glutathione S-transferase TAU 8 | chr3:2848407-2849226 REVERSE LENGTH=224. PREDICTED: probable glutathione S-transferase [Fragaria vesca subsp. vesca]. Probable glutathione S-transferase OS=Glycine max GN=HSP26-A PE=2 SV=1. tr|F6GTS9|F6GTS9_VITVI Uncharacterized protein OS=Vitis vinifera GN=VIT_17s0000g02950 PE=3 SV=1
79	FvH4_5g16940.1	Fvb5_v4.0.a1:9662089..9663080	AT2G29420.1 | Symbols: ATGSTU7, GST25, GSTU7 | glutathione S-transferase tau 7 | chr2:12618111-12618871 REVERSE LENGTH=227. Glutathione transferase GST 23 OS=Zea mays PE=2 SV=1. PREDICTED: glutathione S-transferase U7-like [Fragaria vesca subsp. vesca]. tr|M5WND0|M5WND0_PRUPE Uncharacterized protein OS=Prunus persica GN=PRUPE_ppa011268mg PE=3 SV=1
80	FvH4_5g16950.1	Fvb5_v4.0.a1:9662713..9664681	AT1G18060.1 | Symbols: | unknown protein; INVOLVED IN: biological_process unknown; LOCATED IN: chloroplast; EXPRESSED IN: 22 plant structures; EXPRESSED DURING: 13 growth stages; Has 74 Blast hits to 74 proteins in 29 species: Archae - 0; Bacteria - 19; Metazoa - 0; Fungi - 0; Plants - 49; Viruses - 0; Other Eukaryotes - 6 (source: NCBI BLink). | chr1:6212065-6213314 REVERSE LENGTH=226. Glutathio…
81	FvH4_5g16960.1	Fvb5_v4.0.a1:9665466..9669175	AT5G08680.1 | Symbols: | ATP synthase alpha/beta family protein | chr5:2821992-2824683 FORWARD LENGTH=559. ATP synthase subunit beta, mitochondrial OS=Nicotiana plumbaginifolia GN=ATPB PE=1 SV=1. PREDICTED: ATP synthase subunit beta, mitochondrial-like [Fragaria vesca subsp. vesca]. tr|A0A175YHH7|A0A175YHH7_DAUCA ATP synthase subunit beta OS=Daucus carota subsp. sativus GN=DCAR_030187 PE=3 SV=1
82	FvH4_5g16970.1	Fvb5_v4.0.a1:9669418..9674177	AT1G15125.1 | Symbols: | S-adenosyl-L-methionine-dependent methyltransferases superfamily protein | chr1:5204625-5205912 FORWARD LENGTH=351. PREDICTED: uncharacterized protein LOC101297646 [Fragaria vesca subsp. vesca]. Probable S-adenosylmethionine-dependent methyltransferase At5g38100 OS=Arabidopsis thaliana GN=At5g38100 PE=2 SV=1. tr|M5W7T1|M5W7T1_PRUPE Uncharacterized protein OS=Prunus persic…
83	FvH4_5g16980.1	Fvb5_v4.0.a1:9675441..9676080	AT1G15125.1 | Symbols: | S-adenosyl-L-methionine-dependent methyltransferases superfamily protein | chr1:5204625-5205912 FORWARD LENGTH=351. hypothetical protein PRUPE_5G228800, partial [Prunus persica]. Probable S-adenosylmethionine-dependent methyltransferase At5g37990 OS=Arabidopsis thaliana GN=At5g37990 PE=3 SV=2. tr|M5WF11|M5WF11_PRUPE Uncharacterized protein OS=Prunus persica GN=PRUPE_ppb02…
84	FvH4_5g16990.1	Fvb5_v4.0.a1:9680160..9681874	AT1G15125.1 | Symbols: | S-adenosyl-L-methionine-dependent methyltransferases superfamily protein | chr1:5204625-5205912 FORWARD LENGTH=351. PREDICTED: probable S-adenosylmethionine-dependent methyltransferase At5g37990 [Fragaria vesca subsp. vesca]. Probable S-adenosylmethionine-dependent methyltransferase At5g37990 OS=Arabidopsis thaliana GN=At5g37990 PE=3 SV=2. tr|M5WPS8|M5WPS8_PRUPE Uncharact…
85	FvH4_5g17000.1	Fvb5_v4.0.a1:9682112..9689445	AT1G18070.2 | Symbols: | Translation elongation factor EF1A/initiation factor IF2gamma family protein | chr1:6214236-6218211 REVERSE LENGTH=532. Eukaryotic peptide chain release factor GTP-binding subunit ERF3A OS=Homo sapiens GN=GSPT1 PE=1 SV=1. PREDICTED: eukaryotic peptide chain release factor GTP-binding subunit ERF3A isoform X1 [Fragaria vesca subsp. vesca]. tr|M5WDD1|M5WDD1_PRUPE Uncharacte…
86	FvH4_5g17010.1	Fvb5_v4.0.a1:9691894..9697263	ABC transporter A family member 2 OS=Arabidopsis thaliana GN=ABCA2 PE=2 SV=1. AT3G47730.1 | Symbols: ATATH1, ATH1, ABCA2 | ATP-binding cassette A2 | chr3:17594342-17598828 REVERSE LENGTH=983. PREDICTED: ABC transporter A family member 2-like [Fragaria vesca subsp. vesca]. tr|M5W3T9|M5W3T9_PRUPE Uncharacterized protein OS=Prunus persica GN=PRUPE_ppa001009mg PE=4 SV=1
87	FvH4_5g17020.1	Fvb5_v4.0.a1:9699049..9703816	ABC transporter A family member 8 OS=Arabidopsis thaliana GN=ABCA8 PE=2 SV=3. AT3G47790.1 | Symbols: ATATH7, ATH7 | ABC2 homolog 7 | chr3:17629584-17633711 FORWARD LENGTH=901. PREDICTED: ABC transporter A family member 8-like [Fragaria vesca subsp. vesca]. tr|A0A1R3KWV5|A0A1R3KWV5_9ROSI ABC transporter-like protein OS=Corchorus capsularis GN=CCACVL1_00470 PE=4 SV=1
88	FvH4_5g17030.1	Fvb5_v4.0.a1:9703865..9706616	AT3G18165.1 | Symbols: MOS4 | modifier of snc1,4 | chr3:6223248-6225076 FORWARD LENGTH=253. PREDICTED: pre-mRNA-splicing factor SPF27 homolog isoform X1 [Fragaria vesca subsp. vesca] &gt;gi|764585271|ref|XP_011464499.1| PREDICTED: pre-mRNA-splicing factor SPF27 homolog isoform X1 [Fragaria vesca subsp. vesca] &gt;gi|764585275|ref|XP_011464500.1| PREDICTED: pre-mRNA-splicing factor SPF27 homolog i…
89	FvH4_5g17040.1	Fvb5_v4.0.a1:9714030..9714917	AT5G39300.1 | Symbols: ATEXPA25, EXP25, ATEXP25, ATHEXP ALPHA 1.18, EXPA25 | expansin A25 | chr5:15737427-15738387 REVERSE LENGTH=260. Expansin-A25 OS=Arabidopsis thaliana GN=EXPA25 PE=2 SV=2. PREDICTED: expansin-A25-like [Fragaria vesca subsp. vesca]. tr|A0A067H2M1|A0A067H2M1_CITSI Uncharacterized protein OS=Citrus sinensis GN=CISIN_1g044678mg PE=4 SV=1
90	FvH4_5g17050.1	Fvb5_v4.0.a1:9715241..9718908	AT1G48635.1 | Symbols: PEX3, PEX3-2 | peroxin 3 | chr1:17983951-17985966 FORWARD LENGTH=364. Peroxisome biogenesis protein 3-2 OS=Arabidopsis thaliana GN=PEX3-2 PE=2 SV=1. PREDICTED: peroxisome biogenesis protein 3-2 isoform X2 [Fragaria vesca subsp. vesca]. tr|M5WA53|M5WA53_PRUPE Uncharacterized protein OS=Prunus persica GN=PRUPE_ppa009207mg PE=4 SV=1
91	FvH4_5g17060.1	Fvb5_v4.0.a1:9719602..9722008	AT1G18080.1 | Symbols: ATARCA, RACK1A_AT, RACK1A | Transducin/WD40 repeat-like superfamily protein | chr1:6222325-6223901 FORWARD LENGTH=327. Guanine nucleotide-binding protein subunit beta-like protein OS=Glycine max PE=2 SV=1. PREDICTED: guanine nucleotide-binding protein subunit beta-like protein [Fragaria vesca subsp. vesca]. tr|M5W9W7|M5W9W7_PRUPE Uncharacterized protein OS=Prunus persica GN…
92	FvH4_5g17070.1	Fvb5_v4.0.a1:9728900..9735511	AT3G18100.1 | Symbols: MYB4R1, AtMYB4R1 | myb domain protein 4r1 | chr3:6200689-6204583 FORWARD LENGTH=847. Myb-like protein L OS=Dictyostelium discoideum GN=mybL PE=3 SV=1. PREDICTED: myb-like protein L [Fragaria vesca subsp. vesca]. tr|M5WEG4|M5WEG4_PRUPE Uncharacterized protein OS=Prunus persica GN=PRUPE_ppa000733mg PE=4 SV=1
93	FvH4_5g17080.1	Fvb5_v4.0.a1:9735862..9739831	AT1G18090.1 | Symbols: | 5'-3' exonuclease family protein | chr1:6224539-6227715 FORWARD LENGTH=577. Exonuclease 1 OS=Arabidopsis thaliana GN=EXO1 PE=2 SV=2. PREDICTED: exonuclease 1 [Fragaria vesca subsp. vesca]. tr|M5WYY2|M5WYY2_PRUPE Uncharacterized protein OS=Prunus persica GN=PRUPE_ppa020678mg PE=4 SV=1
94	FvH4_5g17090.1	Fvb5_v4.0.a1:9740672..9747658	AT3G18080.1 | Symbols: BGLU44 | B-S glucosidase 44 | chr3:6191586-6194124 FORWARD LENGTH=512. Beta-glucosidase 44 OS=Arabidopsis thaliana GN=BGLU44 PE=2 SV=1. PREDICTED: beta-glucosidase 44-like [Fragaria vesca subsp. vesca]. tr|A0A0D9W661|A0A0D9W661_9ORYZ Uncharacterized protein OS=Leersia perrieri PE=4 SV=1
95	FvH4_5g17100.1	Fvb5_v4.0.a1:9751730..9757924	Actin-interacting protein 1-2 OS=Arabidopsis thaliana GN=AIP1-2 PE=2 SV=1. AT3G18060.1 | Symbols: | transducin family protein / WD-40 repeat family protein | chr3:6183880-6186788 FORWARD LENGTH=609. PREDICTED: uncharacterized protein LOC101312928 [Fragaria vesca subsp. vesca]. tr|M5WDW0|M5WDW0_PRUPE Uncharacterized protein OS=Prunus persica GN=PRUPE_ppa003042mg PE=4 SV=1
96	FvH4_5g17110.1	Fvb5_v4.0.a1:9751736..9757919	Actin-interacting protein 1-2 OS=Arabidopsis thaliana GN=AIP1-2 PE=2 SV=1. AT3G18060.1 | Symbols: | transducin family protein / WD-40 repeat family protein | chr3:6183880-6186788 FORWARD LENGTH=609. PREDICTED: 66 kDa stress protein [Fragaria vesca subsp. vesca]. tr|M5WDW0|M5WDW0_PRUPE Uncharacterized protein OS=Prunus persica GN=PRUPE_ppa003042mg PE=4 SV=1
97	FvH4_5g17120.1	Fvb5_v4.0.a1:9759587..9767725	AT4G38620.1 | Symbols: ATMYB4, MYB4 | myb domain protein 4 | chr4:18053866-18054876 FORWARD LENGTH=282. Myb-related protein 308 OS=Antirrhinum majus GN=MYB308 PE=2 SV=1. PREDICTED: transcription factor MYB3-like [Fragaria vesca subsp. vesca]. tr|E7BLK1|E7BLK1_9ROSA Transcription factor OS=Fragaria chiloensis GN=MYB1 PE=2 SV=1
98	FvH4_5g17130.1	Fvb5_v4.0.a1:9779250..9781094	AT1G18100.1 | Symbols: E12A11, MFT | PEBP (phosphatidylethanolamine-binding protein) family protein | chr1:6228049-6230110 REVERSE LENGTH=173. PREDICTED: protein MOTHER of FT and TF 1 [Fragaria vesca subsp. vesca]. Protein MOTHER of FT and TFL1 OS=Arabidopsis thaliana GN=MFT PE=1 SV=1. tr|A0A0E3Z7U5|A0A0E3Z7U5_FRAAN MFT protein OS=Fragaria ananassa GN=MFT PE=4 SV=1
99	FvH4_5g17140.1	Fvb5_v4.0.a1:9783238..9785317	AT3G18050.1 | Symbols: | unknown protein; BEST Arabidopsis thaliana protein match is: unknown protein (TAIR:AT4G28100.1); Has 67 Blast hits to 66 proteins in 12 species: Archae - 0; Bacteria - 0; Metazoa - 0; Fungi - 0; Plants - 67; Viruses - 0; Other Eukaryotes - 0 (source: NCBI BLink). | chr3:6180931-6182593 FORWARD LENGTH=335. PREDICTED: uncharacterized GPI-anchored protein At4g28100 [Fragaria…
100	FvH4_5g17150.1	Fvb5_v4.0.a1:9786601..9789175	AT1G18140.1 | Symbols: LAC1, ATLAC1 | laccase 1 | chr1:6238986-6241393 REVERSE LENGTH=581. Laccase-1 OS=Arabidopsis thaliana GN=LAC1 PE=2 SV=1. PREDICTED: laccase-1 [Fragaria vesca subsp. vesca]. tr|M5WFA5|M5WFA5_PRUPE Laccase OS=Prunus persica GN=PRUPE_ppa019880mg PE=3 SV=1
101	FvH4_5g17170.1	Fvb5_v4.0.a1:9795521..9798520	Tetratricopeptide repeat (TPR)-like superfamily protein | chr4:1221116-1223461 REVERSE LENGTH=781. Pentatricopeptide repeat-containing protein At4g02750 OS=Arabidopsis thaliana GN=PCMP-H24 PE=3 SV=1. PREDICTED: pentatricopeptide repeat-containing protein At4g02750 [Fragaria vesca subsp. vesca]. tr|M5WCR9|M5WCR9_PRUPE Uncharacterized protein OS=Prunus persica GN=PRUPE_ppa002162mg PE=4 SV=1
102	FvH4_5g17180.1	Fvb5_v4.0.a1:9798986..9803632	AT3G18040.1 | Symbols: MPK9 | MAP kinase 9 | chr3:6174800-6178150 FORWARD LENGTH=510. Mitogen-activated protein kinase 9 OS=Arabidopsis thaliana GN=MPK9 PE=2 SV=2. PREDICTED: mitogen-activated protein kinase 9-like [Fragaria vesca subsp. vesca]. tr|M5WE81|M5WE81_PRUPE Mitogen-activated protein kinase OS=Prunus persica GN=PRUPE_ppa002837mg PE=4 SV=1
103	FvH4_5g17190.1	Fvb5_v4.0.a1:9805762..9810089	AT1G73650.2 | Symbols: | Protein of unknown function (DUF1295) | chr1:27688549-27690165 REVERSE LENGTH=291. Peptidyl-prolyl cis-trans isomerase FKBP17-2, chloroplastic OS=Arabidopsis thaliana GN=FKBP17-2 PE=1 SV=1. PREDICTED: uncharacterized protein LOC101310607 isoform X1 [Fragaria vesca subsp. vesca]. tr|A0A061FW37|A0A061FW37_THECC FKBP-type peptidyl-prolyl cis-trans isomerase 5 isoform 1 OS=Th…
104	FvH4_5g17200.1	Fvb5_v4.0.a1:9810161..9818142	AT1G73660.1 | Symbols: | protein tyrosine kinase family protein | chr1:27692247-27696718 REVERSE LENGTH=1030. PREDICTED: serine/threonine-protein kinase EDR1 [Fragaria vesca subsp. vesca]. Probable serine/threonine-protein kinase SIS8 OS=Arabidopsis thaliana GN=SIS8 PE=1 SV=1. tr|M5WCX1|M5WCX1_PRUPE Uncharacterized protein OS=Prunus persica GN=PRUPE_ppa000689mg PE=4 SV=1
105	FvH4_5g17210.1	Fvb5_v4.0.a1:9823177..9826404	AT3G18035.1 | Symbols: HON4 | winged-helix DNA-binding transcription factor family protein | chr3:6169384-6171558 REVERSE LENGTH=480. HMG-Y-related protein A OS=Zea mays GN=HMGIY2 PE=1 SV=1. PREDICTED: extensin [Fragaria vesca subsp. vesca]. tr|M5WBJ1|M5WBJ1_PRUPE Uncharacterized protein OS=Prunus persica GN=PRUPE_ppa004509mg PE=4 SV=1
106	FvH4_5g17220.1	Fvb5_v4.0.a1:9830198..9832202	AT4G35160.1 | Symbols: | O-methyltransferase family protein | chr4:16730989-16732808 REVERSE LENGTH=382. PREDICTED: (R,S)-reticuline 7-O-methyltransferase-like [Fragaria vesca subsp. vesca]. (R,S)-reticuline 7-O-methyltransferase OS=Papaver somniferum GN=7OMT PE=1 SV=1. tr|Q7X9I9|Q7X9I9_ROSCH Caffeic acid O-methyltransferase OS=Rosa chinensis var. spontanea GN=RcOMT3 PE=2 SV=1
107	FvH4_5g17230.1	Fvb5_v4.0.a1:9845385..9847425	AT1G18200.1 | Symbols: AtRABA6b, RABA6b | RAB GTPase homolog A6B | chr1:6265416-6266659 REVERSE LENGTH=229. PREDICTED: ras-related protein RABA6b [Fragaria vesca subsp. vesca]. Ras-related protein RABA6b OS=Arabidopsis thaliana GN=RABA6B PE=2 SV=2. tr|M5WAI8|M5WAI8_PRUPE Uncharacterized protein OS=Prunus persica GN=PRUPE_ppa011094mg PE=4 SV=1
108	FvH4_5g17240.1	Fvb5_v4.0.a1:9849873..9850385	AT1G18210.2 | Symbols: | Calcium-binding EF-hand family protein | chr1:6268273-6268785 REVERSE LENGTH=170. PREDICTED: probable calcium-binding protein CML27 [Fragaria vesca subsp. vesca]. Probable calcium-binding protein CML27 OS=Arabidopsis thaliana GN=CML27 PE=1 SV=1. tr|M5WVT8|M5WVT8_PRUPE Uncharacterized protein OS=Prunus persica GN=PRUPE_ppa012426mg PE=4 SV=1
109	FvH4_5g17250.1	Fvb5_v4.0.a1:9852951..9854999	AT3G18020.1 | Symbols: | Pentatricopeptide repeat (PPR) superfamily protein | chr3:6165449-6167515 FORWARD LENGTH=688. Pentatricopeptide repeat-containing protein At3g18020 OS=Arabidopsis thaliana GN=At3g18020 PE=2 SV=1. PREDICTED: pentatricopeptide repeat-containing protein At3g18020 [Fragaria vesca subsp. vesca]. tr|M5W8V4|M5W8V4_PRUPE Uncharacterized protein (Fragment) OS=Prunus persica GN=PRU…
110	FvH4_5g17260.1	Fvb5_v4.0.a1:9856763..9858754	AT1G18250.1 | Symbols: ATLP-1 | Pathogenesis-related thaumatin superfamily protein | chr1:6277024-6278005 REVERSE LENGTH=243. PREDICTED: thaumatin-like protein [Fragaria vesca subsp. vesca]. Thaumatin-like protein OS=Arabidopsis thaliana GN=At1g18250 PE=2 SV=2. tr|M5WN48|M5WN48_PRUPE Uncharacterized protein OS=Prunus persica GN=PRUPE_ppa010418mg PE=4 SV=1
111	FvH4_5g17270.1	Fvb5_v4.0.a1:9863065..9865911	AT3G18010.1 | Symbols: WOX1 | WUSCHEL related homeobox 1 | chr3:6161155-6163183 REVERSE LENGTH=350. PREDICTED: WUSCHEL-related homeobox 1 [Fragaria vesca subsp. vesca]. tr|A0A1S3V948|A0A1S3V948_VIGRR WUSCHEL-related homeobox 1-like OS=Vigna radiata var. radiata GN=LOC106772744 PE=4 SV=1. WUSCHEL-related homeobox 1 OS=Arabidopsis thaliana GN=WOX1 PE=2 SV=2
112	FvH4_5g17280.1	Fvb5_v4.0.a1:9870798..9873461	AT5G12250.1 | Symbols: TUB6 | beta-6 tubulin | chr5:3961317-3962971 REVERSE LENGTH=449. PREDICTED: tubulin beta chain-like [Fragaria vesca subsp. vesca]. tr|M5WM41|M5WM41_PRUPE Tubulin beta chain OS=Prunus persica GN=PRUPE_ppa005674mg PE=3 SV=1. Tubulin beta-5 chain OS=Zea mays GN=TUBB5 PE=2 SV=1
113	FvH4_5g17290.1	Fvb5_v4.0.a1:9873479..9876511	PREDICTED: uncharacterized protein LOC101308870 [Fragaria vesca subsp. vesca]. tr|M5W8H1|M5W8H1_PRUPE Uncharacterized protein OS=Prunus persica GN=PRUPE_ppa024185mg PE=4 SV=1
114	FvH4_5g17300.1	Fvb5_v4.0.a1:9876631..9880876	AT3G18000.1 | Symbols: NMT1, XPL1, PEAMT | S-adenosyl-L-methionine-dependent methyltransferases superfamily protein | chr3:6154578-6157331 FORWARD LENGTH=491. Phosphoethanolamine N-methyltransferase 1 OS=Arabidopsis thaliana GN=NMT1 PE=1 SV=1. PREDICTED: phosphomethylethanolamine N-methyltransferase-like [Fragaria vesca subsp. vesca]. tr|M5WCW4|M5WCW4_PRUPE Uncharacterized protein OS=Prunus persi…
115	FvH4_5g17310.1	Fvb5_v4.0.a1:9889625..9893555	Auxin efflux carrier family protein | chr1:27659772-27662876 FORWARD LENGTH=622. Auxin efflux carrier component 1 OS=Arabidopsis thaliana GN=PIN1 PE=1 SV=1. PREDICTED: probable auxin efflux carrier component 1c [Fragaria vesca subsp. vesca]. tr|U5NG53|U5NG53_ROSCN Auxin efflux carrier component OS=Rosa canina GN=PIN1 PE=2 SV=1
116	FvH4_5g17320.1	Fvb5_v4.0.a1:9900488..9902187	AT3G17980.1 | Symbols: | Calcium-dependent lipid-binding (CaLB domain) family protein | chr3:6152417-6153115 FORWARD LENGTH=177. PREDICTED: probable ADP-ribosylation factor GTPase-activating protein AGD11 [Fragaria vesca subsp. vesca]. Protein C2-DOMAIN ABA-RELATED 4 OS=Arabidopsis thaliana GN=CAR4 PE=1 SV=1. tr|M5WAW5|M5WAW5_PRUPE Uncharacterized protein OS=Prunus persica GN=PRUPE_ppa012140mg PE…
117	FvH4_5g17330.1	Fvb5_v4.0.a1:9905434..9907899	AT1G48580.1 | Symbols: | unknown protein; Has 91 Blast hits to 91 proteins in 40 species: Archae - 0; Bacteria - 0; Metazoa - 49; Fungi - 0; Plants - 28; Viruses - 0; Other Eukaryotes - 14 (source: NCBI BLink). | chr1:17958403-17960610 REVERSE LENGTH=454. PREDICTED: uncharacterized protein C17orf53 homolog [Fragaria vesca subsp. vesca]. tr|M5WAE8|M5WAE8_PRUPE Uncharacterized protein OS=Prunus per…
118	FvH4_5g17360.1	Fvb5_v4.0.a1:9925844..9927697	AT1G07530.1 | Symbols: SCL14, ATGRAS2, GRAS2 | SCARECROW-like 14 | chr1:2313828-2316137 REVERSE LENGTH=769. PREDICTED: scarecrow-like protein 14 [Fragaria vesca subsp. vesca]. Scarecrow-like protein 14 OS=Arabidopsis thaliana GN=SCL14 PE=2 SV=2. tr|M5WJU6|M5WJU6_PRUPE Uncharacterized protein OS=Prunus persica GN=PRUPE_ppa003149mg PE=3 SV=1
119	FvH4_5g17380.1	Fvb5_v4.0.a1:9954366..9959958	AT3G17970.1 | Symbols: atToc64-III, TOC64-III | translocon at the outer membrane of chloroplasts 64-III | chr3:6148030-6151794 FORWARD LENGTH=589. PREDICTED: translocon at the outer membrane of chloroplasts 64 isoform X1 [Fragaria vesca subsp. vesca]. Translocon at the outer membrane of chloroplasts 64 OS=Pisum sativum GN=TOC64 PE=1 SV=1. tr|M5WFI8|M5WFI8_PRUPE Uncharacterized protein OS=Prunus p…
120	FvH4_5g17390.1	Fvb5_v4.0.a1:9960336..9963165	AT5G42150.1 | Symbols: | Glutathione S-transferase family protein | chr5:16846247-16847909 FORWARD LENGTH=315. PREDICTED: prostaglandin E synthase 2-like [Fragaria vesca subsp. vesca]. Prostaglandin E synthase 2 OS=Danio rerio GN=ptges2 PE=2 SV=1. tr|M5W9V9|M5W9V9_PRUPE Uncharacterized protein OS=Prunus persica GN=PRUPE_ppa008397mg PE=4 SV=1
121	FvH4_5g17400.1	Fvb5_v4.0.a1:9964254..9967340	AT1G48570.1 | Symbols: | zinc finger (Ran-binding) family protein | chr1:17955455-17957661 REVERSE LENGTH=455. PREDICTED: zinc finger protein VAR3, chloroplastic [Fragaria vesca subsp. vesca]. tr|M5W9F3|M5W9F3_PRUPE Uncharacterized protein OS=Prunus persica GN=PRUPE_ppa006235mg PE=4 SV=1. Zinc finger protein VAR3, chloroplastic OS=Arabidopsis thaliana GN=VAR3 PE=1 SV=2
122	FvH4_5g17410.1	Fvb5_v4.0.a1:9968401..9969047	PREDICTED: protection of telomeres protein 1a-like [Fragaria vesca subsp. vesca]
123	FvH4_5g17420.1	Fvb5_v4.0.a1:9969227..9972756	AT1G18260.1 | Symbols: | HCP-like superfamily protein | chr1:6279047-6282008 REVERSE LENGTH=678. ERAD-associated E3 ubiquitin-protein ligase component HRD3A OS=Arabidopsis thaliana GN=HRD3A PE=1 SV=1. PREDICTED: ERAD-associated E3 ubiquitin-protein ligase component HRD3A [Fragaria vesca subsp. vesca]. tr|M5WDY4|M5WDY4_PRUPE Uncharacterized protein OS=Prunus persica GN=PRUPE_ppa002386mg PE=4 SV=1
124	FvH4_5g17430.1	Fvb5_v4.0.a1:9972765..9975402	AT1G48550.1 | Symbols: | Vacuolar protein sorting-associated protein 26 | chr1:17950792-17952645 REVERSE LENGTH=327. Down syndrome critical region protein 3 homolog OS=Pongo abelii GN=DSCR3 PE=2 SV=1. PREDICTED: Down syndrome critical region protein 3 homolog isoform X1 [Fragaria vesca subsp. vesca]. tr|A0A1R3J6X3|A0A1R3J6X3_9ROSI Vacuolar protein sorting-associated protein 26 OS=Corchorus capsul…
125	FvH4_5g17440.1	Fvb5_v4.0.a1:9975354..9977243	Aldose 1-epimerase OS=Sus scrofa GN=GALM PE=2 SV=1. AT3G17940.1 | Symbols: | Galactose mutarotase-like superfamily protein | chr3:6143707-6145244 REVERSE LENGTH=341. PREDICTED: aldose 1-epimerase [Fragaria vesca subsp. vesca]. tr|M5WB42|M5WB42_PRUPE Aldose 1-epimerase OS=Prunus persica GN=PRUPE_ppa008258mg PE=3 SV=1
126	FvH4_5g17450.1	Fvb5_v4.0.a1:9977582..9990769	AT1G18270.1 | Symbols: | ketose-bisphosphate aldolase class-II family protein | chr1:6283634-6293772 REVERSE LENGTH=1373. L-threonate dehydrogenase OS=Cupriavidus necator (strain ATCC 17699 / H16 / DSM 428 / Stanier 337) GN=ltnD PE=1 SV=1. PREDICTED: uncharacterized protein LOC101292421 [Fragaria vesca subsp. vesca]. tr|M5WE95|M5WE95_PRUPE Uncharacterized protein OS=Prunus persica GN=PRUPE_ppa000…
127	FvH4_5g17460.1	Fvb5_v4.0.a1:10000382..10001509	AT3G17950.1 | Symbols: | unknown protein; FUNCTIONS IN: molecular_function unknown; INVOLVED IN: biological_process unknown; LOCATED IN: chloroplast; EXPRESSED IN: 17 plant structures; EXPRESSED DURING: 10 growth stages; Has 63 Blast hits to 63 proteins in 12 species: Archae - 0; Bacteria - 0; Metazoa - 0; Fungi - 0; Plants - 63; Viruses - 0; Other Eukaryotes - 0 (source: NCBI BLink). | chr3:6146…
128	FvH4_5g17470.1	Fvb5_v4.0.a1:10002551..10003084	AT1G18290.1 | Symbols: | unknown protein; FUNCTIONS IN: molecular_function unknown; INVOLVED IN: N-terminal protein myristoylation; LOCATED IN: chloroplast; EXPRESSED IN: root; Has 94 Blast hits to 94 proteins in 12 species: Archae - 0; Bacteria - 0; Metazoa - 0; Fungi - 0; Plants - 94; Viruses - 0; Other Eukaryotes - 0 (source: NCBI BLink). | chr1:6297436-6297966 FORWARD LENGTH=176. PREDICTED: u…
129	FvH4_5g17480.1	Fvb5_v4.0.a1:10005374..10007958	AT3G17930.1 | Symbols: | unknown protein; FUNCTIONS IN: molecular_function unknown; INVOLVED IN: biological_process unknown; LOCATED IN: chloroplast thylakoid membrane; EXPRESSED IN: 22 plant structures; EXPRESSED DURING: 13 growth stages; CONTAINS InterPro DOMAIN/s: Protein of unknown function DUF3007 (InterPro:IPR021562); Has 236 Blast hits to 236 proteins in 83 species: Archae - 0; Bacteria - …
130	FvH4_5g17490.1	Fvb5_v4.0.a1:10008638..10014352	AT1G48540.1 | Symbols: | Outer arm dynein light chain 1 protein | chr1:17945540-17950405 FORWARD LENGTH=1063. PREDICTED: uncharacterized protein LOC101304577 [Fragaria vesca subsp. vesca]. Serine/threonine-protein kinase 11-interacting protein OS=Xenopus tropicalis GN=stk11ip PE=2 SV=1. tr|M5WD13|M5WD13_PRUPE Uncharacterized protein OS=Prunus persica GN=PRUPE_ppa000486mg PE=4 SV=1
131	FvH4_5g17500.1	Fvb5_v4.0.a1:10014566..10017747	AT3G17910.1 | Symbols: SURF1 | Surfeit locus 1 cytochrome c oxidase biogenesis protein | chr3:6133581-6136053 FORWARD LENGTH=354. PREDICTED: surfeit locus protein 1 [Fragaria vesca subsp. vesca]. Surfeit locus protein 1 OS=Arabidopsis thaliana GN=SURF1 PE=2 SV=1. tr|M5WUQ5|M5WUQ5_PRUPE SURF1-like protein OS=Prunus persica GN=PRUPE_ppa007867mg PE=3 SV=1
132	FvH4_5g17510.1	Fvb5_v4.0.a1:10018101..10019352	AT1G18280.1 | Symbols: | Bifunctional inhibitor/lipid-transfer protein/seed storage 2S albumin superfamily protein | chr1:6294403-6295207 FORWARD LENGTH=180. PREDICTED: protein YLS3 [Fragaria vesca subsp. vesca]. tr|M5WVS4|M5WVS4_PRUPE Uncharacterized protein OS=Prunus persica GN=PRUPE_ppa012361mg PE=4 SV=1
133	FvH4_5g17520.1	Fvb5_v4.0.a1:10019954..10022854	AT4G01220.1 | Symbols: | Nucleotide-diphospho-sugar transferase family protein | chr4:513431-515648 REVERSE LENGTH=360. PREDICTED: UDP-D-xylose:L-fucose alpha-1,3-D-xylosyltransferase MGP4-like [Fragaria vesca subsp. vesca]. tr|M5XRF4|M5XRF4_PRUPE Glycosyltransferase OS=Prunus persica GN=PRUPE_ppa007793mg PE=3 SV=1. UDP-D-xylose:L-fucose alpha-1,3-D-xylosyltransferase MGP4 OS=Arabidopsis thaliana…
134	FvH4_5g17530.1	Fvb5_v4.0.a1:10025333..10028016	ABC transporter G family member 19 OS=Arabidopsis thaliana GN=ABCG19 PE=1 SV=1. AT3G55130.1 | Symbols: ATWBC19, WBC19 | white-brown complex homolog 19 | chr3:20434111-20436288 REVERSE LENGTH=725. PREDICTED: ABC transporter G family member 17-like [Fragaria vesca subsp. vesca]. tr|M5WWP5|M5WWP5_PRUPE Uncharacterized protein OS=Prunus persica GN=PRUPE_ppa016313mg PE=4 SV=1
135	FvH4_5g17540.1	Fvb5_v4.0.a1:10028695..10031472	AT3G17880.2 | Symbols: HIP, ATTDX, ATHIP2, TDX | tetraticopeptide domain-containing thioredoxin | chr3:6123534-6126113 FORWARD LENGTH=373. PREDICTED: TPR repeat-containing thioredoxin TDX [Fragaria vesca subsp. vesca]. TPR repeat-containing thioredoxin TDX OS=Arabidopsis thaliana GN=TDX PE=1 SV=1. tr|M5W9M6|M5W9M6_PRUPE Uncharacterized protein OS=Prunus persica GN=PRUPE_ppa007081mg PE=4 SV=1
136	FvH4_5g17550.1	Fvb5_v4.0.a1:10032525..10036356	AT3G17860.1 | Symbols: JAZ3, JAI3, TIFY6B | jasmonate-zim-domain protein 3 | chr3:6119968-6122691 FORWARD LENGTH=352. PREDICTED: protein TIFY 6B [Fragaria vesca subsp. vesca]. Protein TIFY 6B OS=Arabidopsis thaliana GN=TIFY6B PE=1 SV=1. tr|M5WB09|M5WB09_PRUPE Uncharacterized protein OS=Prunus persica GN=PRUPE_ppa008065mg PE=4 SV=1
137	FvH4_5g17560.1	Fvb5_v4.0.a1:10039603..10048166	AT3G17850.1 | Symbols: | Protein kinase superfamily protein | chr3:6109854-6116245 REVERSE LENGTH=1296. PREDICTED: probable serine/threonine protein kinase IREH1 [Fragaria vesca subsp. vesca]. Probable serine/threonine protein kinase IREH1 OS=Arabidopsis thaliana GN=IREH1 PE=1 SV=1. tr|M5WSV3|M5WSV3_PRUPE Uncharacterized protein OS=Prunus persica GN=PRUPE_ppa000304mg PE=4 SV=1
138	FvH4_5g17570.1	Fvb5_v4.0.a1:10049892..10053378	AT1G48480.1 | Symbols: RKL1 | receptor-like kinase 1 | chr1:17918475-17920743 FORWARD LENGTH=655. PREDICTED: probable inactive receptor kinase At1g48480 [Fragaria vesca subsp. vesca]. Probable inactive receptor kinase At1g48480 OS=Arabidopsis thaliana GN=RKL1 PE=2 SV=1. tr|M5WT68|M5WT68_PRUPE Uncharacterized protein OS=Prunus persica GN=PRUPE_ppa002536mg PE=4 SV=1
139	FvH4_5g17580.1	Fvb5_v4.0.a1:10056624..10062536	AT3G17830.1 | Symbols: | Molecular chaperone Hsp40/DnaJ family protein | chr3:6101868-6104503 FORWARD LENGTH=517. Chaperone protein dnaJ A8, chloroplastic OS=Oryza sativa subsp. japonica GN=DJA8 PE=1 SV=1. PREDICTED: dnaJ homolog subfamily A member 3, mitochondrial isoform X2 [Fragaria vesca subsp. vesca]. tr|M5W8P5|M5W8P5_PRUPE Uncharacterized protein (Fragment) OS=Prunus persica GN=PRUPE_ppa027…
140	FvH4_5g17590.1	Fvb5_v4.0.a1:10061929..10065991	AT4G22970.2 | Symbols: ESP | homolog of separase | chr4:12033703-12043572 REVERSE LENGTH=2177. PREDICTED: separase isoform X1 [Ricinus communis]. tr|A0A1R3KFT5|A0A1R3KFT5_9ROSI Peptidase C50, separase OS=Corchorus olitorius GN=COLO4_08439 PE=4 SV=1
141	FvH4_5g17600.1	Fvb5_v4.0.a1:10071201..10073650	PREDICTED: uncharacterized protein LOC105352371 isoform X1 [Fragaria vesca subsp. vesca]
142	FvH4_5g17610.1	Fvb5_v4.0.a1:10074212..10076862	AT2G23530.1 | Symbols: | Zinc-finger domain of monoamine-oxidase A repressor R1 | chr2:10020652-10022804 REVERSE LENGTH=552. Cell division cycle-associated protein 7 OS=Bos taurus GN=CDCA7 PE=2 SV=1. PREDICTED: cell division cycle-associated protein 7-like isoform X1 [Fragaria vesca subsp. vesca]. tr|A0A061FWG8|A0A061FWG8_THECC Zinc-finger domain of monoamine-oxidase A repressor R1 isoform 1 OS=T…
143	FvH4_5g17620.1	Fvb5_v4.0.a1:10077764..10079549	AT1G18300.1 | Symbols: atnudt4, NUDT4 | nudix hydrolase homolog 4 | chr1:6299841-6300799 FORWARD LENGTH=207. Nudix hydrolase 4 OS=Arabidopsis thaliana GN=NUDT4 PE=1 SV=1. PREDICTED: nudix hydrolase 18, mitochondrial-like [Fragaria vesca subsp. vesca]. tr|M5WAR0|M5WAR0_PRUPE Uncharacterized protein OS=Prunus persica GN=PRUPE_ppa011552mg PE=4 SV=1
144	FvH4_5g17630.1	Fvb5_v4.0.a1:10088576..10089205	AT4G19490.2 | Symbols: ATVPS54, VPS54 | VPS54 | chr4:10616017-10622934 FORWARD LENGTH=1034. PREDICTED: vacuolar protein sorting-associated protein 54, chloroplastic [Fragaria vesca subsp. vesca]. tr|M5WJA3|M5WJA3_PRUPE Uncharacterized protein OS=Prunus persica GN=PRUPE_ppa000757mg PE=4 SV=1. Vacuolar protein sorting-associated protein 54, chloroplastic OS=Arabidopsis thaliana GN=VPS54 PE=1 SV=1
145	FvH4_5g17640.1	Fvb5_v4.0.a1:10091481..10091723	AT1G67920.1 | Symbols: | unknown protein; BEST Arabidopsis thaliana protein match is: unknown protein (TAIR:AT1G24600.1); Has 22 Blast hits to 22 proteins in 5 species: Archae - 0; Bacteria - 0; Metazoa - 0; Fungi - 0; Plants - 22; Viruses - 0; Other Eukaryotes - 0 (source: NCBI BLink). | chr1:25473731-25473934 FORWARD LENGTH=67. hypothetical protein L484_019322 [Morus notabilis] &gt;gi|587855084…
146	FvH4_5g17650.1	Fvb5_v4.0.a1:10094050..10096482	AT5G37600.1 | Symbols: ATGSR1, GLN1;1, GSR 1, ATGLN1;1 | glutamine synthase clone R1 | chr5:14933574-14935656 REVERSE LENGTH=356. Glutamine synthetase cytosolic isozyme OS=Lotus japonicus GN=GLN1 PE=2 SV=2. PREDICTED: glutamine synthetase cytosolic isozyme [Fragaria vesca subsp. vesca]. tr|A9PEY1|A9PEY1_POPTR Glutamine synthetase OS=Populus trichocarpa GN=POPTR_0017s02770g PE=2 SV=1
147	FvH4_5g17660.1	Fvb5_v4.0.a1:10098163..10107571	AT1G10170.1 | Symbols: ATNFXL1, NFXL1 | NF-X-like 1 | chr1:3333925-3337491 REVERSE LENGTH=1188. NF-X1-type zinc finger protein NFXL1 OS=Arabidopsis thaliana GN=NFXL1 PE=1 SV=1. PREDICTED: LOW QUALITY PROTEIN: NF-X1-type zinc finger protein NFXL1 [Fragaria vesca subsp. vesca]. tr|B9T6I0|B9T6I0_RICCO Potassium transporter OS=Ricinus communis GN=RCOM_0084020 PE=3 SV=1
148	FvH4_5g17670.1	Fvb5_v4.0.a1:10117311..10119464	AT1G14760.2 | Symbols: KNATM | KNOX Arabidopsis thaliana meinox | chr1:5084530-5085213 REVERSE LENGTH=138. Homeobox protein knotted-1-like 1 OS=Arabidopsis thaliana GN=KNAT1 PE=1 SV=1. PREDICTED: homeobox protein knotted-1-like 1 [Fragaria vesca subsp. vesca]. tr|M5WDE7|M5WDE7_PRUPE Uncharacterized protein (Fragment) OS=Prunus persica GN=PRUPE_ppa016142mg PE=4 SV=1
149	FvH4_5g17680.1	Fvb5_v4.0.a1:10122553..10125999	AT3G17810.1 | Symbols: PYD1 | pyrimidine 1 | chr3:6094279-6096289 FORWARD LENGTH=426. Dihydropyrimidine dehydrogenase (NADP(+)), chloroplastic OS=Arabidopsis thaliana GN=PYD1 PE=1 SV=1. PREDICTED: dihydropyrimidine dehydrogenase [NADP(+)] [Fragaria vesca subsp. vesca]. tr|M5WUB1|M5WUB1_PRUPE Uncharacterized protein OS=Prunus persica GN=PRUPE_ppa006144mg PE=4 SV=1
150	FvH4_5g17690.1	Fvb5_v4.0.a1:10138232..10139426	AT1G73500.1 | Symbols: ATMKK9, MKK9 | MAP kinase kinase 9 | chr1:27639419-27640351 REVERSE LENGTH=310. Mitogen-activated protein kinase kinase 9 OS=Arabidopsis thaliana GN=MKK9 PE=1 SV=1. PREDICTED: mitogen-activated protein kinase kinase 9-like [Fragaria vesca subsp. vesca]. tr|A0A0U2L4B0|A0A0U2L4B0_ROSHC MAP kinase kinase 9 OS=Rosa hybrid cultivar GN=MKK9 PE=2 SV=1
151	FvH4_5g17700.1	Fvb5_v4.0.a1:10144202..10149351	AT3G02850.1 | Symbols: SKOR | STELAR K+ outward rectifier | chr3:619701-623473 REVERSE LENGTH=828. Potassium channel SKOR OS=Arabidopsis thaliana GN=SKOR PE=1 SV=1. PREDICTED: potassium channel SKOR-like [Fragaria vesca subsp. vesca]. tr|H2DPY4|H2DPY4_9ROSA Potassium channel OS=Malus hupehensis GN=SKOR PE=2 SV=1
152	FvH4_5g17710.1	Fvb5_v4.0.a1:10149885..10151381	Natterin-3 OS=Thalassophryne nattereri PE=1 SV=1. PREDICTED: uncharacterized protein LOC101314284 [Fragaria vesca subsp. vesca]. tr|F6HZZ6|F6HZZ6_VITVI Uncharacterized protein OS=Vitis vinifera GN=VIT_07s0005g06090 PE=4 SV=1
153	FvH4_5g17720.1	Fvb5_v4.0.a1:10152015..10153928	AT1G48440.1 | Symbols: | B-cell receptor-associated 31-like | chr1:17907075-17908327 FORWARD LENGTH=129. PREDICTED: uncharacterized protein LOC101300250 [Fragaria vesca subsp. vesca]. tr|B9I4T6|B9I4T6_POPTR Uncharacterized protein (Fragment) OS=Populus trichocarpa GN=POPTR_0012s03970g PE=4 SV=1
154	FvH4_5g17730.1	Fvb5_v4.0.a1:10156929..10158284	AT5G37490.1 | Symbols: | ARM repeat superfamily protein | chr5:14887744-14889051 FORWARD LENGTH=435. PREDICTED: U-box domain-containing protein 21-like [Fragaria vesca subsp. vesca]. tr|M5WAJ2|M5WAJ2_PRUPE RING-type E3 ubiquitin transferase OS=Prunus persica GN=PRUPE_ppa005659mg PE=4 SV=1. U-box domain-containing protein 21 OS=Arabidopsis thaliana GN=PUB21 PE=2 SV=1
155	FvH4_5g17740.1	Fvb5_v4.0.a1:10158947..10163798	AT1G31930.3 | Symbols: XLG3 | extra-large GTP-binding protein 3 | chr1:11465832-11468961 FORWARD LENGTH=848. Extra-large guanine nucleotide-binding protein 3 OS=Arabidopsis thaliana GN=XLG3 PE=1 SV=1. PREDICTED: extra-large guanine nucleotide-binding protein 3-like isoform X1 [Fragaria vesca subsp. vesca]. tr|M5WCX2|M5WCX2_PRUPE Uncharacterized protein OS=Prunus persica GN=PRUPE_ppa001215mg PE=4 …
156	FvH4_5g17750.1	Fvb5_v4.0.a1:10164249..10166714	AT1G73820.1 | Symbols: | Ssu72-like family protein | chr1:27755740-27757158 REVERSE LENGTH=193. PREDICTED: RNA polymerase II subunit A C-terminal domain phosphatase SSU72 [Fragaria vesca subsp. vesca]. RNA polymerase II subunit A C-terminal domain phosphatase SSU72 OS=Dictyostelium discoideum GN=ssu72 PE=3 SV=1. tr|M5WAQ3|M5WAQ3_PRUPE Uncharacterized protein OS=Prunus persica GN=PRUPE_ppa011857mg…
157	FvH4_5g17760.1	Fvb5_v4.0.a1:10167610..10169754	AT1G48450.1 | Symbols: | Protein of unknown function (DUF760) | chr1:17908746-17910345 REVERSE LENGTH=423. PREDICTED: uncharacterized protein LOC101299089 isoform X1 [Fragaria vesca subsp. vesca]. tr|M5WBM8|M5WBM8_PRUPE Uncharacterized protein OS=Prunus persica GN=PRUPE_ppa004570mg PE=4 SV=1. UV-B-induced protein At3g17800, chloroplastic OS=Arabidopsis thaliana GN=At3g17800 PE=2 SV=1
158	FvH4_5g17770.1	Fvb5_v4.0.a1:10170628..10172947	AT3G17790.1 | Symbols: ATACP5, ATPAP17, PAP17 | purple acid phosphatase 17 | chr3:6089779-6090988 FORWARD LENGTH=338. PREDICTED: purple acid phosphatase 17 isoform X1 [Fragaria vesca subsp. vesca]. Purple acid phosphatase 17 OS=Arabidopsis thaliana GN=PAP17 PE=2 SV=1. tr|M5WMN4|M5WMN4_PRUPE Purple acid phosphatase OS=Prunus persica GN=PRUPE_ppa008418mg PE=4 SV=1
159	FvH4_5g17780.1	Fvb5_v4.0.a1:10186473..10191927	AT5G16560.1 | Symbols: KAN, KAN1 | Homeodomain-like superfamily protein | chr5:5407365-5411092 REVERSE LENGTH=403. PREDICTED: transcription repressor KAN1 isoform X1 [Fragaria vesca subsp. vesca]. Transcription repressor KAN1 OS=Arabidopsis thaliana GN=KAN1 PE=1 SV=1. tr|M5WG76|M5WG76_PRUPE Uncharacterized protein (Fragment) OS=Prunus persica GN=PRUPE_ppa016187mg PE=4 SV=1
160	FvH4_5g17790.1	Fvb5_v4.0.a1:10193910..10199657	AT1G73480.1 | Symbols: | alpha/beta-Hydrolases superfamily protein | chr1:27629266-27632486 FORWARD LENGTH=463. Monoacylglycerol lipase OS=Mycobacterium smegmatis (strain ATCC 700084 / mc(2)155) GN=MSMEG_0220 PE=1 SV=1. PREDICTED: monoglyceride lipase [Fragaria vesca subsp. vesca]. tr|M5WBP4|M5WBP4_PRUPE Uncharacterized protein OS=Prunus persica GN=PRUPE_ppa005049mg PE=4 SV=1
161	FvH4_5g17800.1	Fvb5_v4.0.a1:10200521..10202545	AT1G18335.1 | Symbols: | Acyl-CoA N-acyltransferases (NAT) superfamily protein | chr1:6309428-6311326 REVERSE LENGTH=269. N-alpha-acetyltransferase 40 OS=Danio rerio GN=naa40 PE=2 SV=1. PREDICTED: N-alpha-acetyltransferase 40 isoform X1 [Fragaria vesca subsp. vesca] &gt;gi|764584949|ref|XP_011464465.1| PREDICTED: N-alpha-acetyltransferase 40 isoform X1 [Fragaria vesca subsp. vesca]. tr|M5WN18|M5W…
162	FvH4_5g17810.1	Fvb5_v4.0.a1:10203036..10205687	AT3G43810.1 | Symbols: CAM7 | calmodulin 7 | chr3:15664619-15666355 REVERSE LENGTH=149. Calmodulin OS=Solanum lycopersicum GN=CALM1 PE=2 SV=2. PREDICTED: calmodulin-like [Fragaria vesca subsp. vesca]. tr|M5WB00|M5WB00_PRUPE Uncharacterized protein OS=Prunus persica GN=PRUPE_ppa012922mg PE=4 SV=1
163	FvH4_5g17820.1	Fvb5_v4.0.a1:10205983..10212881	AT3G17770.1 | Symbols: | Dihydroxyacetone kinase | chr3:6081973-6085957 REVERSE LENGTH=595. PREDICTED: LOW QUALITY PROTEIN: putative 3,4-dihydroxy-2-butanone kinase [Fragaria vesca subsp. vesca]. Putative 3,4-dihydroxy-2-butanone kinase OS=Solanum lycopersicum GN=DHBK PE=2 SV=1. tr|M5WFC0|M5WFC0_PRUPE Uncharacterized protein OS=Prunus persica GN=PRUPE_ppa003341mg PE=4 SV=1
164	FvH4_5g17830.1	Fvb5_v4.0.a1:10215119..10215751	AT1G14440.2 | Symbols: AtHB31, HB31, ZHD4 | homeobox protein 31 | chr1:4939076-4940014 REVERSE LENGTH=312. PREDICTED: zinc-finger homeodomain protein 10-like [Fragaria vesca subsp. vesca]. tr|M5WVJ3|M5WVJ3_PRUPE Uncharacterized protein OS=Prunus persica GN=PRUPE_ppa011508mg PE=4 SV=1. Zinc-finger homeodomain protein 4 OS=Arabidopsis thaliana GN=ZHD4 PE=1 SV=1
165	FvH4_5g17840.1	Fvb5_v4.0.a1:10221765..10224943	AT1G68130.1 | Symbols: AtIDD14, IDD14 | indeterminate(ID)-domain 14 | chr1:25532484-25534317 FORWARD LENGTH=419. PREDICTED: protein SHOOT GRAVITROPISM 5-like [Fragaria vesca subsp. vesca]. Protein indeterminate-domain 14 OS=Arabidopsis thaliana GN=IDD14 PE=1 SV=1. tr|M5WBI6|M5WBI6_PRUPE Uncharacterized protein OS=Prunus persica GN=PRUPE_ppa004447mg PE=4 SV=1
166	FvH4_5g17850.1	Fvb5_v4.0.a1:10244065..10245257	AT5G37360.1 | Symbols: | unknown protein; FUNCTIONS IN: molecular_function unknown; INVOLVED IN: biological_process unknown; LOCATED IN: chloroplast thylakoid membrane, chloroplast; EXPRESSED IN: 23 plant structures; EXPRESSED DURING: 13 growth stages; Has 1807 Blast hits to 1807 proteins in 277 species: Archae - 0; Bacteria - 0; Metazoa - 736; Fungi - 347; Plants - 385; Viruses - 0; Other Eukary…
167	FvH4_5g17860.1	Fvb5_v4.0.a1:10246447..10247097	AT2G39530.1 | Symbols: | Uncharacterised protein family (UPF0497) | chr2:16498659-16499401 REVERSE LENGTH=178. CASP-like protein 4D1 OS=Ricinus communis GN=RCOM_1206790 PE=3 SV=1. PREDICTED: CASP-like protein 4D1 [Fragaria vesca subsp. vesca]. tr|M5WL71|M5WL71_PRUPE CASP-like protein OS=Prunus persica GN=PRUPE_ppa024180mg PE=3 SV=1
168	FvH4_5g17870.1	Fvb5_v4.0.a1:10249423..10250083	CASP-like protein 4D1 OS=Ricinus communis GN=RCOM_1206790 PE=3 SV=1. PREDICTED: CASP-like protein 4D1 [Fragaria vesca subsp. vesca]. tr|M5WL71|M5WL71_PRUPE CASP-like protein OS=Prunus persica GN=PRUPE_ppa024180mg PE=3 SV=1
169	FvH4_5g17880.1	Fvb5_v4.0.a1:10259717..10262554	PREDICTED: uncharacterized protein LOC105351278 [Fragaria vesca subsp. vesca]
170	FvH4_5g17890.1	Fvb5_v4.0.a1:10266261..10268053	AT1G59960.1 | Symbols: | NAD(P)-linked oxidoreductase superfamily protein | chr1:22071410-22073067 REVERSE LENGTH=326. Non-functional NADPH-dependent codeinone reductase 2 OS=Papaver somniferum GN=COR2 PE=1 SV=1. PREDICTED: methylecgonone reductase-like [Fragaria vesca subsp. vesca]. tr|G7JL30|G7JL30_MEDTR Aldo/keto reductase family oxidoreductase OS=Medicago truncatula GN=11439149 PE=4 SV=1
171	FvH4_5g17900.1	Fvb5_v4.0.a1:10272950..10274443	AT1G59960.1 | Symbols: | NAD(P)-linked oxidoreductase superfamily protein | chr1:22071410-22073067 REVERSE LENGTH=326. Non-functional NADPH-dependent codeinone reductase 2 OS=Papaver somniferum GN=COR2 PE=1 SV=1. PREDICTED: methylecgonone reductase-like [Fragaria vesca subsp. vesca]. tr|A0A059AVN2|A0A059AVN2_EUCGR Uncharacterized protein OS=Eucalyptus grandis GN=EUGRSUZ_H00583 PE=4 SV=1
172	FvH4_5g17910.1	Fvb5_v4.0.a1:10272999..10278693	AT1G73470.1 | Symbols: | unknown protein; FUNCTIONS IN: molecular_function unknown; INVOLVED IN: biological_process unknown; LOCATED IN: chloroplast; EXPRESSED IN: 22 plant structures; EXPRESSED DURING: 13 growth stages; Has 72 Blast hits to 72 proteins in 35 species: Archae - 0; Bacteria - 50; Metazoa - 0; Fungi - 0; Plants - 22; Viruses - 0; Other Eukaryotes - 0 (source: NCBI BLink). | chr1:276…
173	FvH4_5g17920.1	Fvb5_v4.0.a1:10281227..10284615	AT2G01970.1 | Symbols: | Endomembrane protein 70 protein family | chr2:452197-454819 REVERSE LENGTH=592. PREDICTED: transmembrane 9 superfamily member 3-like [Fragaria vesca subsp. vesca]. Transmembrane 9 superfamily member 3 OS=Arabidopsis thaliana GN=TMN3 PE=2 SV=1. tr|M5WCH5|M5WCH5_PRUPE Transmembrane 9 superfamily member OS=Prunus persica GN=PRUPE_ppa003204mg PE=3 SV=1
174	FvH4_5g17930.1	Fvb5_v4.0.a1:10285383..10292977	AT1G73460.1 | Symbols: | Protein kinase superfamily protein | chr1:27620122-27624899 FORWARD LENGTH=1169. PREDICTED: uncharacterized protein LOC101295913 [Fragaria vesca subsp. vesca] &gt;gi|764584923|ref|XP_011464461.1| PREDICTED: uncharacterized protein LOC101295913 [Fragaria vesca subsp. vesca]. Probable serine/threonine-protein kinase dyrk2 OS=Dictyostelium discoideum GN=dyrk2 PE=3 SV=1. tr|A…
175	FvH4_5g17940.1	Fvb5_v4.0.a1:10306584..10313703	AT3G17740.1 | Symbols: | unknown protein; FUNCTIONS IN: molecular_function unknown; INVOLVED IN: biological_process unknown; LOCATED IN: cellular_component unknown; EXPRESSED IN: 23 plant structures; EXPRESSED DURING: 13 growth stages; CONTAINS InterPro DOMAIN/s: Protein of unknown function DUF1740 (InterPro:IPR013633); BEST Arabidopsis thaliana protein match is: unknown protein (TAIR:AT3G17712.1…
176	FvH4_5g17950.1	Fvb5_v4.0.a1:10314684..10316058	AT3G46280.1 | Symbols: | protein kinase-related | chr3:17005672-17008410 REVERSE LENGTH=471. PREDICTED: uncharacterized protein At1g24485-like [Fragaria vesca subsp. vesca]. tr|M5WDP0|M5WDP0_PRUPE Uncharacterized protein (Fragment) OS=Prunus persica GN=PRUPE_ppa021484mg PE=4 SV=1. Uncharacterized protein At1g24485 OS=Arabidopsis thaliana GN=RWK1 PE=2 SV=2
177	FvH4_5g17960.1	Fvb5_v4.0.a1:10317379..10318951	AT1G17950.1 | Symbols: ATMYB52, BW52, MYB52 | myb domain protein 52 | chr1:6177764-6179063 FORWARD LENGTH=249. PREDICTED: transcriptional activator Myb [Fragaria vesca subsp. vesca]. Transcription factor MYB52 OS=Arabidopsis thaliana GN=MYB52 PE=2 SV=1. tr|B9SWD8|B9SWD8_RICCO R2r3-myb transcription factor, putative OS=Ricinus communis GN=RCOM_1204520 PE=4 SV=1
178	FvH4_5g17970.1	Fvb5_v4.0.a1:10317652..10320193	AT1G17950.1 | Symbols: ATMYB52, BW52, MYB52 | myb domain protein 52 | chr1:6177764-6179063 FORWARD LENGTH=249. PREDICTED: transcriptional activator Myb [Fragaria vesca subsp. vesca]. Transcription factor MYB52 OS=Arabidopsis thaliana GN=MYB52 PE=2 SV=1. tr|U5FPX4|U5FPX4_POPTR Uncharacterized protein OS=Populus trichocarpa GN=POPTR_0015s05130g PE=4 SV=1
179	FvH4_5g17980.1	Fvb5_v4.0.a1:10329555..10335818	AT1G73400.1 | Symbols: | Pentatricopeptide repeat (PPR) superfamily protein | chr1:27598106-27599812 FORWARD LENGTH=568. Pentatricopeptide repeat-containing protein At1g73400, mitochondrial OS=Arabidopsis thaliana GN=At1g73400 PE=2 SV=2. PREDICTED: pentatricopeptide repeat-containing protein At1g73400, mitochondrial [Fragaria vesca subsp. vesca]. tr|A0A1Q3CI00|A0A1Q3CI00_CEPFO PPR_1 domain-contai…
180	FvH4_5g18000.1	Fvb5_v4.0.a1:10341208..10341471	PREDICTED: uncharacterized protein LOC101309564 isoform X3 [Fragaria vesca subsp. vesca]
181	FvH4_5g18010.1	Fvb5_v4.0.a1:10341880..10345685	AT3G17760.2 | Symbols: GAD5 | glutamate decarboxylase 5 | chr3:6078893-6080838 REVERSE LENGTH=494. Glutamate decarboxylase OS=Solanum lycopersicum PE=2 SV=1. PREDICTED: glutamate decarboxylase 4-like [Fragaria vesca subsp. vesca]. tr|M5WPA3|M5WPA3_PRUPE Glutamate decarboxylase OS=Prunus persica GN=PRUPE_ppa004567mg PE=3 SV=1
182	FvH4_5g18020.1	Fvb5_v4.0.a1:10362501..10363099	AT1G48420.1 | Symbols: D-CDES, ATACD1, ACD1 | D-cysteine desulfhydrase | chr1:17896767-17898803 REVERSE LENGTH=401. Bifunctional D-cysteine desulfhydrase/1-aminocyclopropane-1-carboxylate deaminase, mitochondrial OS=Arabidopsis thaliana GN=DCD PE=1 SV=1. PREDICTED: bifunctional D-cysteine desulfhydrase/1-aminocyclopropane-1-carboxylate deaminase, mitochondrial [Fragaria vesca subsp. vesca]. tr|W9…
183	FvH4_5g18030.1	Fvb5_v4.0.a1:10363983..10367358	AT1G48420.1 | Symbols: D-CDES, ATACD1, ACD1 | D-cysteine desulfhydrase | chr1:17896767-17898803 REVERSE LENGTH=401. PREDICTED: bifunctional D-cysteine desulfhydrase/1-aminocyclopropane-1-carboxylate deaminase, mitochondrial [Fragaria vesca subsp. vesca]. Putative D-cysteine desulfhydrase 1, mitochondrial OS=Oryza sativa subsp. japonica GN=Os02g0773300 PE=2 SV=2. tr|M5W9E0|M5W9E0_PRUPE Uncharacter…
184	FvH4_5g18040.1	Fvb5_v4.0.a1:10368550..10374860	AT5G49220.1 | Symbols: | Protein of unknown function (DUF789) | chr5:19956627-19958453 FORWARD LENGTH=409. PREDICTED: uncharacterized protein LOC101310807 isoform X1 [Fragaria vesca subsp. vesca] &gt;gi|764584875|ref|XP_011464453.1| PREDICTED: uncharacterized protein LOC101310807 isoform X1 [Fragaria vesca subsp. vesca]. tr|M5WX69|M5WX69_PRUPE Uncharacterized protein OS=Prunus persica GN=PRUPE_pp…
185	FvH4_5g18050.1	Fvb5_v4.0.a1:10375223..10376276	AT5G39160.1 | Symbols: | RmlC-like cupins superfamily protein | chr5:15679195-15679970 REVERSE LENGTH=222. Germin-like protein subfamily 1 member 18 OS=Arabidopsis thaliana GN=GLP2A PE=2 SV=2. PREDICTED: germin-like protein subfamily 1 member 18 [Fragaria vesca subsp. vesca]. tr|M5WER7|M5WER7_PRUPE Uncharacterized protein OS=Prunus persica GN=PRUPE_ppa016616mg PE=3 SV=1
186	FvH4_5g18060.1	Fvb5_v4.0.a1:10376303..10382137	PREDICTED: uncharacterized protein LOC101310807 isoform X2 [Fragaria vesca subsp. vesca] &gt;gi|764584886|ref|XP_011464455.1| PREDICTED: uncharacterized protein LOC101310807 isoform X2 [Fragaria vesca subsp. vesca]. tr|A0A061EYI3|A0A061EYI3_THECC Uncharacterized protein isoform 2 OS=Theobroma cacao GN=TCM_025230 PE=4 SV=1
187	FvH4_5g18070.1	Fvb5_v4.0.a1:10382111..10383312	AT5G39160.1 | Symbols: | RmlC-like cupins superfamily protein | chr5:15679195-15679970 REVERSE LENGTH=222. Germin-like protein subfamily 1 member 18 OS=Arabidopsis thaliana GN=GLP2A PE=2 SV=2. PREDICTED: germin-like protein subfamily 1 member 18 [Fragaria vesca subsp. vesca]. tr|M5WER7|M5WER7_PRUPE Uncharacterized protein OS=Prunus persica GN=PRUPE_ppa016616mg PE=3 SV=1
188	FvH4_5g18080.1	Fvb5_v4.0.a1:10385838..10393564	AT3G17700.1 | Symbols: CNBT1, CNGC20, ATCNGC20 | cyclic nucleotide-binding transporter 1 | chr3:6049074-6052449 FORWARD LENGTH=764. PREDICTED: probable cyclic nucleotide-gated ion channel 20, chloroplastic [Fragaria vesca subsp. vesca]. Probable cyclic nucleotide-gated ion channel 20, chloroplastic OS=Arabidopsis thaliana GN=CNGC20 PE=2 SV=1. tr|M5WXL3|M5WXL3_PRUPE Uncharacterized protein OS=Prun…
189	FvH4_5g18090.1	Fvb5_v4.0.a1:10399973..10403874	AT1G73360.1 | Symbols: HDG11, EDT1, ATHDG11 | homeodomain GLABROUS 11 | chr1:27578893-27581820 REVERSE LENGTH=722. Homeobox-leucine zipper protein HDG11 OS=Arabidopsis thaliana GN=HDG11 PE=1 SV=1. PREDICTED: homeobox-leucine zipper protein HDG11 [Fragaria vesca subsp. vesca]. tr|A5BQ38|A5BQ38_VITVI Uncharacterized protein OS=Vitis vinifera GN=VITISV_009450 PE=4 SV=1
190	FvH4_5g18100.1	Fvb5_v4.0.a1:10412880..10418180	AT1G18330.2 | Symbols: EPR1, RVE7 | Homeodomain-like superfamily protein | chr1:6306196-6307718 REVERSE LENGTH=372. PREDICTED: protein REVEILLE 7-like isoform X1 [Fragaria vesca subsp. vesca]. Protein REVEILLE 7 OS=Arabidopsis thaliana GN=RVE7 PE=2 SV=1. tr|A0A088PYJ9|A0A088PYJ9_9ROSA Transcription factor MYBR OS=Pyrus x bretschneideri GN=MYBR PE=2 SV=1
191	FvH4_5g18110.1	Fvb5_v4.0.a1:10412892..10418230	AT1G18330.1 | Symbols: EPR1, RVE7 | Homeodomain-like superfamily protein | chr1:6306196-6307640 REVERSE LENGTH=346. PREDICTED: protein REVEILLE 7-like isoform X1 [Fragaria vesca subsp. vesca]. Protein REVEILLE 7 OS=Arabidopsis thaliana GN=RVE7 PE=2 SV=1. tr|A0A088PYJ9|A0A088PYJ9_9ROSA Transcription factor MYBR OS=Pyrus x bretschneideri GN=MYBR PE=2 SV=1
192	FvH4_5g18120.1	Fvb5_v4.0.a1:10418291..10420593	AT1G53345.1 | Symbols: | unknown protein; INVOLVED IN: biological_process unknown; LOCATED IN: endomembrane system; EXPRESSED IN: 8 plant structures; EXPRESSED DURING: 4 anthesis, F mature embryo stage, petal differentiation and expansion stage, E expanded cotyledon stage, D bilateral stage; BEST Arabidopsis thaliana protein match is: unknown protein (TAIR:AT5G09580.1); Has 201 Blast hits to 201 …
193	FvH4_5g18130.1	Fvb5_v4.0.a1:10420747..10423180	AT3G17730.1 | Symbols: anac057, NAC057 | NAC domain containing protein 57 | chr3:6064379-6065813 FORWARD LENGTH=246. NAC domain-containing protein 86 OS=Arabidopsis thaliana GN=NAC086 PE=2 SV=1. PREDICTED: NAC domain-containing protein 86 [Fragaria vesca subsp. vesca]. tr|A0A0M3R860|A0A0M3R860_MANES NAC transcription factors 57 OS=Manihot esculenta PE=2 SV=1
194	FvH4_5g18140.1	Fvb5_v4.0.a1:10424488..10427505	AT3G16610.1 | Symbols: | pentatricopeptide (PPR) repeat-containing protein | chr3:5656371-5658335 REVERSE LENGTH=654. Pentatricopeptide repeat-containing protein At3g16610 OS=Arabidopsis thaliana GN=PCMP-E91 PE=2 SV=1. PREDICTED: pentatricopeptide repeat-containing protein At3g16610 [Fragaria vesca subsp. vesca]. tr|M5WPW8|M5WPW8_PRUPE Uncharacterized protein OS=Prunus persica GN=PRUPE_ppa024340m…
195	FvH4_5g18150.1	Fvb5_v4.0.a1:10429475..10436366	AT1G48410.1 | Symbols: AGO1 | Stabilizer of iron transporter SufD / Polynucleotidyl transferase | chr1:17886285-17891892 REVERSE LENGTH=1048. PREDICTED: protein argonaute 1, partial [Fragaria vesca subsp. vesca]. Protein argonaute 1 OS=Arabidopsis thaliana GN=AGO1 PE=1 SV=1. tr|M5WD09|M5WD09_PRUPE Uncharacterized protein OS=Prunus persica GN=PRUPE_ppa000547mg PE=3 SV=1
196	FvH4_5g18160.1	Fvb5_v4.0.a1:10439283..10450315	AT1G48410.1 | Symbols: AGO1 | Stabilizer of iron transporter SufD / Polynucleotidyl transferase | chr1:17886285-17891892 REVERSE LENGTH=1048. PREDICTED: protein argonaute 1-like [Fragaria vesca subsp. vesca]. Protein argonaute 1 OS=Arabidopsis thaliana GN=AGO1 PE=1 SV=1. tr|M5WD05|M5WD05_PRUPE Uncharacterized protein OS=Prunus persica GN=PRUPE_ppa000619mg PE=3 SV=1
g. qRU-2D2 (Fvb2:23649400-23980136)
1	FvH4_2g30580.1	Fvb2_v4.0.a1:23650877..23653779	AT4G31140.1 | Symbols: | O-Glycosyl hydrolases family 17 protein | chr4:15141581-15143188 FORWARD LENGTH=484. Glucan endo-1,3-beta-glucosidase 5 OS=Arabidopsis thaliana GN=At4g31140 PE=1 SV=1. PREDICTED: glucan endo-1,3-beta-glucosidase 5 [Fragaria vesca subsp. vesca]. tr|M5XWI7|M5XWI7_PRUPE Uncharacterized protein OS=Prunus persica GN=PRUPE_ppa004814mg PE=3 SV=1
2	FvH4_2g30590.1	Fvb2_v4.0.a1:23657728..23658848	AT4G31130.1 | Symbols: | Protein of unknown function (DUF1218) | chr4:15137159-15138465 REVERSE LENGTH=195. PREDICTED: uncharacterized protein LOC101306845 [Fragaria vesca subsp. vesca]. tr|B9S552|B9S552_RICCO Uncharacterized protein OS=Ricinus communis GN=RCOM_1721330 PE=4 SV=1
3	FvH4_2g30600.1	Fvb2_v4.0.a1:23662809..23665164	AT4G31130.1 | Symbols: | Protein of unknown function (DUF1218) | chr4:15137159-15138465 REVERSE LENGTH=195. PREDICTED: uncharacterized protein LOC101293802 [Fragaria vesca subsp. vesca] &gt;gi|764607480|ref|XP_011467206.1| PREDICTED: uncharacterized protein LOC101293802 [Fragaria vesca subsp. vesca]. tr|M5XZF2|M5XZF2_PRUPE Uncharacterized protein OS=Prunus persica GN=PRUPE_ppa011677mg PE=4 SV=1
4	FvH4_2g30610.1	Fvb2_v4.0.a1:23665449..23672314	AT4G31120.1 | Symbols: SKB1, ATPRMT5 | SHK1 binding protein 1 | chr4:15132185-15136568 REVERSE LENGTH=642. PREDICTED: protein arginine N-methyltransferase 1.5 [Fragaria vesca subsp. vesca]. Protein arginine N-methyltransferase 1.5 OS=Arabidopsis thaliana GN=PMRT15 PE=1 SV=2. tr|M5XX64|M5XX64_PRUPE Protein arginine N-methyltransferase OS=Prunus persica GN=PRUPE_ppa002603mg PE=3 SV=1
5	FvH4_2g30620.1	Fvb2_v4.0.a1:23673291..23676687	AT3G49601.1 | Symbols: | FUNCTIONS IN: molecular_function unknown; INVOLVED IN: biological_process unknown; LOCATED IN: cellular_component unknown; CONTAINS InterPro DOMAIN/s: mRNA splicing factor, Cwf21 (InterPro:IPR013170); Has 30201 Blast hits to 17322 proteins in 780 species: Archae - 12; Bacteria - 1396; Metazoa - 17338; Fungi - 3422; Plants - 5037; Viruses - 0; Other Eukaryotes - 2996 (sour…
6	FvH4_2g30630.1	Fvb2_v4.0.a1:23689444..23691954	AT5G10910.1 | Symbols: | mraW methylase family protein | chr5:3439588-3441517 FORWARD LENGTH=434. PREDICTED: probable methyltransferase-like protein 15 [Fragaria vesca subsp. vesca]. Ribosomal RNA small subunit methyltransferase H OS=Paenibacillus sp. (strain JDR-2) GN=rsmH PE=3 SV=1. tr|M5XQ29|M5XQ29_PRUPE Uncharacterized protein OS=Prunus persica GN=PRUPE_ppa006156mg PE=3 SV=1
7	FvH4_2g30640.1	Fvb2_v4.0.a1:23694669..23695740	AT3G63420.2 | Symbols: AGG1, ATAGG1, GG1 | Ggamma-subunit 1 | chr3:23417383-23418405 FORWARD LENGTH=98. Guanine nucleotide-binding protein subunit gamma 2 OS=Oryza sativa subsp. japonica GN=RGG2 PE=1 SV=1. PREDICTED: uncharacterized protein LOC101294383 [Fragaria vesca subsp. vesca]. tr|B9S2X9|B9S2X9_RICCO Uncharacterized protein OS=Ricinus communis GN=RCOM_0563820 PE=4 SV=1
8	FvH4_2g30650.1	Fvb2_v4.0.a1:23694724..23706910	AT3G49600.1 | Symbols: UBP26, SUP32, ATUBP26 | ubiquitin-specific protease 26 | chr3:18380942-18386662 REVERSE LENGTH=1067. PREDICTED: ubiquitin carboxyl-terminal hydrolase 26 [Fragaria vesca subsp. vesca]. tr|M5Y481|M5Y481_PRUPE Uncharacterized protein OS=Prunus persica GN=PRUPE_ppa000584mg PE=3 SV=1. Ubiquitin carboxyl-terminal hydrolase 26 OS=Arabidopsis thaliana GN=UBP26 PE=1 SV=3
9	FvH4_2g30660.1	Fvb2_v4.0.a1:23707438..23715778	AT5G24830.1 | Symbols: | Tetratricopeptide repeat (TPR)-like superfamily protein | chr5:8531226-8533266 FORWARD LENGTH=593. Pentatricopeptide repeat-containing protein At5g24830 OS=Arabidopsis thaliana GN=At5g24830 PE=2 SV=1. PREDICTED: pentatricopeptide repeat-containing protein At5g24830 [Fragaria vesca subsp. vesca]. tr|M5XJS1|M5XJS1_PRUPE Uncharacterized protein (Fragment) OS=Prunus persica G…
10	FvH4_2g30670.1	Fvb2_v4.0.a1:23715800..23718423	AT5G10620.1 | Symbols: | methyltransferases | chr5:3355466-3356615 REVERSE LENGTH=193. PREDICTED: putative RNA methyltransferase At5g10620 isoform X1 [Fragaria vesca subsp. vesca]. Putative RNA methyltransferase At5g10620 OS=Arabidopsis thaliana GN=At5g10620 PE=3 SV=1. tr|M5XS31|M5XS31_PRUPE Uncharacterized protein OS=Prunus persica GN=PRUPE_ppa025729mg PE=3 SV=1
11	FvH4_2g30680.1	Fvb2_v4.0.a1:23718832..23721661	AT5G19940.1 | Symbols: | Plastid-lipid associated protein PAP / fibrillin family protein | chr5:6739693-6740661 FORWARD LENGTH=239. PREDICTED: probable plastid-lipid-associated protein 8, chloroplastic [Fragaria vesca subsp. vesca]. Probable plastid-lipid-associated protein 8, chloroplastic OS=Arabidopsis thaliana GN=PAP8 PE=1 SV=1. tr|M5Y016|M5Y016_PRUPE Uncharacterized protein OS=Prunus persica…
12	FvH4_2g30690.1	Fvb2_v4.0.a1:23718848..23721628	AT5G19940.1 | Symbols: | Plastid-lipid associated protein PAP / fibrillin family protein | chr5:6739693-6740661 FORWARD LENGTH=239. PREDICTED: probable plastid-lipid-associated protein 8, chloroplastic [Fragaria vesca subsp. vesca]. Probable plastid-lipid-associated protein 8, chloroplastic OS=Arabidopsis thaliana GN=PAP8 PE=1 SV=1. tr|M5Y016|M5Y016_PRUPE Uncharacterized protein OS=Prunus persica…
13	FvH4_2g30700.1	Fvb2_v4.0.a1:23724128..23727948	AT4G31350.2 | Symbols: | Core-2/I-branching beta-1,6-N-acetylglucosaminyltransferase family protein | chr4:15213133-15215651 FORWARD LENGTH=376. PREDICTED: uncharacterized protein LOC101308308 isoform X2 [Fragaria vesca subsp. vesca]. tr|M5VS37|M5VS37_PRUPE Uncharacterized protein OS=Prunus persica GN=PRUPE_ppa015152mg PE=4 SV=1
14	FvH4_2g30710.1	Fvb2_v4.0.a1:23728715..23731529	AT4G31360.1 | Symbols: | selenium binding | chr4:15221945-15223310 FORWARD LENGTH=186. PREDICTED: selenoprotein H [Fragaria vesca subsp. vesca]. tr|A0A067KNP0|A0A067KNP0_JATCU Uncharacterized protein OS=Jatropha curcas GN=JCGZ_07005 PE=4 SV=1
15	FvH4_2g30720.1	Fvb2_v4.0.a1:23733985..23734815	AT3G12660.1 | Symbols: FLA14 | FASCICLIN-like arabinogalactan protein 14 precursor | chr3:4019060-4019827 FORWARD LENGTH=255. Fasciclin-like arabinogalactan protein 14 OS=Arabidopsis thaliana GN=FLA14 PE=2 SV=1. PREDICTED: fasciclin-like arabinogalactan protein 14 [Fragaria vesca subsp. vesca]. tr|M5XK77|M5XK77_PRUPE Uncharacterized protein OS=Prunus persica GN=PRUPE_ppa024912mg PE=4 SV=1
16	FvH4_2g30730.1	Fvb2_v4.0.a1:23736350..23737219	AT3G12660.1 | Symbols: FLA14 | FASCICLIN-like arabinogalactan protein 14 precursor | chr3:4019060-4019827 FORWARD LENGTH=255. Fasciclin-like arabinogalactan protein 14 OS=Arabidopsis thaliana GN=FLA14 PE=2 SV=1. PREDICTED: fasciclin-like arabinogalactan protein 14 [Fragaria vesca subsp. vesca]. tr|M5XK77|M5XK77_PRUPE Uncharacterized protein OS=Prunus persica GN=PRUPE_ppa024912mg PE=4 SV=1
17	FvH4_2g30740.1	Fvb2_v4.0.a1:23736698..23737045	AT3G12660.1 | Symbols: FLA14 | FASCICLIN-like arabinogalactan protein 14 precursor | chr3:4019060-4019827 FORWARD LENGTH=255. Fasciclin-like arabinogalactan protein 14 OS=Arabidopsis thaliana GN=FLA14 PE=2 SV=1. PREDICTED: fasciclin-like arabinogalactan protein 14 [Fragaria vesca subsp. vesca]. tr|M5XK77|M5XK77_PRUPE Uncharacterized protein OS=Prunus persica GN=PRUPE_ppa024912mg PE=4 SV=1
18	FvH4_2g30750.1	Fvb2_v4.0.a1:23744384..23744815	PREDICTED: fasciclin-like arabinogalactan protein 14 [Fragaria vesca subsp. vesca]
19	FvH4_2g30760.1	Fvb2_v4.0.a1:23747798..23748646	AT3G12660.1 | Symbols: FLA14 | FASCICLIN-like arabinogalactan protein 14 precursor | chr3:4019060-4019827 FORWARD LENGTH=255. Fasciclin-like arabinogalactan protein 14 OS=Arabidopsis thaliana GN=FLA14 PE=2 SV=1. PREDICTED: fasciclin-like arabinogalactan protein 14 [Fragaria vesca subsp. vesca]. tr|A0A059CR55|A0A059CR55_EUCGR Uncharacterized protein OS=Eucalyptus grandis GN=EUGRSUZ_C02101 PE=4 SV=1
20	FvH4_2g30770.1	Fvb2_v4.0.a1:23753208..23753623	AT5G24860.1 | Flowering-promoting factor 1-like (FPF1) [Fragaria vesca subsp. vesca].
21	FvH4_2g30780.1	Fvb2_v4.0.a1:23755874..23765417	AT3G43920.2 | Symbols: DCL3, ATDCL3 | dicer-like 3 | chr3:15753548-15760830 FORWARD LENGTH=1580. Endoribonuclease Dicer homolog 3a OS=Oryza sativa subsp. japonica GN=DCL3A PE=2 SV=1. PREDICTED: endoribonuclease Dicer homolog 3a [Fragaria vesca subsp. vesca]. tr|M5Y4D1|M5Y4D1_PRUPE Uncharacterized protein OS=Prunus persica GN=PRUPE_ppa000165mg PE=3 SV=1
22	FvH4_2g30790.1	Fvb2_v4.0.a1:23771492..23779282	AT4G33170.1 | Symbols: | Tetratricopeptide repeat (TPR)-like superfamily protein | chr4:15995701-15998673 REVERSE LENGTH=990. Pentatricopeptide repeat-containing protein At4g33170 OS=Arabidopsis thaliana GN=PCMP-H53 PE=3 SV=1. PREDICTED: pentatricopeptide repeat-containing protein At4g33170-like [Fragaria vesca subsp. vesca]. tr|A0A1S3BW44|A0A1S3BW44_CUCME pentatricopeptide repeat-containing prot…
23	FvH4_2g30800.1	Fvb2_v4.0.a1:23778609..23779904
24	FvH4_2g30810.1	Fvb2_v4.0.a1:23781304..23782401	AT5G20670.1 | Symbols: | Protein of unknown function (DUF1677) | chr5:6993332-6993793 REVERSE LENGTH=153. PREDICTED: uncharacterized protein LOC105352675 [Fragaria vesca subsp. vesca]. tr|A0A061GKL2|A0A061GKL2_THECC Uncharacterized protein isoform 1 OS=Theobroma cacao GN=TCM_037408 PE=4 SV=1
25	FvH4_2g30820.1	Fvb2_v4.0.a1:23783621..23787834	AT1G48270.1 | Symbols: GCR1 | G-protein-coupled receptor 1 | chr1:17828314-17830214 REVERSE LENGTH=326. G-protein coupled receptor 1 OS=Arabidopsis thaliana GN=GCR1 PE=1 SV=1. PREDICTED: G-protein coupled receptor 1 [Fragaria vesca subsp. vesca]. tr|M5XRH0|M5XRH0_PRUPE Uncharacterized protein OS=Prunus persica GN=PRUPE_ppa008880mg PE=4 SV=1
26	FvH4_2g30830.1	Fvb2_v4.0.a1:23783818..23784252	AT5G20650.1 | Symbols: COPT5 | copper transporter 5 | chr5:6985481-6985921 REVERSE LENGTH=146. Copper transporter 5 OS=Arabidopsis thaliana GN=COPT5 PE=1 SV=1. PREDICTED: copper transporter 5.1 [Fragaria vesca subsp. vesca]. tr|M5XTG8|M5XTG8_PRUPE Uncharacterized protein OS=Prunus persica GN=PRUPE_ppa012919mg PE=4 SV=1
27	FvH4_2g30840.1	Fvb2_v4.0.a1:23788218..23791189	AT2G05940.1 | Symbols: | Protein kinase superfamily protein | chr2:2287514-2289270 REVERSE LENGTH=462. PREDICTED: serine/threonine-protein kinase At5g01020 [Fragaria vesca subsp. vesca]. Serine/threonine-protein kinase RIPK OS=Arabidopsis thaliana GN=RIPK PE=1 SV=1. tr|M5XFK0|M5XFK0_PRUPE Uncharacterized protein OS=Prunus persica GN=PRUPE_ppa006919mg PE=4 SV=1
28	FvH4_2g30850.1	Fvb2_v4.0.a1:23793068..23794922	2-hydroxy-6-oxononadienedioate/2-hydroxy-6-oxononatrienedioate hydrolase 1 OS=Pseudomonas putida GN=mhpC1 PE=3 SV=2. AT4G33180.1 | Symbols: | alpha/beta-Hydrolases superfamily protein | chr4:16000282-16002055 FORWARD LENGTH=307. PREDICTED: monoacylglycerol lipase abhd6-B-like [Fragaria vesca subsp. vesca]. tr|M5XS49|M5XS49_PRUPE Uncharacterized protein OS=Prunus persica GN=PRUPE_ppa009136mg PE=4 …
29	FvH4_2g30860.1	Fvb2_v4.0.a1:23796051..23800714	AT2G26300.1 | Symbols: GPA1, GP ALPHA 1, ATGPA1 | G protein alpha subunit 1 | chr2:11198087-11200822 FORWARD LENGTH=383. Guanine nucleotide-binding protein alpha-1 subunit OS=Lotus japonicus GN=GPA1 PE=2 SV=1. PREDICTED: guanine nucleotide-binding protein alpha-1 subunit isoform X1 [Fragaria vesca subsp. vesca]. tr|M5XE78|M5XE78_PRUPE Uncharacterized protein OS=Prunus persica GN=PRUPE_ppa006908mg…
30	FvH4_2g30870.1	Fvb2_v4.0.a1:23802731..23807645	AT2G26310.1 | Symbols: | Chalcone-flavanone isomerase family protein | chr2:11201770-11203919 FORWARD LENGTH=398. Fatty-acid-binding protein 2 OS=Arabidopsis thaliana GN=FAP2 PE=2 SV=2. PREDICTED: fatty-acid-binding protein 2 [Fragaria vesca subsp. vesca]. tr|M5XBZ7|M5XBZ7_PRUPE Uncharacterized protein OS=Prunus persica GN=PRUPE_ppa006153mg PE=4 SV=1
31	FvH4_2g30880.1	Fvb2_v4.0.a1:23808036..23810250	AT3G43860.1 | Symbols: AtGH9A4, GH9A4 | glycosyl hydrolase 9A4 | chr3:15707183-15709438 FORWARD LENGTH=486. Endoglucanase 16 OS=Arabidopsis thaliana GN=At3g43860 PE=2 SV=1. PREDICTED: endoglucanase 16 [Fragaria vesca subsp. vesca]. tr|A0A1Q3CIL1|A0A1Q3CIL1_CEPFO Glyco_hydro_9 domain-containing protein OS=Cephalotus follicularis GN=CFOL_v3_23552 PE=3 SV=1
32	FvH4_2g30890.1	Fvb2_v4.0.a1:23812511..23814075	AT5G21940.1 | Symbols: | unknown protein; BEST Arabidopsis thaliana protein match is: unknown protein (TAIR:AT3G43850.1); Has 30201 Blast hits to 17322 proteins in 780 species: Archae - 12; Bacteria - 1396; Metazoa - 17338; Fungi - 3422; Plants - 5037; Viruses - 0; Other Eukaryotes - 2996 (source: NCBI BLink). | chr5:7249446-7250353 REVERSE LENGTH=264. PREDICTED: uncharacterized protein LOC101298…
33	FvH4_2g30900.1	Fvb2_v4.0.a1:23814756..23826767	AT4G33200.1 | Symbols: XI-I, ATXI-I, XI-15 | myosin, putative | chr4:16002768-16014792 REVERSE LENGTH=1522. Myosin-15 OS=Arabidopsis thaliana GN=XI-I PE=1 SV=1. PREDICTED: myosin-15 [Fragaria vesca subsp. vesca]. tr|M5XKQ3|M5XKQ3_PRUPE Uncharacterized protein OS=Prunus persica GN=PRUPE_ppa000188mg PE=4 SV=1
34	FvH4_2g30910.1	Fvb2_v4.0.a1:23827624..23835516	AT2G26330.1 | Symbols: ER, QRP1 | Leucine-rich receptor-like protein kinase family protein | chr2:11208367-11213895 REVERSE LENGTH=976. LRR receptor-like serine/threonine-protein kinase ERECTA OS=Arabidopsis thaliana GN=ERECTA PE=1 SV=1. PREDICTED: LRR receptor-like serine/threonine-protein kinase ERECTA [Fragaria vesca subsp. vesca]. tr|M5XKF7|M5XKF7_PRUPE Uncharacterized protein OS=Prunus persi…
35	FvH4_2g30920.1	Fvb2_v4.0.a1:23836137..23837203
36	FvH4_2g30930.1	Fvb2_v4.0.a1:23838236..23845955	AT5G21930.2 | Symbols: PAA2, HMA8 | P-type ATPase of Arabidopsis 2 | chr5:7243129-7248721 FORWARD LENGTH=883. Copper-transporting ATPase PAA2, chloroplastic OS=Arabidopsis thaliana GN=PAA2 PE=1 SV=1. PREDICTED: LOW QUALITY PROTEIN: copper-transporting ATPase PAA2, chloroplastic [Fragaria vesca subsp. vesca]. tr|M5XLY8|M5XLY8_PRUPE Uncharacterized protein OS=Prunus persica GN=PRUPE_ppa001206mg PE=…
37	FvH4_2g30940.1	Fvb2_v4.0.a1:23846768..23848207	AT5G21920.1 | Symbols: YLMG2, ATYLMG2 | YGGT family protein | chr5:7241350-7242765 REVERSE LENGTH=251. PREDICTED: uncharacterized protein LOC101299599 [Fragaria vesca subsp. vesca]. tr|M5XIX1|M5XIX1_PRUPE Uncharacterized protein (Fragment) OS=Prunus persica GN=PRUPE_ppa019472mg PE=4 SV=1. YlmG homolog protein 2, chloroplastic OS=Arabidopsis thaliana GN=YLMG2 PE=2 SV=1
38	FvH4_2g30950.1	Fvb2_v4.0.a1:23848435..23850899	AT1G02180.1 | Symbols: | ferredoxin-related | chr1:413619-414505 REVERSE LENGTH=226. PREDICTED: uncharacterized protein LOC101299313 [Fragaria vesca subsp. vesca]. tr|B9RQX0|B9RQX0_RICCO Uncharacterized protein OS=Ricinus communis GN=RCOM_0707330 PE=4 SV=1
39	FvH4_2g30960.1	Fvb2_v4.0.a1:23848608..23848961	PREDICTED: uncharacterized protein LOC101299882 [Fragaria vesca subsp. vesca]. tr|F6H2S6|F6H2S6_VITVI Uncharacterized protein OS=Vitis vinifera GN=VIT_04s0008g01940 PE=4 SV=1
40	FvH4_2g30970.1	Fvb2_v4.0.a1:23850908..23859709	AT4G33210.1 | Symbols: SLOMO | F-box family protein | chr4:16015971-16020697 REVERSE LENGTH=990. F-box/LRR-repeat protein 15 OS=Arabidopsis thaliana GN=FBL15 PE=2 SV=2. PREDICTED: F-box/LRR-repeat protein 15 [Fragaria vesca subsp. vesca]. tr|M5XXR8|M5XXR8_PRUPE Uncharacterized protein OS=Prunus persica GN=PRUPE_ppa000979mg PE=4 SV=1
41	FvH4_2g30980.1	Fvb2_v4.0.a1:23850939..23853017	AT2G26340.1 | Symbols: | unknown protein; FUNCTIONS IN: molecular_function unknown; INVOLVED IN: biological_process unknown; LOCATED IN: chloroplast thylakoid membrane, chloroplast thylakoid lumen, chloroplast; EXPRESSED IN: 22 plant structures; EXPRESSED DURING: 13 growth stages; Has 38 Blast hits to 38 proteins in 13 species: Archae - 0; Bacteria - 0; Metazoa - 0; Fungi - 0; Plants - 38; Viruse…
42	FvH4_2g30990.1	Fvb2_v4.0.a1:23874606..23878298	AT5G21482.1 | Symbols: CKX7, ATCKX5 | cytokinin oxidase 7 | chr5:7226842-7230052 FORWARD LENGTH=524. Cytokinin dehydrogenase 7 OS=Arabidopsis thaliana GN=CKX7 PE=1 SV=1. PREDICTED: cytokinin dehydrogenase 7 [Fragaria vesca subsp. vesca]. tr|M5XD73|M5XD73_PRUPE Uncharacterized protein OS=Prunus persica GN=PRUPE_ppa004276mg PE=4 SV=1
43	FvH4_2g31000.1	Fvb2_v4.0.a1:23875948..23876531	AT5G21482.1 | Symbols: CKX7, ATCKX5 | cytokinin oxidase 7 | chr5:7226842-7230052 FORWARD LENGTH=524. Cytokinin dehydrogenase 7 OS=Arabidopsis thaliana GN=CKX7 PE=1 SV=1. PREDICTED: cytokinin dehydrogenase 7 [Fragaria vesca subsp. vesca]. tr|M5XD73|M5XD73_PRUPE Uncharacterized protein OS=Prunus persica GN=PRUPE_ppa004276mg PE=4 SV=1
44	FvH4_2g31010.1	Fvb2_v4.0.a1:23876946..23877150	AT5G21482.1 | Symbols: CKX7, ATCKX5 | cytokinin oxidase 7 | chr5:7226842-7230052 FORWARD LENGTH=524. Cytokinin dehydrogenase 7 OS=Arabidopsis thaliana GN=CKX7 PE=1 SV=1. PREDICTED: cytokinin dehydrogenase 7 [Fragaria vesca subsp. vesca]. tr|V4LIA2|V4LIA2_EUTSA Uncharacterized protein OS=Eutrema salsugineum GN=EUTSA_v10013259mg PE=4 SV=1
45	FvH4_2g31020.1	Fvb2_v4.0.a1:23887654..23888846	AT5G40330.1 | Symbols: MYB23, ATMYB23, ATMYBRTF | myb domain protein 23 | chr5:16127849-16129468 FORWARD LENGTH=219. PREDICTED: transcription factor MYB114-like [Fragaria vesca subsp. vesca]. Transcription factor MYB23 OS=Arabidopsis thaliana GN=MYB23 PE=1 SV=1. tr|F2QKW4|F2QKW4_ROSRU Putative MYB transcription factor OS=Rosa rugosa GN=myb11 PE=2 SV=1
46	FvH4_2g31030.1	Fvb2_v4.0.a1:23888833..23889299	AT3G14680.1 | Symbols: CYP72A14 | cytochrome P450, family 72, subfamily A, polypeptide 14 | chr3:4934478-4936462 FORWARD LENGTH=512. Cytochrome P450 CYP72A219 OS=Panax ginseng PE=2 SV=1. PREDICTED: cytochrome P450 CYP72A219-like [Malus domestica]. tr|M5XYT4|M5XYT4_PRUPE Uncharacterized protein OS=Prunus persica GN=PRUPE_ppa004414mg PE=3 SV=1
47	FvH4_2g31040.1	Fvb2_v4.0.a1:23890282..23890690	11-oxo-beta-amyrin 30-oxidase OS=Medicago truncatula GN=CYP72A63 PE=1 SV=1. AT3G14690.1 | Symbols: CYP72A15 | cytochrome P450, family 72, subfamily A, polypeptide 15 | chr3:4937410-4939310 FORWARD LENGTH=512. PREDICTED: cytochrome P450 CYP72A219-like [Pyrus x bretschneideri]. tr|M5XYT4|M5XYT4_PRUPE Uncharacterized protein OS=Prunus persica GN=PRUPE_ppa004414mg PE=3 SV=1
48	FvH4_2g31050.1	Fvb2_v4.0.a1:23892944..23895080	AT1G76880.1 | Symbols: | Duplicated homeodomain-like superfamily protein | chr1:28865594-28867931 FORWARD LENGTH=603. PREDICTED: trihelix transcription factor GT-2-like [Fragaria vesca subsp. vesca]. Trihelix transcription factor GT-2 OS=Arabidopsis thaliana GN=GT-2 PE=2 SV=1. tr|M5XHC8|M5XHC8_PRUPE Uncharacterized protein OS=Prunus persica GN=PRUPE_ppa016464mg PE=4 SV=1
49	FvH4_2g31060.1	Fvb2_v4.0.a1:23900402..23901798	Anthocyanin regulatory C1 protein OS=Zea mays GN=C1 PE=2 SV=1. AT5G35550.1 | Symbols: TT2, ATMYB123, MYB123, ATTT2 | Duplicated homeodomain-like superfamily protein | chr5:13726807-13727729 FORWARD LENGTH=258. PREDICTED: transcription factor WER-like [Fragaria vesca subsp. vesca]. tr|D6PT02|D6PT02_ROSRU Putative MYB transcription factor OS=Rosa rugosa GN=MYB3 PE=2 SV=1
50	FvH4_2g31070.1	Fvb2_v4.0.a1:23908344..23909810	Anthocyanin regulatory C1 protein OS=Zea mays GN=C1 PE=2 SV=1. AT1G22640.1 | Symbols: ATMYB3, MYB3 | myb domain protein 3 | chr1:8006289-8007219 FORWARD LENGTH=257. PREDICTED: transcription factor MYB82-like [Fragaria vesca subsp. vesca]. tr|M5Y7Z7|M5Y7Z7_PRUPE Uncharacterized protein OS=Prunus persica GN=PRUPE_ppa015883mg PE=4 SV=1
51	FvH4_2g31080.1	Fvb2_v4.0.a1:23918197..23919040	AT5G35550.1 | Symbols: TT2, ATMYB123, MYB123, ATTT2 | Duplicated homeodomain-like superfamily protein | chr5:13726807-13727729 FORWARD LENGTH=258. PREDICTED: transcription repressor MYB6-like [Fragaria vesca subsp. vesca]. Transcription factor TT2 OS=Arabidopsis thaliana GN=TT2 PE=1 SV=1. tr|F6H3S1|F6H3S1_VITVI Uncharacterized protein OS=Vitis vinifera GN=VIT_04s0008g01820 PE=4 SV=1
52	FvH4_2g31090.1	Fvb2_v4.0.a1:23921985..23923388	Anthocyanin regulatory C1 protein OS=Zea mays GN=C1 PE=2 SV=1. AT5G16770.2 | Symbols: AtMYB9, MYB9 | myb domain protein 9 | chr5:5515209-5516734 FORWARD LENGTH=336. PREDICTED: transcription repressor MYB6-like [Fragaria vesca subsp. vesca]. tr|M5XNX7|M5XNX7_PRUPE Uncharacterized protein OS=Prunus persica GN=PRUPE_ppa023812mg PE=4 SV=1
53	FvH4_2g31100.1	Fvb2_v4.0.a1:23928745..23930235	AT5G35550.1 | Symbols: TT2, ATMYB123, MYB123, ATTT2 | Duplicated homeodomain-like superfamily protein | chr5:13726807-13727729 FORWARD LENGTH=258. PREDICTED: transcription factor TT2-like [Fragaria vesca subsp. vesca]. Transcription factor TT2 OS=Arabidopsis thaliana GN=TT2 PE=1 SV=1. tr|I3WCS2|I3WCS2_FRAAN Transcription factor MYB9 OS=Fragaria ananassa PE=2 SV=1
54	FvH4_2g31110.1	Fvb2_v4.0.a1:23941193..23942336	AT5G53130.1 | Symbols: CNGC1, ATCNGC1 | cyclic nucleotide gated channel 1 | chr5:21537830-21540490 REVERSE LENGTH=716. Cyclic nucleotide-gated ion channel 1 OS=Arabidopsis thaliana GN=CNGC1 PE=1 SV=1. PREDICTED: cyclic nucleotide-gated ion channel 1-like [Fragaria vesca subsp. vesca]. tr|M5XIT5|M5XIT5_PRUPE Uncharacterized protein OS=Prunus persica GN=PRUPE_ppa002135mg PE=4 SV=1
55	FvH4_2g31120.1	Fvb2_v4.0.a1:23948639..23953764	AT4G17410.2 | Symbols: | DWNN domain, a CCHC-type zinc finger | chr4:9716360-9721642 FORWARD LENGTH=827. E3 ubiquitin ligase PARAQUAT TOLERANCE 3 OS=Arabidopsis thaliana GN=PQT3 PE=1 SV=1. PREDICTED: uncharacterized protein LOC101301887 [Fragaria vesca subsp. vesca] &gt;gi|764607655|ref|XP_011467226.1| PREDICTED: uncharacterized protein LOC101301887 [Fragaria vesca subsp. vesca] &gt;gi|764607659|…
56	FvH4_2g31130.1	Fvb2_v4.0.a1:23953947..23955836	AT5G21430.1 | Symbols: | Chaperone DnaJ-domain superfamily protein | chr5:7222294-7223400 FORWARD LENGTH=218. NAD(P)H-quinone oxidoreductase subunit U, chloroplastic OS=Arabidopsis thaliana GN=ndhU PE=1 SV=1. PREDICTED: NAD(P)H-quinone oxidoreductase subunit U, chloroplastic [Fragaria vesca subsp. vesca]. tr|M5XQH7|M5XQH7_PRUPE Uncharacterized protein (Fragment) OS=Prunus persica GN=PRUPE_ppa0266…
57	FvH4_2g31140.1	Fvb2_v4.0.a1:23955918..23959400	AT2G26350.1 | Symbols: PEX10, ATPEX10 | peroxin 10 | chr2:11217767-11220415 REVERSE LENGTH=381. Peroxisome biogenesis factor 10 OS=Arabidopsis thaliana GN=PEX10 PE=1 SV=1. PREDICTED: peroxisome biogenesis factor 10 [Fragaria vesca subsp. vesca]. tr|M5XY78|M5XY78_PRUPE Uncharacterized protein OS=Prunus persica GN=PRUPE_ppa006781mg PE=4 SV=1
58	FvH4_2g31150.1	Fvb2_v4.0.a1:23960006..23962022	40S ribosomal protein S3-3 OS=Arabidopsis thaliana GN=RPS3C PE=1 SV=1. AT5G35530.1 | Symbols: | Ribosomal protein S3 family protein | chr5:13710355-13712192 REVERSE LENGTH=248. PREDICTED: 40S ribosomal protein S3-2-like [Fragaria vesca subsp. vesca]. tr|M5XE64|M5XE64_PRUPE Uncharacterized protein OS=Prunus persica GN=PRUPE_ppa009332mg PE=3 SV=1
59	FvH4_2g31160.1	Fvb2_v4.0.a1:23967550..23971750
60	FvH4_2g31170.1	Fvb2_v4.0.a1:23972957..23973648	AT5G55830.1 | Symbols: | Concanavalin A-like lectin protein kinase family protein | chr5:22594655-22596700 FORWARD LENGTH=681. PREDICTED: probable L-type lectin-domain containing receptor kinase S.7 [Pyrus x bretschneideri] &gt;gi|694442859|ref|XP_009348071.1| PREDICTED: probable L-type lectin-domain containing receptor kinase S.7 [Pyrus x bretschneideri]. Probable L-type lectin-domain containing…
61	FvH4_2g31180.1	Fvb2_v4.0.a1:23974371..23974900	60S ribosomal protein L12 OS=Prunus armeniaca GN=RPL12 PE=2 SV=1. AT2G37190.1 | Symbols: | Ribosomal protein L11 family protein | chr2:15619559-15620059 REVERSE LENGTH=166. tr|A0A1J3HUK7|A0A1J3HUK7_NOCCA 60S ribosomal protein L12 (Fragment) OS=Noccaea caerulescens GN=LE_TR9306_c0_g1_i1_g.31576 PE=4 SV=1
